# Supplementary material for: Aborting meiosis allows recombination in sterile diploid yeast hybrids
Source: Nat Commun. 2021 Nov 12;12:6564. doi: 10.1038/s41467-021-26883-8 (PMC8589840; doi:10.1038/s41467-021-26883-8)
Supplement: Supplementary file 4 — Dataset 1 [file 41467_2021_26883_MOESM4_ESM.xlsx]

## Sheet: Supplementary data set 1
Supplementary data set 1. Strains used in the study
Diploid strains used in the 5-FOA assay
Strain Id	Cross information	Derived from	Parental background	ID code used in the paper	Genotype	lys2::URA3 engineered chromosome
CC438	Homozygous	CC403 x CC407	North American	ScNA/ScNA	MAT a/α, ura3::KanMX/ura3::KanMX, LYS2/lys2::URA3, ho::HygMX/ho::HygMX	NA (S.c.)
CC410	Homozygous	CC401 x CC405	Wine Euorpean	ScWE/ScWE	MAT a/α, ura3::KanMX/ura3::KanMX, LYS2/lys2::URA3, ho::HygMX/ho::HygMX	WE (S.c.)
CC424	Homozygous	CC402 x CC406	West African	ScWA/ScWA	MAT a/α, ura3::KanMX/ura3::KanMX, LYS2/lys2::URA3, ho::HygMX/ho::HygMX	WA (S.c.)
CC452	Homozygous	CC404 x CC408	Sake	ScSA/ScSA	MAT a/α, ura3::KanMX/ura3::KanMX, LYS2/lys2::URA3, ho::HygMX/ho::HygMX	SA (S.c.)
CC432	Intraspecies hybrid	CC403 x CC405	North American / Wine European	ScWE/ScNA	MAT a/α, ura3::KanMX/ura3::KanMX, LYS2/lys2::URA3, ho::HygMX/ho::HygMX	WE (S.c.)
CC435	Intraspecies hybrid	CC403 x CC406	North American / West African	ScWA/ScNA	MAT a/α, ura3::KanMX/ura3::KanMX, LYS2/lys2::URA3, ho::HygMX/ho::HygMX	WA (S.c.)
CC450	Intraspecies hybrid	CC404 x CC407	Sake / North American	ScSA/ScNA	MAT a/α, ura3::KanMX/ura3::KanMX, LYS2/lys2::URA3, ho::HygMX/ho::HygMX	NA (S.c.)
CC444	Intraspecies hybrid	CC404 x CC405	Sake / Wine European	ScSA/ScWE	MAT a/α, ura3::KanMX/ura3::KanMX, LYS2/lys2::URA3, ho::HygMX/ho::HygMX	WE (S.c.)
CC447	Intraspecies hybrid	CC404 x CC406	Sake / West African	ScSA/ScWA	MAT a/α, ura3::KanMX/ura3::KanMX, LYS2/lys2::URA3, ho::HygMX/ho::HygMX	WA (S.c.)
CC413	Intraspecies hybrid	CC401 x CC406	Wine European / West African	ScWE/ScWA	MAT a/α, ura3::KanMX/ura3::KanMX, LYS2/lys2::URA3, ho::HygMX/ho::HygMX	WA (S.c.)
YGL2245	Intraspecies hybrid	YG1027 X CC407	Malaysian / North American	ScMA/ScNA	MAT a/α, ura3::KanMX/ura3::KanMX, LYS2/lys2::URA3, leu2Δ0/LEU2, met15Δ0/MET15, ho::HygMX/ho::HygMX	NA (S.c.)
YGL1637	Interspecies hybrid	YGL1356 x CC407	North American (S.p.) / North American (S.c.)	SpNA/ScNA	MAT a/α, ura3::KanMX/ura3::KanMX, LYS2/lys2::URA3, ho::HygMX/ho::HygMX	NA (s.c)
YGL1635	Interspecies hybrid	YGL1352 x CC407	European (S.p.) / North American (S.c.)	SpEU/ScNA	MAT a/α, ura3::KanMX/ura3::KanMX, LYS2/lys2::URA3, ho::HygMX/ho::HygMX	NA (S.c.)
YGL2204	Interspecies hybrid	YGL1354 x CC407	Far East Asia (S.p.) / North American (S.c.)	SpFE/ScNA	MAT a/α, ura3::KanMX/ura3::KanMX, LYS2/lys2::URA3, ho::HygMX/ho::HygMX	NA (S.c.)
YGL2202	Interspecies hybrid	YGL1354 x CC405	Far East Asia (S.p.) / Wine European (S.c.)	SpFE/ScWE	MAT a/α, ura3::KanMX/ura3::KanMX, LYS2/lys2::URA3, ho::HygMX/ho::HygMX	WE (S.c.)
YGL2203	Interspecies hybrid	YGL1354 x CC406	Far East Asia (S.p.) / West African (S.c.)	SpFE/ScWA	MAT a/α, ura3::KanMX/ura3::KanMX, LYS2/lys2::URA3, ho::HygMX/ho::HygMX	WA (S.c.)
YGL2205	Interspecies hybrid	YGL1354 x CC408	Far East Asia (S.p.) / Sake (S.c.)	SpFE/ScSA	MAT a/α, ura3::KanMX/ura3::KanMX, LYS2/lys2::URA3, ho::HygMX/ho::HygMX	SA (S.c.)
YGL3222	Interspecies hybrid	YGL3206 x YGL3205	North American (S.p.) / North American (S.c.)	SpNA/ScNA	MAT a/α, ura3::KanMX/ura3::KanMX, LYS2/lys2::URA3, msh2::NatMX/msh2::/NatMX, ho::HygMX/ho::HygMX	NA (S.c.)
YGL2988	Interspecies hybrid	YGL2989 x YGL2950	North American (S.p.) / North American (S.c.)	SpNA/ScNA	MAT a/α, ura3::KanMX/ura3::KanMX, LYS2/lys2::URA3, ndt80::NatMX/ndt80::NatMX, ho::HygMX/ho::HygMX	NA (S.c.)
AND2248	Intraspecies hybrid	/	Lab strain (S.c) / Lab strain (S.c.)	ScSK1/ScS288C	MATa/MATα ; arg4-Bgl/arg4-RV; his3∆200/HIS3; HIS4/his4B::LEU2; leu2∆0/leu2::hisG; lys2∆0/lys2 ; met15∆0/MET15 ; trp1∆63/trp1::hisG; ura3∆0/ura3(PstI-SmaI)::hisG, ndt80::KanMX/ndt80::KanMX	/
S.c. : S. cerevisiae
S.p. : S. paradoxus
Haploid parents of the diploid hybrids
Strain Id	Species	Derived from	Population	Genotype
CC 401	S. cerevisiae	DBVPG6765	Wine Euorpean	MATa, ura3::KanMX, ho::HygMX
CC 402	S. cerevisiae	DBVPG6044	West African	MATa, ura3::KanMX, ho::HygMX
CC 403	S. cerevisiae	YPS128	North American	MATa, ura3::KanMX, ho::HygMX
CC 404	S. cerevisiae	Y12	Sake	MATa, ura3::KanMX, ho::HygMX
CC 405	S. cerevisiae	DBVPG6765	Wine Euorpean	MATα, ura3::KanMX, lys2::URA3, ho::HygMX
CC 406	S. cerevisiae	DBVPG6044	West African	MATα, ura3::KanMX, lys2::URA3, ho::HygMX
CC 407	S. cerevisiae	YPS128	North American	MATα, ura3::KanMX, lys2::URA3, ho::HygMX
CC 408	S. cerevisiae	Y12	Sake	MATα, ura3::KanMX, lys2::URA3, ho::HygMX
YGL 1027	S. cerevisiae	UWOPS03-461.4	Malaysian	MATa, ura3::KanMX, leu2Δ0, met15Δ0, ho::HygMx
YGL 2950	S. cerevisiae	YPS128	North American	MATα, ura3::KanMX, lys2::URA3, ndt80::NatMX ho::HygMX
YGL2989	S. paradoxus	YPS138	North American	MATa, ura3::KanMX, ndt80::NatMX ho::HygMX
YGL 3205	S. paradoxus	YPS138	North American	MATa, ura3::KanMX, msh2::NatMX ho::HygMX
YGL 3206	S. cerevisiae	YPS128	North American	MATα, ura3::KanMX, lys2::URA3, msh2::NatMX ho::HygMX
YGL 1352	S. paradoxus	N-17	European	MATa, ura3::KanMX, ho::HygMX
YGL 1356	S. paradoxus	YPS138	North American	MATa, ura3::KanMX, ho::HygMX
YGL 1354	S. paradoxus	N-44	Far East Asia	MATa, ura3::KanMX, ho::HygMX
RTG samples isolated in this work and sequenced
Strain Id	Sequencing Id	Derived from	Ploidy
YGL2338	A347R6	YGL2245 derived T0 RTG	2
YGL2339	A347R7	YGL2245 derived T0 RTG	2
YGL2340	A347R8	YGL2245 derived T0 RTG	2
YGL2342	A347R10	YGL2245 derived T4 RTG	2
YGL2341	A347R9	YGL2245 derived T4 RTG	2
YGL2343	A347R11	YGL2245 derived T6 RTG	2
YGL2344	A347R12	YGL2245 derived T6 RTG	2
YGL2345	A347R13	YGL2245 derived T6 RTG	2
YGL2346	A347R14	YGL2245 derived T6 RTG	2
YGL2347	A347R15	YGL2245 derived T6 RTG	2
YGL2348	A347R16	YGL2245 derived T6 RTG	2
YGL2349	A347R17	YGL2245 derived T6 RTG	2
YGL2350	A347R18	YGL2245 derived T6 RTG	2
YGL2351	A347R19	YGL2245 derived T6 RTG	2
YGL2352	A347R20	YGL2245 derived T6 RTG	2
YGL2353	A347R21	YGL2245 derived T6 RTG	2
YGL2354	A347R22	YGL2245 derived T6 RTG	2
YGL2355	A347R23	YGL2245 derived T6 RTG	2
YGL2356	A347R24	YGL2245 derived T6 RTG	2
YGL2357	A347R25	YGL2245 derived T6 RTG	2
YGL2358	A347R26	YGL2245 derived T6 RTG	2
YGL2359	A347R27	YGL2245 derived T6 RTG	2
YGL2336	A347R4	YGL2245 derived T6 RTG	2
YGL2337	A347R5	YGL2245 derived T6 RTG	2
YGL2449	A452R51	YGL2245 derived T6 RTG	2
YGL2450	A452R52	YGL2245 derived T6 RTG	2
YGL2451	A452R53	YGL2245 derived T6 RTG	2
YGL2452	A452R54	YGL2245 derived T6 RTG	2
YGL2453	A452R55	YGL2245 derived T6 RTG	2
YGL2454	A452R56	YGL2245 derived T6 RTG	2
YGL2455	A452R57	YGL2245 derived T6 RTG	2
YGL2456	A452R58	YGL2245 derived T6 RTG	2
YGL2512	A505R10	YGL2245 derived T6 RTG	2
YGL2513	A505R11	YGL2245 derived T6 RTG	2
YGL2514	A505R12	YGL2245 derived T6 RTG	2
YGL2515	A505R13	YGL2245 derived T6 RTG	2
YGL2516	A505R14	YGL2245 derived T6 RTG	2
YGL2517	A505R15	YGL2245 derived T6 RTG	2
YGL2518	A505R16	YGL2245 derived T6 RTG	2
YGL2519	A505R17	YGL2245 derived T6 RTG	2
YGL2520	A505R18	YGL2245 derived T6 RTG	2
YGL2521	A505R19	YGL2245 derived T6 RTG	2
YGL2503	A505R1	YGL2245 derived T6 RTG	2
YGL2522	A505R20	YGL2245 derived T6 RTG	2
YGL2523	A505R21	YGL2245 derived T6 RTG	2
YGL2524	A505R22	YGL2245 derived T6 RTG	2
YGL2525	A505R23	YGL2245 derived T6 RTG	2
YGL2526	A505R24	YGL2245 derived T6 RTG	2
YGL2527	A505R25	YGL2245 derived T6 RTG	2
YGL2528	A505R26	YGL2245 derived T6 RTG	2
YGL2529	A505R27	YGL2245 derived T6 RTG	2
YGL2530	A505R28	YGL2245 derived T6 RTG	2
YGL2531	A505R29	YGL2245 derived T6 RTG	2
YGL2504	A505R2	YGL2245 derived T6 RTG	2
YGL2532	A505R30	YGL2245 derived T6 RTG	2
YGL2533	A505R31	YGL2245 derived T6 RTG	2
YGL2534	A505R32	YGL2245 derived T6 RTG	2
YGL2535	A505R33	YGL2245 derived T6 RTG	2
YGL2536	A505R34	YGL2245 derived T6 RTG	2
YGL2537	A505R35	YGL2245 derived T6 RTG	2
YGL2538	A505R36	YGL2245 derived T6 RTG	2
YGL2539	A505R37	YGL2245 derived T6 RTG	2
YGL2505	A505R3	YGL2245 derived T6 RTG	2
YGL2542	A505R40	YGL2245 derived T6 RTG	2
YGL2543	A505R41	YGL2245 derived T6 RTG	2
YGL2544	A505R42	YGL2245 derived T6 RTG	2
YGL2545	A505R43	YGL2245 derived T6 RTG	2
YGL2546	A505R44	YGL2245 derived T6 RTG	2
YGL2547	A505R45	YGL2245 derived T6 RTG	2
YGL2548	A505R46	YGL2245 derived T6 RTG	2
YGL2549	A505R47	YGL2245 derived T6 RTG	2
YGL2550	A505R48	YGL2245 derived T6 RTG	2
YGL2551	A505R49	YGL2245 derived T6 RTG	2
YGL2506	A505R4	YGL2245 derived T6 RTG	2
YGL2552	A505R50	YGL2245 derived T6 RTG	2
YGL2553	A505R51	YGL2245 derived T6 RTG	2
YGL2554	A505R52	YGL2245 derived T6 RTG	2
YGL2555	A505R53	YGL2245 derived T6 RTG	2
YGL2556	A505R54	YGL2245 derived T6 RTG	2
YGL2557	A505R55	YGL2245 derived T6 RTG	2
YGL2558	A505R56	YGL2245 derived T6 RTG	2
YGL2559	A505R57	YGL2245 derived T6 RTG	2
YGL2560	A505R58	YGL2245 derived T6 RTG	2
YGL2561	A505R59	YGL2245 derived T6 RTG	2
YGL2507	A505R5	YGL2245 derived T6 RTG	2
YGL2562	A505R60	YGL2245 derived T6 RTG	2
YGL2563	A505R61	YGL2245 derived T6 RTG	2
YGL2564	A505R62	YGL2245 derived T6 RTG	2
YGL2565	A505R63	YGL2245 derived T6 RTG	2
YGL2566	A505R64	YGL2245 derived T6 RTG	2
YGL2567	A505R65	YGL2245 derived T6 RTG	2
YGL2568	A505R66	YGL2245 derived T6 RTG	2
YGL2569	A505R67	YGL2245 derived T6 RTG	2
YGL2570	A505R68	YGL2245 derived T6 RTG	2
YGL2571	A505R69	YGL2245 derived T6 RTG	2
YGL2508	A505R6	YGL2245 derived T6 RTG	2
YGL2572	A505R70	YGL2245 derived T6 RTG	2
YGL2573	A505R71	YGL2245 derived T6 RTG	2
YGL2574	A505R72	YGL2245 derived T6 RTG	2
YGL2575	A505R73	YGL2245 derived T6 RTG	2
YGL2576	A505R74	YGL2245 derived T6 RTG	2
YGL2577	A505R75	YGL2245 derived T6 RTG	2
YGL2578	A505R76	YGL2245 derived T6 RTG	2
YGL2579	A505R77	YGL2245 derived T6 RTG	2
YGL2580	A505R78	YGL2245 derived T6 RTG	2
YGL2581	A505R79	YGL2245 derived T6 RTG	2
YGL2509	A505R7	YGL2245 derived T6 RTG	2
YGL2582	A505R80	YGL2245 derived T6 RTG	2
YGL2583	A505R81	YGL2245 derived T6 RTG	2
YGL2584	A505R82	YGL2245 derived T6 RTG	2
YGL2585	A505R83	YGL2245 derived T6 RTG	2
YGL2586	A505R84	YGL2245 derived T6 RTG	2
YGL2587	A505R85	YGL2245 derived T6 RTG	2
YGL2588	A505R86	YGL2245 derived T6 RTG	2
YGL2589	A505R87	YGL2245 derived T6 RTG	2
YGL2590	A505R88	YGL2245 derived T6 RTG	2
YGL2591	A505R89	YGL2245 derived T6 RTG	2
YGL2510	A505R8	YGL2245 derived T6 RTG	2
YGL2592	A505R90	YGL2245 derived T6 RTG	2
YGL2592	A505R91	YGL2245 derived T6 RTG	2
YGL2594	A505R92	YGL2245 derived T6 RTG	2
YGL2595	A505R93	YGL2245 derived T6 RTG	2
YGL2596	A505R94	YGL2245 derived T6 RTG	2
YGL2597	A505R95	YGL2245 derived T6 RTG	2
YGL2598	A505R96	YGL2245 derived T6 RTG	2
YGL2511	A505R9	YGL2245 derived T6 RTG	2
YGL2540	A536R53	YGL2245 derived T6 RTG	2
YGL2541	A536R54	YGL2245 derived T6 RTG	2
YGL2241	A315R49	CC432 derived T6 RTG	2
YGL2242	A315R50	CC432 derived T6 RTG	2
YGL2243	A315R51	CC432 derived T6 RTG	2
YGL2244	A315R52	CC432 derived T6 RTG	2
YGL2457	A452R59	CC432 derived T6 RTG	2
YGL2458	A452R60	CC432 derived T6 RTG	2
YGL2459	A452R61	CC432 derived T6 RTG	2
YGL2460	A452R62	CC432 derived T6 RTG	2
YGL2461	A452R63	CC432 derived T6 RTG	2
YGL2462	A452R64	CC432 derived T6 RTG	2
YGL2463	A452R65	CC432 derived T6 RTG	2
YGL2464	A452R66	CC432 derived T6 RTG	2
YGL2465	A452R67	CC432 derived T6 RTG	2
YGL2466	A452R68	CC432 derived T6 RTG	2
YGL2467	A452R69	CC432 derived T6 RTG	2
YGL2468	A452R70	CC432 derived T6 RTG	2
YGL2469	A452R71	CC432 derived T6 RTG	2
YGL2470	A452R72	CC432 derived T6 RTG	2
YGL2471	A452R73	CC432 derived T6 RTG	2
YGL2472	A452R74	CC432 derived T6 RTG	2
YGL2473	A452R75	CC432 derived T6 RTG	2
YGL2474	A452R76	CC432 derived T6 RTG	2
YGL2475	A452R77	CC432 derived T6 RTG	2
YGL2476	A452R78	CC432 derived T6 RTG	2
YGL2206	A314R1	YGL1635 derived T0 RTG	2
YGL2207	A314R2	YGL1635 derived T0 RTG	2
YGL2208	A314R3	YGL1635 derived T0 RTG	2
YGL2215	A314R10	YGL1635 derived T6 RTG	2
YGL2216	A314R11	YGL1635 derived T6 RTG	2
YGL2217	A314R12	YGL1635 derived T6 RTG	2
YGL2218	A314R13	YGL1635 derived T6 RTG	2
YGL2209	A314R4	YGL1635 derived T6 RTG	2
YGL2210	A314R5	YGL1635 derived T6 RTG	2
YGL2211	A314R6	YGL1635 derived T6 RTG	2
YGL2212	A314R7	YGL1635 derived T6 RTG	2
YGL2213	A314R8	YGL1635 derived T6 RTG	2
YGL2214	A314R9	YGL1635 derived T6 RTG	2
YGL2383	A347R51	YGL1635 derived T6 RTG	2
YGL2384	A347R52	YGL1635 derived T6 RTG	2
YGL2386	A347R53	YGL1635 derived T6 RTG	2
YGL2387	A347R54	YGL1635 derived T6 RTG	2
YGL2388	A347R55	YGL1635 derived T6 RTG	2
YGL2220	A314R15	YGL2204 derived T0 RTG	2
YGL2221	A314R16	YGL2204 derived T0 RTG	2
YGL2222	A314R17	YGL2204 derived T6 RTG	2
YGL2223	A314R18	YGL2204 derived T6 RTG	2
YGL2224	A314R19	YGL2204 derived T6 RTG	2
YGL2225	A314R20	YGL2204 derived T6 RTG	2
YGL2226	A314R21	YGL2204 derived T6 RTG	2
YGL2227	A314R22	YGL2204 derived T6 RTG	2
YGL2228	A314R23	YGL2204 derived T6 RTG	2
YGL2229	A314R24	YGL2204 derived T6 RTG	2
YGL2230	A314R25	YGL2204 derived T6 RTG	2
YGL2231	A314R26	YGL1637 derived T6 RTG	2
YGL2232	A314R27	YGL1637 derived T6 RTG	2
YGL2233	A314R28	YGL1637 derived T6 RTG	2
YGL2234	A314R29	YGL1637 derived T6 RTG	2
YGL2235	A314R30	YGL1637 derived T6 RTG	2
YGL2236	A314R31	YGL1637 derived T6 RTG	2
YGL2237	A314R32	YGL1637 derived T6 RTG	2
YGL2238	A314R33	YGL1637 derived T6 RTG	2
YGL2239	A314R34	YGL1637 derived T6 RTG	2
YGL2240	A314R35	YGL1637 derived T6 RTG	2
YGL3009	A724R74	YGL2988 derived T0 RTG	2
YGL3011	A724R76	YGL2988 derived T0 RTG	2
YGL3012	A724R77	YGL2988 derived T0 RTG	2
YGL3013	A724R78	YGL2988 derived T0 RTG	2
YGL3010	A724R75	YGL2988 derived T0 RTG	2
YGL3029	A724R94	YGL2988 derived T0 RTG	2
YGL3030	A724R95	YGL2988 derived T0 RTG	2
YGL3014	A724R79	YGL2988 derived T6 RTG	2
YGL3015	A724R80	YGL2988 derived T6 RTG	2
YGL3016	A724R81	YGL2988 derived T6 RTG	2
YGL3017	A724R82	YGL2988 derived T6 RTG	2
YGL3018	A724R83	YGL2988 derived T6 RTG	2
YGL3019	A724R84	YGL2988 derived T12 RTG	2
YGL3020	A724R85	YGL2988 derived T12 RTG	2
YGL3021	A724R86	YGL2988 derived T12 RTG	2
YGL3022	A724R87	YGL2988 derived T12 RTG	2
YGL3023	A724R88	YGL2988 derived T12 RTG	2
YGL3024	A724R89	YGL2988 derived T24 RTG	2
YGL3025	A724R90	YGL2988 derived T24 RTG	2
YGL3026	A724R91	YGL2988 derived T24 RTG	2
YGL3028	A724R93	YGL2988 derived T24 RTG	2
SM420	D287R185	SM379 derived T6 RTG	2
SM421	D287R186	SM379 derived T6 RTG	2
SM422	D287R187	SM379 derived T6 RTG	2
SM423	D287R188	SM379 derived T6 RTG	2
SM424	D287R189	SM379 derived T0 RTG	2
YGL3282	A887R79	YGL3222 derived T0 RTG	2
YGL3283	A887R80	YGL3222 derived T0 RTG	2
YGL3284	A887R81	YGL3222 derived T0 RTG	2
YGL3285	A887R82	YGL3222 derived T0 RTG	2
YGL3286	A887R83	YGL3222 derived T0 RTG	2
YGL3287	A887R84	YGL3222 derived T0 RTG	2
YGL3288	A887R85	YGL3222 derived T0 RTG	2
YGL3289	A887R86	YGL3222 derived T0 RTG	2
YGL3290	A887R87	YGL3222 derived T0 RTG	2
YGL3294	A887R88	YGL3222 derived T6 RTG	2
YGL3295	A887R89	YGL3222 derived T6 RTG	2
YGL3296	A887R90	YGL3222 derived T6 RTG	2
YGL3297	A887R91	YGL3222 derived T6 RTG	2
YGL3298	A887R92	YGL3222 derived T6 RTG	2
YGL3299	A887R93	YGL3222 derived T6 RTG	2
YGL3301	A887R94	YGL3222 derived T6 RTG	2
YGL3302	A887R95	YGL3222 derived T6 RTG	2
YGL3303	A887R96	YGL3222 derived T6 RTG	2
YGL3234	A887R61	YGL3222 derived T0 RTG	2
YGL3235	A887R62	YGL3222 derived T0 RTG	2
YGL3236	A887R63	YGL3222 derived T0 RTG	2
YGL3237	A887R64	YGL3222 derived T0 RTG	2
YGL3238	A887R65	YGL3222 derived T0 RTG	2
YGL3239	A887R66	YGL3222 derived T0 RTG	2
YGL3240	A887R67	YGL3222 derived T0 RTG	2
YGL3241	A887R68	YGL3222 derived T0 RTG	2
YGL3242	A887R69	YGL3222 derived T0 RTG	2
YGL3244	A887R70	YGL3222 derived T6 RTG	2
YGL3245	A887R71	YGL3222 derived T6 RTG	2
YGL3246	A887R72	YGL3222 derived T6 RTG	2
YGL3247	A887R73	YGL3222 derived T6 RTG	2
YGL3248	A887R74	YGL3222 derived T6 RTG	2
YGL3250	A887R75	YGL3222 derived T6 RTG	2
YGL3251	A887R76	YGL3222 derived T6 RTG	2
YGL3252	A887R77	YGL3222 derived T6 RTG	2
YGL3253	A887R78	YGL3222 derived T6 RTG	2
AND2645	A151R10	ndt80∆/∆ SK1/S288C RTG obtained by microdissection of AND2248, T8h, daughter of AND2644	2
AND2646	A151R11	ndt80∆/∆ SK1/S288C RTG obtained by microdissection of AND2248, T8h, mother of AND2647	2
AND2647	A151R12	ndt80∆/∆ SK1/S288C RTG obtained by microdissection of AND2248, T8h, daughter of AND2646	2
AND2648	A151R13	ndt80∆/∆ SK1/S288C RTG obtained by microdissection of AND2248, T8h, mother of AND2649	2
AND2649	A151R14	ndt80∆/∆ SK1/S288C RTG obtained by microdissection of AND2248, T8h, daughter of AND2648	2
AND2650	A151R15	ndt80∆/∆ SK1/S288C RTG obtained by microdissection of AND2248, T8h, mother of AND2651	2
AND2651	A151R16	ndt80∆/∆ SK1/S288C RTG obtained by microdissection of AND2248, T8h, daughter of AND2650	2
AND2652	A151R17	ndt80∆/∆ SK1/S288C RTG obtained by microdissection of AND2248, T8h, mother of AND2653	2
AND2653	A151R18	ndt80∆/∆ SK1/S288C RTG obtained by microdissection of AND2248, T8h, daughter of AND2652	2
AND2654	A151R19	ndt80∆/∆ SK1/S288C RTG obtained by microdissection of AND2248, T8h, mother of AND2655	2
AND2655	A151R20	ndt80∆/∆ SK1/S288C RTG obtained by microdissection of AND2248, T8h, daughter of AND2654	2
AND2656	A151R21	ndt80∆/∆ SK1/S288C RTG obtained by microdissection of AND2248, T8h, mother of AND2657	2
AND2657	A151R22	ndt80∆/∆ SK1/S288C RTG obtained by microdissection of AND2248, T8h, daughter of AND2656	2
AND2658	A151R23	ndt80∆/∆ SK1/S288C RTG obtained by microdissection of AND2248, T8h, mother of AND2659	2
AND2659	A151R24	ndt80∆/∆ SK1/S288C RTG obtained by microdissection of AND2248, T8h, daughter of AND2658	2
AND2660	A151R25	ndt80∆/∆ SK1/S288C RTG obtained by microdissection of AND2248, T8h, mother of AND2661	2
AND2661	A151R26	ndt80∆/∆ SK1/S288C RTG obtained by microdissection of AND2248, T8h, daughter of AND2660	2
AND2636	A151R3	ndt80∆/∆ SK1/S288C RTG obtained by microdissection of AND2248, T8h, mother of AND2637	2
AND2637	A151R4	ndt80∆/∆ SK1/S288C RTG obtained by microdissection of AND2248, T8h, daughter of AND2636	2
AND2640	A151R5	ndt80∆/∆ SK1/S288C RTG obtained by microdissection of AND2248, T8h, mother of AND2641	2
AND2641	A151R6	ndt80∆/∆ SK1/S288C RTG obtained by microdissection of AND2248, T8h, daughter of AND2640	2
AND2642	A151R7	ndt80∆/∆ SK1/S288C RTG obtained by microdissection of AND2248, T8h, mother of AND2643	2
AND2643	A151R8	ndt80∆/∆ SK1/S288C RTG obtained by microdissection of AND2248, T8h, daughter of AND2642	2
AND2644	A151R9	ndt80∆/∆ SK1/S288C RTG obtained by microdissection of AND2248, T8h, daughter of AND2645	2
