# Supplementary material for: Aborting meiosis allows recombination in sterile diploid yeast hybrids
Source: Nat Commun. 2021 Nov 12;12:6564. doi: 10.1038/s41467-021-26883-8 (PMC8589840; doi:10.1038/s41467-021-26883-8)
Supplement: Supplementary file 5 — Dataset 2 [file 41467_2021_26883_MOESM5_ESM.xlsx]

## Sheet: Supplementary data set 2
Supplementary data set 2. Sporulation efficiency of the strains used in the 5-FOA assay
		Sporulation efficiency by day (%)
Strain Id	Id used in the paper	0	1	2	3	7
CC438	ScNA/ScNA	0	86.5079	90	92.8	87.6471
CC410	ScWE/ScWE	0	0	6.29371	4.62963	6.2069
CC424	ScWA/ScWA	0	9.73451	17.9487	20	19.4915
CC452	ScSA/ScSA	0	0	0	2.67857	3.8835
CC432	ScWE/ScNA	0	57.1429	72.1429	77.8689	76.1589
CC435	ScWA/ScNA	0	66.129	79.4118	75.6098	75.6098
CC450	ScSA/ScNA	0	30.303	70.4	76.9231	76.4706
CC444	ScSA/ScWE	0	0.740741	37.069	47	69.0647
CC447	ScSA/ScWA	0	9.74026	19.2	17.3077	30
CC413	ScWE/ScWA	0	12.1495	26.0563	21.3675	28.6957
YGL2245	ScMA/ScNA	0	78.8889	88.4298	87.6404	76.8595
YGL1637	SpNA/ScNA	0	64.4928	90.6542	90.2778	70.7547
YGL1635	SpEU/ScNA	0	59.8361	93.4959	82.1429	81.3559
YGL2204	SpFE/ScNA	0	60	90.625	81.3008	77.2414
YGL2202	SpFE/ScWE	0	19.0909	53.5484	54.6218	54.8387
YGL2203	SpFE/ScWA	0	38.0952	72.7273	59.375	46.7626
YGL2205	SpFE/ScSA	0	13.9535	57.0312	64.6259	55.814
YGL3222	SpNA/ScNA	0	51.6129	78.169	71.0692	69.4064
YGL2988	SpNA/ScNA	0	0	0	0	0
