# Supplementary material for: Aborting meiosis allows recombination in sterile diploid yeast hybrids
Source: Nat Commun. 2021 Nov 12;12:6564. doi: 10.1038/s41467-021-26883-8 (PMC8589840; doi:10.1038/s41467-021-26883-8)
Supplement: Supplementary file 6 — Dataset 3 [file 41467_2021_26883_MOESM6_ESM.xlsx]

## Sheet: Supplementary data set 3 
Supplementary data 3. Spore viability of the diploids hybrids and derived RTG samples
				Number of tetrads per type
Strain Id	Id used in the paper	Spores dissected	Viability	4	3	2	1	0
CC438	ScNA/ScNA	100	96	21	4	0	0	0
CC410	ScWE/ScWE	100	92	19	5	0	1	0
CC424	ScWA/ScWA	100	91	18	5	2	0	0
CC452	ScSA/ScSA	100	88	18	4	1	2	0
CC432	ScWE/ScNA	100	80	16	2	5	0	2
CC435	ScWA/ScNA	100	83	12	10	2	1	0
CC450	ScSA/ScNA	100	80	11	10	2	2	0
CC444	ScSA/ScWE	100	85	12	12	0	1	0
CC447	ScSA/ScWA	100	64	9	3	9	1	3
CC413	ScWE/ScWA	100	67	1	17	5	2	0
YGL2245	ScMA/ScNA	100	3	0	0	1	1	23
YGL1637	SpNA/ScNA	100	0	0	0	0	0	25
YGL1635	SpEU/ScNA	100	0	0	0	0	0	25
YGL2204	SpFE/ScNA	100	1	0	0	0	1	24
YGL2202	SpFE/ScWE	100	3	0	1	0	0	24
YGL2203	SpFE/ScWA	100	0	0	0	0	0	25
YGL2205	SpFE/ScSA	100	0	0	0	0	0	25
YGL3222	SpNA/ScNA	200	2,5	0	0	1	3	46
YGL2356	RTG ScMA/ScNA	100	7	0	0	0	7	18
YGL2456	RTG ScMA/ScNA	100	9	0	0	2	5	18
YGL2541	RTG ScMA/ScNA	100	9	0	0	1	7	17
Number of tetrads per type : Tetrads are classified according to the number of viable spores found per ascus (e.g. 4 = all spores are viable. 0 = no viable spores)
