# Supplementary material for: Aborting meiosis allows recombination in sterile diploid yeast hybrids
Source: Nat Commun. 2021 Nov 12;12:6564. doi: 10.1038/s41467-021-26883-8 (PMC8589840; doi:10.1038/s41467-021-26883-8)
Supplement: Supplementary file 7 — Dataset 4 [file 41467_2021_26883_MOESM7_ESM.xlsx]

## Sheet: Supplementary data set 4
Suppelmentary data set 4. Average growth percentage on 5-FOA and Canavanine for the diploid hybrids used in this work
Strain Id	Id used in the paper	Cross information	Time of the sporulation progression in which RTG is induced (h)	Growth on 5-FOA average (%)	p-value one-tailed Wilcoxon signed-rank test (Increase of T6 compared to T0)
CC438	ScNA/ScNA	Homozygous	0	0.08	0.031
CC438	ScNA/ScNA	Homozygous	6	1.98
CC410	ScWE/ScWE	Homozygous	0	0.24	ns
CC410	ScWE/ScWE	Homozygous	6	0.14
CC424	ScWA/ScWA	Homozygous	0	0.0003	ns
CC424	ScWA/ScWA	Homozygous	6	0.0002
CC452	ScSA/ScSA	Homozygous	0	0.029	ns
CC452	ScSA/ScSA	Homozygous	6	0.044
CC432	ScWE/ScNA	Intraspecies hybrid	0	0.05	0.031
CC432	ScWE/ScNA	Intraspecies hybrid	6	0.24
CC435	ScWA/ScNA	Intraspecies hybrid	0	0.008	0.031
CC435	ScWA/ScNA	Intraspecies hybrid	6	0.36
CC450	ScSA/ScNA	Intraspecies hybrid	0	0.008	0.031
CC450	ScSA/ScNA	Intraspecies hybrid	6	0.027
CC444	ScSA/ScWE	Intraspecies hybrid	0	0.071	ns
CC444	ScSA/ScWE	Intraspecies hybrid	6	0.086
CC447	ScSA/ScWA	Intraspecies hybrid	0	0.008	ns
CC447	ScSA/ScWA	Intraspecies hybrid	6	0.009
CC413	ScWE/ScWA	Intraspecies hybrid	0	0.015	ns
CC413	ScWE/ScWA	Intraspecies hybrid	6	0.014
YGL2245	ScMA/ScNA	Intraspecies hybrid	0	0.012	0.031
YGL2245	ScMA/ScNA	Intraspecies hybrid	6	0.28
YGL1637	SpNA/ScNA	Interspecies hybrid	0	0.002	0.031
YGL1637	SpNA/ScNA	Interspecies hybrid	6	0.016
YGL1635	SpEU/ScNA	Interspecies hybrid	0	0.003	0.031
YGL1635	SpEU/ScNA	Interspecies hybrid	6	0.008
YGL2204	SpFE/ScNA	Interspecies hybrid	0	0.003	0.031
YGL2204	SpFE/ScNA	Interspecies hybrid	6	0.006
YGL2202	SpFE/ScWE	Interspecies hybrid	0	0.004	ns
YGL2202	SpFE/ScWE	Interspecies hybrid	6	0.005
YGL2203	SpFE/ScWA	Interspecies hybrid	0	0.008	ns
YGL2203	SpFE/ScWA	Interspecies hybrid	6	0.008
YGL2205	SpFE/ScSA	Interspecies hybrid	0	0.004	ns
YGL2205	SpFE/ScSA	Interspecies hybrid	6	0.006
YGL3222	SpNA msh2Δ /ScNA msh2Δ	Interspecies hybrid	0	0.007	0.03
YGL3222	SpNA msh2Δ /ScNA msh2Δ	Interspecies hybrid	6	0.035
YGL2988	SpNA ndt80Δ /ScNA ndt80Δ	Interspecies hybrid	0	0.002	0.015
YGL2988	SpNA ndt80Δ /ScNA ndt80Δ	Interspecies hybrid	6	0.008
YGL2988	SpNA ndt80Δ /ScNA ndt80Δ	Interspecies hybrid	12	0.011	0.015
YGL2988	SpNA ndt80Δ /ScNA ndt80Δ	Interspecies hybrid	24	0.024	0.015
Double selection growth percentage
Strain Id	Id used in the paper	Cross information	Time of sporulation progression (h)	Growth on 5-FOA average (%)	Growth on Canavanine average (%)	Growth on 5-FOA/Canavanine average (%)
SM379	SpNA/ScNA	Interspecies hybrid	0	0.00221841	0.00207924	0.00128849
SM379	SpNA/ScNA	Interspecies hybrid	6	0.0167035	0.0060563	0.00633592
