# Supplementary material for: Aborting meiosis allows recombination in sterile diploid yeast hybrids
Source: Nat Commun. 2021 Nov 12;12:6564. doi: 10.1038/s41467-021-26883-8 (PMC8589840; doi:10.1038/s41467-021-26883-8)
Supplement: Supplementary file 8 — Dataset 5 [file 41467_2021_26883_MOESM8_ESM.xlsx]

## Sheet: Supplementary data set 5
Supplementary data set 5. Environments used for phenotyping
Environment	Concentration
Fructose	0.02
Galactose	0.02
Glucose	0.02
Glucose	0.05
Glucose	0.50%
Glucose	0.3
Maltose	0.02
Maltose	0.08
Glycerol	0.02
Mannose	0.02
Trehalose	0.02
Mannitol	0.02
Raffinose	0.02
Sucrose	0.02
Melibiose	0.50%
Melibiose	0.02
YPD	-
Serine	30 mg/L
Phenylalanine	30 mg/L
Ammonium sulphate	30 mg/L
Isoleucine	30 mg/L
Methionine	30 mg/L
Alanine	30 mg/L
Asparagine	30 mg/L
Tyrosine	30 mg/L
Guanidine	30 mg/L
Glycine	30 mg/L
Aspartic acid	30 mg/L
Citrulline	30 mg/L
Threonine	30 mg/L
Tryptophan	30 mg/L
Adenine	30 mg/L
Urea	30 mg/L
Tween80	0.1%
Tween80	0.01
TritonX100	0.01
TritonX1000	0.01
Thiabendazole	25 μg/mL
Thiabendazole	50 μg/mL
Thiabendazole	100 μg/mL
Sorbitol	1 M
Rapamycin	0.8 μg/mL
pH7	-
pH4	-
Paraquat	400 μg/mL
NiCl2	0.75 mM
Sodium chloride (NaCl)	0.85 M
Sodium chloride	1.25 M
Arsenite (NaAsO2)	0.1 mM
Arsenite	0.3 mM
Arsenite	3 mM
Arsenate (Na2HAsO4)	0.1 mM
Arsenate	0.3 mM
Manganese (MnCl2)	0.1 mM
Lithium (LiCl)	50 mM
Lithium (LiCl)	100 mM
Hydroxyurea	5 mg/mL
Hydroxyurea	10 mg/mL
Geneticin (G418)	2 mM
Dithiothreitol (DTT)	1.6 mM
Dithiothreitol (DTT)	1.8 mM
Doxorubicin	25 μg/mL
Dimethyl sulfoxide (DMSO)	0.04
Dimethyl sulfoxide (DMSO)	0.08
Cycloheximide	0.05 μg/mL
Cycloheximide	0.1 μg/mL
Copper (CuCl2)	0.5 mM
Copper (CuCl2)	1 mM
Cesium	12.5 mg/mL
Clotrimazole	1.5 μM
Clotrimazole	3 μM
Clotrimazole	10 μM
Cadmium	150 μM
Caffeine	1 mg/mL
Caffeine	1.5 mg/mL
Aluminium	5 mM
1-butanol	0.01
1-butanol	0.02
Synthetic grape must low vitamin	-
Synthetic grape must high sugar	0.4
Synthetic grape must 1-butanol	0.01
Synthetic grape must	-
