# Supplementary material for: Aborting meiosis allows recombination in sterile diploid yeast hybrids
Source: Nat Commun. 2021 Nov 12;12:6564. doi: 10.1038/s41467-021-26883-8 (PMC8589840; doi:10.1038/s41467-021-26883-8)
Supplement: Supplementary file 9 — Dataset 6 [file 41467_2021_26883_MOESM9_ESM.xlsx]

## Sheet: Supplementary data set 6
Supplementary data set 6. Summary statistics of LOHs
extended IDs (PA1/PA2)	short IDs (PA1/PA2)	genotype	RTG time (h)	number of sequenced samples [RTG + control (T0)]	median fraction of genome in LOH	mean fraction of markers in LOH		mean number of LOH events***
								PA1				PA2
								terminal		interstitial		terminal		interstitial
						PA1	PA2	small*	large**	small*	large**	small*	large**	small*	large**
DBVPG6765/YPS128	ScWE/ScNA	WT	6	24 + 0	0.0173	0.0265	0.0353	0,13	0,83	5,71	0,96	0,08	1,50	3,96	0,63
UWOPS03-461.4/YPS128	ScMA/ScNA	WT	6	125 + 3	0.0105	0.0196	0.0204	0,06	0,87	4,46	0,87	0,12	0,87	4,74	0,72
N17/YPS128	SpEU/ScNA	WT	6	15 + 3	0.000191	0.000687	7.62e-05	0,00	0,07	1,20	0,13	0,07	0,00	0,80	0,00
N44/YPS128	SpFE/ScNA	WT	6	9 + 2	4.93e-06	0.0122	0	0,00	0,33	0,67	0,22	0,00	0,00	0,00	0,00
YPS138/YPS128	SpNA/ScNA	WT	6	10 + 1	1.58e-07	0.000108	7.89e-06	0,00	0,00	0,50	0,00	0,00	0,00	0,30	0,10
YPS138/YPS128	SpNA/ScNA	ndt80Δ	6	5 + 4	0	2.96e-07	0	0,00	0,00	0,20	0,00	0,00	0,00	0,00	0,00
YPS138/YPS128	SpNA/ScNA	ndt80Δ	12	5 + 4	0	1.19e-05	0	0,00	0,00	0,60	0,00	0,00	0,00	0,00	0,00
YPS138/YPS128	SpNA/ScNA	ndt80Δ	24	4 + 4	2.71e-06	0	6.46e-05	0,00	0,00	0,75	0,00	0,00	0,00	0,00	0,00
YPS138/YPS128	SpNA/ScNA	msh2Δ	6	18 + 18	0.00021	0.00251	0.00467	0,00	0,17	7,06	0,17	0,00	0,17	5,67	0,11
S288C/SK1	ScS288C/ScSK1	ndt80Δ	8	24 + 0	0.0736	0.0669	0.0681	0,96	2,79	36,54	5,71	0,83	2,96	32,46	5,83
S288C/SK1	ScS288C/ScSK1	WT	Laureau et al. (2016, Plos Genetics)	22 + 0	0.070842	0.0685	0.0675	0,25	2,29	14,17	3,42	0,29	2,21	15,29	3,79
* ≤ 10 kb
** > 10 kb
*** excluding chromosome II for the samples selected with the LYS2/URA3 system
