# Supplementary material for: Aborting meiosis allows recombination in sterile diploid yeast hybrids
Source: Nat Commun. 2021 Nov 12;12:6564. doi: 10.1038/s41467-021-26883-8 (PMC8589840; doi:10.1038/s41467-021-26883-8)
Supplement: Supplementary file 10 — Dataset 7 [file 41467_2021_26883_MOESM10_ESM.xlsx]

## Sheet: Supplementary data set 7
Supplementary data set 7. Breakpoints heterozygosity statistics
Background	Genotype	Cross	Reference	Median distance het. wins	Mean distance het. wins	SD distance het. wins	Median distance int. wins	Mean distance int. wins	SD distance int. wins	p-value (U test)	Median distance ter. wins	Mean distance ter. wins	SD distance ter. wins	p-value (U test)
Sc/Sc	WT	ScWE/ScNA	WE	84	158.423	228.919	130	225.975	277.84	1.33356e-34	130	317.039	1231.12	0.000309637
Sc/Sc	WT	ScWE/ScNA	NA	84	159.618	241.509	131	222.549	291.539	3.19074e-27	152	224.234	244.399	0.000372101
Sc/Sc	WT	ScMA/ScNA	MA	89	176.074	256.637	146	262.369	348.132	1.09057e-147	147	274.172	336.609	2.25835e-28
Sc/Sc	WT	ScMA/ScNA	NA	90	178.671	274.148	143	266.575	377.954	1.54986e-137	136.5	260.65	684.331	3.40381e-17
Sp/Sc	ndt80Δ	SpNA/ScNA	YPS138	6	10.0898	45.5044	7	10.6607	11.2981	0.146514	NA	NA	NA	NA
Sp/Sc	ndt80Δ	SpNA/ScNA	NA	6	10.1889	54.0596	9	10.6383	8.13053	0.0405314	NA	NA	NA	NA
Sp/Sc	msh2Δ	SpNA/ScNA	YPS138	6	10.0879	45.5141	7	13	19.53	7.55672e-08	15	62.3333	125.376	0.00468259
Sp/Sc	msh2Δ	SpNA/ScNA	NA	6	10.1865	54.0824	9	12.7379	14.1515	1.15996e-17	12	16.3889	12.953	0.00237289
Sp/Sc	WT	SpEU/ScNA	N17	6	10.3646	48.6555	8	11.3482	10.9558	0.00168912	8	9.88889	6.13279	0.1253
Sp/Sc	WT	SpEU/ScNA	NA	6	10.3908	52.9992	6	37.2716	266.317	0.370823	5	7.88889	9.71396	0.837864
Sp/Sc	WT	SpFE/ScNA	N44	6	10.3745	49.4924	9	18.2447	29.6364	0.00215655	13	24.1852	30.4581	0.00281584
Sp/Sc	WT	SpFE/ScNA	NA	6	10.4045	53.434	NA	NA	NA	NA	NA	NA	NA	NA
Sp/Sc	WT	SpNA/ScNA	YPS138	6	10.0898	45.5044	6	10.3158	11.3942	0.265015	NA	NA	NA	NA
Sp/Sc	WT	SpNA/ScNA	NA	6	10.1888	54.0604	7.5	10.8378	10.2597	0.0458078	NA	NA	NA	NA
het. wins: heterozygous windows
int. wins: interstitial windows
ter. wins: terminal windows
