# Supplementary material for: Aborting meiosis allows recombination in sterile diploid yeast hybrids
Source: Nat Commun. 2021 Nov 12;12:6564. doi: 10.1038/s41467-021-26883-8 (PMC8589840; doi:10.1038/s41467-021-26883-8)
Supplement: Supplementary file 11 — Dataset 8 [file 41467_2021_26883_MOESM11_ESM.xlsx]

## Sheet: Supplementary data set 8
Supplementary data set 8. Mutfunc analysis of aminoacid mutations in the ScMA CDS
Gene	Aminoacid position	Reference aminoacid	Alternative aminoacid (ScMA)	impact	SIFT score	ic	number_sequences
YOR162C	223	T	K	1	0.027235	2.82617	6
YOR162C	582	P	T	1	0	2.82617	6
SIFT score: The SIFT score ranges between 0-1 and is analogous to a p-value i.e. a variant with score of < 0.05 is considered deleterious
ic, Information content: The information content of the position. This indicates how conserved this position is and ranges between 0-4.32. A high value indicates high conservation.
number of sequences: Number of sequences, out of all sequences, with a non-gapped amino acid at this position
