# Supplementary material for: Aborting meiosis allows recombination in sterile diploid yeast hybrids
Source: Nat Commun. 2021 Nov 12;12:6564. doi: 10.1038/s41467-021-26883-8 (PMC8589840; doi:10.1038/s41467-021-26883-8)
Supplement: Supplementary file 12 — Dataset 9 [file 41467_2021_26883_MOESM12_ESM.xlsx]

## Sheet: Supplementary data set 9
Supplementary data set 9. List of samples sequenced
extended IDs (PA1/PA2)	short IDs (PA1/PA2)	genotype	Selection method used	RTG time (h)	number of sequenced samples [RTG + control (T0)]	sequence divergence	number of markers	markers in collinear regions	markers in non-collinear regions	large inter-chromosomal rearrangments (> 50 kb)
DBVPG6765/YPS128	ScWE/ScNA	WT	Selected on 5-FOA plates	6	24 + 0	0.60%	72020	71596	424	0
UWOPS03-461.4/YPS128	ScMA/ScNA	WT	Selected on 5-FOA plates	6	125 + 3	0.54%	64523	52075	12448	8
N17/YPS128	SpEU/ScNA	WT	Selected on 5-FOA plates	6	15 + 3	9.0%	1085273	1083851	1422	0
N44/YPS128	SpFE/ScNA	WT	Selected on 5-FOA plates	6	9 + 2	9.1%	1084426	1083274	1152	0
YPS138/YPS128	SpNA/ScNA	WT	Selected on 5-FOA plates	6	10 + 1	9.3%	1104586	1103223	1363	0
YPS138/YPS128	SpNA/ScNA	ndt80Δ	Selected on 5-FOA plates	6	5 + 4	9.3%	1104586	1103223	1363	0
YPS138/YPS128	SpNA/ScNA	ndt80Δ	Selected on 5-FOA plates	12	5 + 4	9.3%	1104586	1103223	1363	0
YPS138/YPS128	SpNA/ScNA	ndt80Δ	Selected on 5-FOA plates	24	4 + 4	9.3%	1104586	1103223	1363	0
YPS138/YPS128	SpNA/ScNA	msh2Δ	Selected on 5-FOA plates	6	18 + 18	9.3%	1104586	1103223	1363	0
YPS138/YPS128	SpNA/NA	WT	Selected on Canavanine liquid and 5-FOA plates	6	4+1	9.3%	1104586	1103223	1363	0
S288C/SK1	S288C/SK1	ndt80Δ	Mother-daughter selection	8	24 + 0	0.57%	69354	68805	549	0
S288C/SK1	S288C/SK1	WT	Mother-daughter selection	Laureau et al. (2016, Plos Genetics)	22 + 0	0.57%	69354	68805	549	0
