# Supplementary material for: Aborting meiosis allows recombination in sterile diploid yeast hybrids
Source: Nat Commun. 2021 Nov 12;12:6564. doi: 10.1038/s41467-021-26883-8 (PMC8589840; doi:10.1038/s41467-021-26883-8)
Supplement: Supplementary file 13 — Dataset 10 [file 41467_2021_26883_MOESM13_ESM.xlsx]

## Sheet: Supplementary data set 10
Supplementary data set 10. LOH breakpoints association with meiotic hotspot on chrII-R
extended IDs (PA1/PA2)	short IDs (PA1/PA2)	genotype	p-value	overlaps
DBVPG6765/YPS128	ScWE/ScNA	WT	0.0007	26
UWOPS03-461.4/YPS128	ScMA/ScNA	WT	0.0001	166
The p-values were calculated using the one-tailed overlapPermTest implemented in the regioneR package, setting the parameters: ntimes = 10000, and alternative = "greater". Data processing and definitions are described in the paragraph "Testing for association between LOH breakpoints and Spo11p-induced DNA double-strand breaks (DSB) or recombination hotspots" of the Methods section.
