# Supplementary material for: Aborting meiosis allows recombination in sterile diploid yeast hybrids
Source: Nat Commun. 2021 Nov 12;12:6564. doi: 10.1038/s41467-021-26883-8 (PMC8589840; doi:10.1038/s41467-021-26883-8)
Supplement: Supplementary file 14 — Dataset 11 [file 41467_2021_26883_MOESM14_ESM.xlsx]

## Sheet: Supplementary data set 11
Supplementary data set 11. Genome-wide LOH breakpoints association with meiotic hotspots
extended IDs (PA1/PA2)	short IDs (PA1/PA2)	genotype	p-value	overlaps	LOH breakpoints	recombination hotspots
DBVPG6765/YPS128	ScWE/ScNA	WT	0.0007	238	646	7735
UWOPS03-461.4/YPS128	ScMA/ScNA	WT	0.0001	1364	3959	7733
S288C/SK1	ScS288C/ScSK1	ndt80Δ	0.00013	802	2118	7735
S288C/SK1	ScS288C/ScSK1	WT	0.00069	468	1947	7735
The p-values were calculated using the one-tailed overlapPermTest implemented in the regioneR package, setting the parameters: ntimes = 10000, and alternative = "greater". Data processing and definitions are described in the paragraph "Testing for association between LOH breakpoints and Spo11p-induced DNA double-strand breaks (DSB) or recombination hotspots" of the Methods section.
cross	genotype	padding (bp)	relative intensity in overlapping regions				relative intensity in non-overlapping regions				p-value
			sample size	mean	standard deviation	median	sample size	mean	standard deviation	median
ScWE/ScNA	WT	0	192	01:34:00	02:12:00	00:51:00	7007	00:47:00	01:13:00	00:23:00	2.3E-12
		500	354	01:19:00	01:56:00	00:35:00	6845	00:47:00	01:12:00	00:23:00	2.6E-12
		1000	466	01:11:00	01:50:00	00:32:00	6733	00:47:00	01:12:00	00:23:00	3.4E-09
		2000	684	01:04:00	01:42:00	00:28:00	6515	00:47:00	01:12:00	00:23:00	4.2E-07
		5000	1208	00:57:00	01:32:00	00:27:00	5991	00:47:00	01:12:00	00:23:00	1.6E-05
ScMA/ScNA	WT	0	1139	01:19:00	01:55:00	00:37:00	6058	00:43:00	01:04:00	00:22:00	1.1E-38
		500	1795	01:09:00	01:43:00	00:33:00	5402	00:42:00	01:02:00	00:21:00	9.6E-35
		1000	2266	01:05:00	01:38:00	00:31:00	4931	00:41:00	01:01:00	00:21:00	2.2E-32
		2000	2910	01:01:00	01:33:00	00:29:00	4287	00:40:00	00:59:00	00:20:00	2.7E-30
		5000	4210	00:54:00	01:25:00	00:26:00	2987	00:41:00	00:59:00	00:21:00	1.3E-13
ScS288C/ScSK1	ndt80Δ	0	694	01:07:00	01:41:00	00:30:00	6505	00:47:00	01:12:00	00:23:00	1.0E-07
		500	1032	01:01:00	01:31:00	00:28:00	6167	00:47:00	01:12:00	00:23:00	5.2E-09
		1000	1271	00:59:00	01:28:00	00:28:00	5928	00:47:00	01:12:00	00:23:00	1.0E-07
		2000	1601	00:58:00	01:30:00	00:27:00	5598	00:46:00	01:10:00	00:23:00	3.5E-07
		5000	2220	00:54:00	01:25:00	00:25:00	4979	00:46:00	01:10:00	00:23:00	1.5E-04
ScS288C/ScSK1	WT	0	378	01:25:00	02:07:00	00:39:00	6821	00:47:00	01:11:00	00:23:00	4.1E-13
		500	629	01:20:00	01:59:00	00:35:00	6570	00:46:00	01:09:00	00:23:00	1.2E-17
		1000	794	01:14:00	01:51:00	00:33:00	6405	00:45:00	01:09:00	00:23:00	9.7E-17
		2000	1050	01:08:00	01:44:00	00:30:00	6149	00:45:00	01:09:00	00:23:00	3.8E-14
		5000	1570	01:00:00	01:33:00	00:28:00	5629	00:45:00	01:09:00	00:23:00	3.5E-10
SpNA/ScNA	WT	0	15	01:59:00	01:42:00	01:46:00	7129	00:49:00	01:15:00	00:24:00	3.9E-04
		500	17	01:53:00	01:37:00	01:12:00	7127	00:49:00	01:15:00	00:24:00	1.3E-04
		1000	31	01:18:00	01:25:00	00:35:00	7113	00:49:00	01:15:00	00:24:00	3.7E-03
		2000	58	01:09:00	01:21:00	00:31:00	7086	00:49:00	01:15:00	00:24:00	4.1E-02
		5000	93	00:53:00	01:09:00	00:24:00	7051	00:49:00	01:16:00	00:24:00	3.7E-01
SpNA/ScNA	ndt80Δ	0	15	01:14:00	00:57:00	01:04:00	7132	00:49:00	01:16:00	00:24:00	2.1E-03
		500	22	00:57:00	00:54:00	00:40:00	7125	00:49:00	01:16:00	00:24:00	4.3E-02
		1000	31	00:48:00	00:49:00	00:30:00	7116	00:49:00	01:16:00	00:24:00	1.4E-01
		2000	54	00:42:00	00:50:00	00:24:00	7093	00:49:00	01:16:00	00:24:00	5.5E-01
		5000	89	00:48:00	01:15:00	00:24:00	7058	00:49:00	01:16:00	00:24:00	6.0E-01
SpNA/ScNA	msh2Δ	0	106	02:26:00	02:38:00	01:27:00	7039	00:48:00	01:13:00	00:24:00	1.5E-20
		500	180	01:53:00	02:17:00	00:56:00	6965	00:47:00	01:13:00	00:24:00	5.6E-19
		1000	259	01:36:00	02:08:00	00:43:00	6886	00:47:00	01:12:00	00:24:00	1.1E-14
		2000	406	01:19:00	01:54:00	00:34:00	6739	00:47:00	01:12:00	00:24:00	2.6E-09
		5000	782	01:03:00	01:37:00	00:28:00	6363	00:47:00	01:12:00	00:24:00	1.1E-04
SpEU/ScNA	WT	0	31	01:33:00	03:02:00	00:35:00	7121	00:49:00	01:15:00	00:24:00	4.1E-02
		500	48	01:27:00	02:33:00	00:37:00	7104	00:49:00	01:15:00	00:24:00	4.1E-03
		1000	65	01:16:00	02:15:00	00:35:00	7087	00:49:00	01:15:00	00:24:00	2.6E-02
		2000	99	01:10:00	01:57:00	00:30:00	7053	00:49:00	01:15:00	00:24:00	2.9E-02
		5000	181	01:04:00	01:48:00	00:29:00	6971	00:49:00	01:14:00	00:24:00	2.2E-02
SpFE/ScNA	WT	0	12	01:50:00	01:45:00	01:08:00	7150	00:49:00	01:15:00	00:24:00	3.6E-03
		500	22	01:18:00	01:30:00	00:30:00	7140	00:49:00	01:15:00	00:24:00	3.4E-02
		1000	31	01:13:00	01:20:00	00:34:00	7131	00:49:00	01:15:00	00:24:00	2.2E-02
		2000	51	01:06:00	01:19:00	00:29:00	7111	00:49:00	01:15:00	00:24:00	1.2E-01
		5000	107	00:50:00	01:04:00	00:24:00	7055	00:49:00	01:16:00	00:24:00	4.4E-01
The p-values were calculated using the one-tail two-samples Wilcoxon test by means of the wilcox.test function implemented in R with confidence level of 0.95.
