# Supplementary material for: Aborting meiosis allows recombination in sterile diploid yeast hybrids
Source: Nat Commun. 2021 Nov 12;12:6564. doi: 10.1038/s41467-021-26883-8 (PMC8589840; doi:10.1038/s41467-021-26883-8)
Supplement: Supplementary file 15 — Dataset 12 [file 41467_2021_26883_MOESM15_ESM.xlsx]

## Sheet: Supplementary data set 12
Supplementary data set 12. Primers used in the study
Primer ID	Sequence
NDT80-NAT FW	ATGAATGAAATGGAAAACACAGATCCAGTATTACAGGATGATCTCCGTACGCTGCAGGTCGAC
NDT80-NAT RV	TTAATACTTATAGAAACTATCTTCCTCAAACAATTCTTCCCTATTATCGATGAATTCGAGCTCG
MSH2-NAT FW	ATGTCCTCCACTAGGCCAGAGCTAAAATTCTCTGATGTATCAGAGCGTACGCTGCAGGTCGAC
MSH2-NAT RV	TTATAACAACAAGGCTTTTATATATTTCAGGTAATTATCGTTTTCATCGATGAATTCGAGCTCG
MSH2_YPS138_FW	AAAAACGCGAAAACTTCTCA
MSH2_YPS138_RV	AGAATTCTTTTGCAGTGGCATA
NDT80_Fw_Par	TAGTTGCGCTCCATTTTGTG
NDT80_Rv_Par	CTGGAGGTCCTGTGTTCGAT
MSH2_YPS138_NATF	ATGTCCTCTACTAGACCAGAGCTGAAATTCTCTGATATATCAGAACGTACGCTGCAGGTCGAC
MSH2_YPS138_NATR	TTATAACAACAAGGCTTTAATATGTTTCAAATAATTGTCATTTTCATCGATGAATTCGAGCTCG
NDT80_YPS138_NATF	ATGAACGAAATGGAGAACACAGATCCAGTATTTGGGGATGAACTTCGTACGCTGCAGGTCGAC
NDT80_YPS138_NATR	TTAATGCTTATAGAAACTATCTTCCTCAAACAATTCTTCCCTATTATCGATGAATTCGAGCTCG
CAN1_YPS138_Fw	TTTTTCGTGTATGACTTATGAGGATGAGAATGCGAAGTGGCGTGGGAATGTGATCAAAGGTAGTAAAACGTCATATTTATCAGTATAGCGACCAGCATTC
CAN1_YPS138_Rv	CCAATCAAAAGTTTAATTCAGATTTATTCACACTTTTTCAATTCCTGTAGAACATAAAAAAAAGAAAACAAGAAGTAGCAGACATGGAGGCCCAGAATAC
FW_ExtCAN1_YPS138	TAGGTTCGGGTGACAGGAAG
CAN1_S5	TTAGCTTTGCTGCCGCCTAT
YRR1fwDelMANA	AAAAAAGAACTAAAAAAAGGCTTCAAAGTAGTCGCGCCGCGAGATTGCCTCGACTTAGCACAGTATAGCGACCAGCATTC
YRR1rvDelMA	AAAAACGAGAAAGTAGGAAAGTTTATTGCCCTCAGCCGTGCCAATAAGAATAGCGTCACAGACATGGAGGCCCAGAATAC
YRR1rvDelNA	ATCAACGAGAAAGTAGGAAAGTTTATTGCCCTCAGCCGTGCCAATAAGAATAGCGTCACAGACATGGAGGCCCAGAATAC
CDelYRR1 fw	CTAAGTGGGTTGATAATCTG
CDelYRR1 rv	GCAGAAATCATAGTGAACGG
