# Supplementary material for: Aborting meiosis allows recombination in sterile diploid yeast hybrids
Source: Nat Commun. 2021 Nov 12;12:6564. doi: 10.1038/s41467-021-26883-8 (PMC8589840; doi:10.1038/s41467-021-26883-8)
Supplement: Supplementary file 16 — Dataset 13 [file 41467_2021_26883_MOESM16_ESM.xlsx]

## Sheet: Supplementary data set 13
Supplementary data set 13 M-D RTG analysis of reciprocal non-reciprocal markers in LOH
Parental hybrid	M/D ID	ID-M/ID-D	total markers genotyped	Markers distribution per class*
				heterozygous (%)	homozygous reciprocal (%)	homozygous non-reciprocal (%)	homozygous 4:0 (%)
ScS288C/ScSK1 ndt80∆	MD1	A151R3/A151R4	57280	43827 (76.51)	10327 (18.03)	2993 (5.23)	133 (0.23)
	MD2	A151R5/A151R6	59494	50411 (84.73)	5427 (9.12)	3502 (5.89)	154 (0.26)
	MD3	A151R7/A151R8	58737	51703 (88.02)	4986 (8.49)	1920 (3.27)	128 (0.22)
	MD4	A151R9/A151R10	56754	47687 (84.02)	7577 (13.35)	407 (2.48)	83 (0.15)
	MD5	A151R11/A151R12	61766	53644 (86.85)	5100 (8.26)	2855 (4.62)	167 (0.27)
	MD6	A151R13/A151R14	56896	49450 (86.91)	5186 (9.11)	2154 (3.79)	106 (0.19)
	MD7	A151R15/A151R16	57869	51564 (89.1)	2804 (4.85)	3379 (5.84)	122 (0.21)
	MD8	A151R17/A151R18	57344	45395 (79.16)	9082 (15.84)	2781 (4.85)	86 (0.15)
	MD9	A151R19/A151R20	55682	50329 (90.39)	3179 (5.71)	1898 (3.41)	276 (0.50)
	MD10	A151R21/A151R22	57284	45812 (79.97)	8204 (14.32)	3166 (5.53)	102 (0.18)
	MD11	A151R23/A151R24	57773	53417 (92.46)	3168 (5.48)	1079 (1.87)	109 (0.19)
	MD12	A151R25/A151R26	57394	51721 (90.12)	4132 (7.2)	1436 (2.5)	105 (0.18)
ScS288C/ScSK1 WT	MD13	SRR2984801/SRR2984802	65366	54206 (82.93)	9875 (15.11)	1133 (1.73)	152 (0.23)
	MD14	SRR2984803/SRR2984804	64915	60653 (93.43)	3960 (6.1)	213 (0.33)	89 (0.14)
	MD15	SRR2984805/SRR2984806	65397	65067 (99.5)	214 (0.33)	33 (0.05)	83 (0.13)
	MD16	SRR2984807/SRR2984808	64286	61223 (95.24)	2247 (3.5)	708 (1.1)	108 (0.17)
	MD17	SRR2984809/SRR2984810	65487	64522 (98.53)	422 (0.64)	459 (0.7)	84 (0.13)
	MD18	SRR2984811/SRR2984812	65462	51100 (78.06)	13271 (20.27)	1003 (1.53)	88 (0.13)
	MD19	SRR2984813/SRR2984814	64828	48965 (75.53)	14551 (22.45)	1202 (1.85)	110 (0.17)
	MD20	SRR2984815/SRR2984816	64039	53782 (83.98)	9226 (14.41)	930 (1.45)	101 (0.16)
	MD21	SRR2984817/SRR2984818	64648	56967 (88.12)	6909 (10.69)	674 (1.04)	98 (0.15)
	MD22	SRR2984819/SRR2984820	65537	64907 (99.04)	4 (0.01)	515 (0.79)	111 (0.17)
	MD23	SRR2984821/SRR2984822	65378	53831 (82.34)	10041 (15.36)	1415 (2.16)	91 (0.14)
* marker classes - given an heterozygous marker the MD RTG are respectively:
heterozygous: both mother and daughter cells are heterozygous
homozygous reciprocal: both the mother and the daughter cells are homozygous but with different alleles
homozygous non-reciprocal: one cell (e.g. the mother) is homozygous but the other one (e.g. the daughter) is heterozygous
homozygous "4:0": both the mother and the daughter cells are homozygous, with the same allele
