# Supplementary material for: Aborting meiosis allows recombination in sterile diploid yeast hybrids
Source: Nat Commun. 2021 Nov 12;12:6564. doi: 10.1038/s41467-021-26883-8 (PMC8589840; doi:10.1038/s41467-021-26883-8)
Supplement: Supplementary file 17 — Dataset 14 [file 41467_2021_26883_MOESM17_ESM.xlsx]

## Sheet: Supplementary data set 14
Supplementary data set 14 Environments with BPH and WPH
Environment	BPH cases	WPH cases
1-butanol 1.5%	22	0
AlCl3	0	106
Caffeine 1.5mg/mL	0	1
clotrimazole 10uM	0	89
clotrimazole 3uM	0	0
CsCl 12.5 mg/ml	53	0
CuCl2 0.5 mM	3	101
CuCl2 1 mM	2	115
cycloheximide 0.05 μg/mL	0	0
DMSO 4%	0	6
doxorubicin 25 μg/ml	0	2
DTT 1.6mM	0	9
DTT 1.8mM	0	4
fructose 2%	0	0
galactose 2%	46	2
glucose 0.005%	2	15
glucose 0.5%	7	0
glucose 2%	5	0
glycerol 2%	1	83
guanidine	33	8
HU 5mg/mL	0	62
LiCl 50mM	5	33
maltose 2%	0	60
maltose 8%	1	7
mannose 2%	5	0
melibiose 2%	0	75
MnCl2	0	58
Na2HAsO4 0.1 mM	0	0
NaAsO2 0.1 mM	0	65
NaAsO2 0.3 mM	0	2
NaCl 0.85 M	0	110
NiCl2	0	47
pH4 succinate	0	29
pH7 PIPES	0	23
raffinose 2%	0	63
SGM low vitamin	24	0
Sorbitol 1 M	1	96
sucrose 2%	0	0
Thiabenazole 100 μg/mL	0	0
trehalose 2%	8	26
Triton X100 0.1%	0	1
Triton X100 1%	0	113
Tween80 0.1%	0	31
Tween80 1%	0	6
YPD	1	115
BPH (Best parent heterosis): Environments in which at least one RTG is fitter than the best parent
WPH (Worse parent heterosis): Environments in which at least one RTG is more unfit than the worse parent
Cases in which the non evolved hybrid was already showing BPH or WPH were filtered according to phenotype of the hybrid
