# Supplementary material for: Aborting meiosis allows recombination in sterile diploid yeast hybrids
Source: Nat Commun. 2021 Nov 12;12:6564. doi: 10.1038/s41467-021-26883-8 (PMC8589840; doi:10.1038/s41467-021-26883-8)
Supplement: Supplementary file 18 — Dataset 15 [file 41467_2021_26883_MOESM18_ESM.xlsx]

## Sheet: Supplementary data set 15
Supplementary data set 15 Mean number of LOHs (per sample per Mbp) detected in ScMA/ScNA hybrids
Chromosome	number of LOHs per sample per Mbp
chrI	0.619
chrIII	1.171
chrIV	0.494
chrV	0.785
chrVI	0.662
chrVII	0.383
chrVIII	0.474
chrIX	0.625
chrX	0.577
chrXI	0.647
chrXII	0.613
chrXIII	0.543
chrXIV	0.585
chrXV	0.468
chrXVI	0.617
