# Supplementary material for: Aborting meiosis allows recombination in sterile diploid yeast hybrids
Source: Nat Commun. 2021 Nov 12;12:6564. doi: 10.1038/s41467-021-26883-8 (PMC8589840; doi:10.1038/s41467-021-26883-8)
Supplement: Supplementary file 20 — Source Data [file 41467_2021_26883_MOESM20_ESM.xlsx]

## Sheet: Fig.1c-1b
LOH, RTG samples ScS288C/ScSK1 ndt80 mutant																								LOH, RTG samples ScS288C/ScSK1 WT
LOH are segments with status equal to 0
sample	ref	chr	start	first	last	end	status	len	denES	evrES	distES	denLF	evrLF	distLF	SNV	denSNV	InDel	denInDels	hetSNV	hetInDel	TI			sample	ref	chr	start	first	last	end	status	len	denES	evrES	distES	denLF	evrLF	distLF	SNV	denSNV	InDel	denInDels	hetSNV	hetInDel	TI
A151R11	BY	chrI	1	31651	119901	119999	0	461	0.00384	260	119998	0.00522	191	88251	1	1.13e-05	0	0	0	0	ter			SRR2984813	BY	chrI	1	31651	58179	58983	0	234	0.00397	252	58982	0.00882	113	26529	1	3.77e-05	0	0	0	0	ter
A151R11	BY	chrI	125378	129080	130805	131011	0	9	0.0016	626	5633	0.00521	192	1726	0	0	0	0	0	0	int			SRR2984813	BY	chrI	58984	59789	197000	219929	1	573	0.00356	281	160945	0.00418	239	137212	0	0	0	0	0	0	-
A151R11	BY	chrI	134135	135762	181425	181491	0	127	0.00268	373	47356	0.00278	360	45664	0	0	0	0	0	0	int			SRR2984813	BY	chrII	1	9961	126655	126983	1	653	0.00514	194	126982	0.0056	179	116695	0	0	0	0	0	0	-
A151R11	BY	chrI	181492	181560	181562	181600	1	3	0.02778	36	108	1	1	3	0	0	0	0	0	0	-			SRR2984813	BY	chrII	207023	207567	360367	360642	1	894	0.00582	172	153619	0.00585	171	152801	0	0	0	0	0	0	-
A151R11	BY	chrI	181601	181640	181640	181707	0	1	0.00943	106	106	1	1	1	0	0	0	0	0	0	int			SRR2984813	BY	chrII	363880	363963	364185	364251	1	6	0.01617	62	371	0.02691	37	223	0	0	0	0	0	0	-
A151R11	BY	chrI	181708	181777	182962	183004	1	11	0.00849	118	1296	0.00927	108	1186	0	0	0	0	0	0	-			SRR2984813	BY	chrII	364252	364319	364356	364403	1	7	0.04636	22	151	0.18421	5	38	0	0	0	0	0	0	sub
A151R11	BY	chrI	185596	185601	185601	185760	0	1	0.0061	164	164	1	1	1	0	0	0	0	0	0	int			SRR2984813	BY	chrII	364404	364453	380019	380190	1	95	0.00602	166	15786	0.0061	164	15567	0	0	0	0	0	0	-
A151R11	BY	chrI	187787	187853	188147	188177	0	13	0.03333	30	390	0.04407	23	295	1	0.0033898	0	0	0	0	int			SRR2984813	BY	chrII	380191	380364	383213	383240	0	16	0.00525	191	3049	0.00561	178	2850	0	0	0	0	0	0	int
A151R11	BY	chrI	188223	188237	188243	188417	0	3	0.01546	65	194	0.42857	2	7	0	0	0	0	0	0	int			SRR2984813	BY	chrII	383241	383270	762777	762912	1	1973	0.0052	192	379671	0.0052	192	379508	0	0	0	0	0	0	-
A151R11	BY	chrI	189987	190467	190473	190657	0	2	0.00299	335	670	0.28571	4	7	1	0.142857	0	0	0	0	int			SRR2984813	BY	chrII	762913	763049	765323	765367	0	18	0.00733	136	2454	0.00791	126	2275	0	0	0	0	0	0	int
A151R11	BY	chrII	1	9963	74340	74794	1	322	0.00431	232	74793	0.005	200	64378	0	0	0	0	0	0	-			SRR2984813	BY	chrII	765368	765413	767814	768947	1	19	0.00531	188	3579	0.00791	126	2402	0	0	0	0	0	0	-
A151R11	BY	chrII	74795	75250	80234	80882	0	37	0.00608	165	6087	0.00742	135	4985	0	0	0	0	0	0	int			SRR2984813	BY	chrII	768948	770083	802049	813597	0	244	0.00546	183	44649	0.00763	131	31967	0	0	0	0	0	0	ter
A151R11	BY	chrII	80883	81533	158010	158300	1	446	0.00576	174	77417	0.00583	171	76478	0	0	0	0	0	0	-			SRR2984813	BY	chrIII	1	13839	64825	64895	1	183	0.00282	355	64894	0.00359	279	50987	0	0	0	0	0	0	-
A151R11	BY	chrII	158301	158593	164247	164302	0	31	0.00517	194	6001	0.00548	182	5655	0	0	0	0	0	0	int			SRR2984813	BY	chrIII	64896	64968	68793	69072	1	25	0.00599	167	4176	0.00653	153	3826	0	0	0	0	0	0	sub
A151R11	BY	chrII	164303	164360	302751	302806	1	699	0.00505	198	138503	0.00505	198	138392	0	0	0	0	0	0	-			SRR2984813	BY	chrIII	69073	69354	90024	93119	1	60	0.0025	401	24046	0.0029	345	20671	1	4.84e-05	0	0	0	0	-
A151R11	BY	chrII	302807	302864	302864	302939	0	1	0.00758	132	132	1	1	1	0	0	0	0	0	0	int			SRR2984813	BY	chrIII	93120	96216	97266	97329	1	4	0.00095	1052	4209	0.00381	263	1051	0	0	0	0	0	0	sub
A151R11	BY	chrII	302940	303017	364185	364251	1	402	0.00656	153	61311	0.00657	152	61169	0	0	0	0	0	0	-			SRR2984813	BY	chrIII	97330	97395	298275	298308	1	839	0.00417	240	200978	0.00418	239	200881	0	0	0	0	0	0	-
A151R11	BY	chrII	364252	364319	364356	364403	0	7	0.04636	22	151	0.18421	5	38	0	0	0	0	0	0	int			SRR2984813	BY	chrIII	298309	298343	298351	298353	1	3	0.06818	15	44	0.33333	3	9	0	0	0	0	0	0	sub
A151R11	BY	chrII	364404	364453	420476	420705	1	277	0.00492	203	56301	0.00494	202	56024	0	0	0	0	0	0	-			SRR2984813	BY	chrIII	298354	298358	298358	298362	1	1	0.125	8	8	1	1	1	0	0	0	0	0	0	-
A151R11	BY	chrII	420706	420936	420956	421114	0	3	0.00735	136	408	0.14286	7	21	0	0	0	0	0	0	int			SRR2984813	BY	chrIII	298363	298368	298368	298498	1	1	0.00741	135	135	1	1	1	0	0	0	0	0	0	sub
A151R11	BY	chrII	421115	421274	537090	537116	1	647	0.00558	179	116001	0.00559	179	115817	0	0	0	0	0	0	-			SRR2984813	BY	chrIII	298499	298631	314508	341580	1	57	0.00132	756	43081	0.00359	279	15878	0	0	0	0	0	0	-
A151R11	BY	chrII	537225	537307	537307	537365	1	1	0.00714	140	140	1	1	1	0	0	0	0	0	0	-			SRR2984813	BY	chrIV	1	22387	59185	59221	0	230	0.00388	257	59220	0.00625	160	36799	0	0	0	0	0	0	ter
A151R11	BY	chrII	634933	635517	635868	635962	1	3	0.00292	343	1029	0.00852	117	352	0	0	0	0	0	0	-			SRR2984813	BY	chrIV	286918	287639	791127	791371	1	3305	0.00655	153	504453	0.00656	152	503489	0	0	0	0	0	0	-
A151R11	BY	chrII	636709	636762	641857	642079	1	26	0.00484	207	5370	0.0051	196	5096	0	0	0	0	0	0	-			SRR2984813	BY	chrIV	1054017	1054280	1160906	1160968	1	653	0.00611	164	106951	0.00612	163	106627	0	0	0	0	0	0	-
A151R11	BY	chrIII	1	13839	64825	64895	1	180	0.002774	361	64894	0.00353	283	50987	0	0	0	0	0	0	-			SRR2984813	BY	chrIV	1169510	1169548	1258912	1259242	1	547	0.0061	164	89732	0.00612	163	89365	0	0	0	0	0	0	-
A151R11	BY	chrIII	64896	64968	68793	69072	0	25	0.005987	167	4176	0.00653	153	3826	0	0	1	0.0002614	0	1	int			SRR2984813	BY	chrIV	1259243	1259574	1261327	1261434	0	9	0.00411	243	2191	0.00513	195	1754	0	0	0	0	0	0	int
A151R11	BY	chrIII	69073	69354	89337	92775	1	57	0.002405	416	23702	0.00285	351	19984	0	0	0	0	0	0	-			SRR2984813	BY	chrIV	1261435	1261543	1424775	1424796	1	910	0.00557	180	163361	0.00557	179	163233	0	0	0	0	0	0	-
A151R11	BY	chrIII	92776	96216	97266	97329	0	4	0.000879	1138	4553	0.00381	263	1051	0	0	0	0	0	0	int			SRR2984813	BY	chrIV	1424797	1424820	1425349	1425413	0	5	0.00812	123	616	0.00943	106	530	0	0	0	0	0	0	int
A151R11	BY	chrIII	97330	97395	176099	176138	1	389	0.004936	203	78808	0.00494	202	78705	0	0	0	0	0	0	-			SRR2984813	BY	chrIV	1425414	1425480	1528320	1566853	1	716	0.00506	198	141439	0.00696	144	102841	0	0	0	0	0	0	-
A151R11	BY	chrIII	289748	290148	290910	291257	1	3	0.001988	503	1509	0.00393	254	763	0	0	0	0	0	0	-			SRR2984813	BY	chrV	1	26541	101596	101734	0	490	0.00482	208	101733	0.00653	153	75056	0	0	0	0	0	0	ter
A151R11	BY	chrIII	298309	298343	298351	298353	0	3	0.068182	15	44	0.33333	3	9	0	0	0	0	0	0	int			SRR2984813	BY	chrV	101735	101874	112668	112981	1	81	0.0072	139	11246	0.0075	133	10795	0	0	0	0	0	0	-
A151R11	BY	chrIII	298363	298368	298368	298498	0	1	0.007407	135	135	1	1	1	0	0	0	0	0	0	int			SRR2984813	BY	chrV	112982	113297	113379	113532	1	3	0.00545	183	550	0.03614	28	83	0	0	0	0	0	0	sub
A151R11	BY	chrIV	1	22387	46118	46173	1	154	0.00334	300	46172	0.00649	154	23732	0	0	0	0	0	0	-			SRR2984813	BY	chrV	113533	113688	113688	113918	1	1	0.0026	385	385	1	1	1	0	0	0	0	0	0	-
A151R11	BY	chrIV	46174	46231	46336	46545	0	3	0.00809	124	371	0.0283	35	106	0	0	0	0	0	0	int			SRR2984813	BY	chrV	113919	114150	115900	116631	1	13	0.00479	209	2712	0.00742	135	1751	0	0	0	0	0	0	sub
A151R11	BY	chrIV	46546	46757	46757	46968	1	1	0.00237	422	422	1	1	1	0	0	0	0	0	0	-			SRR2984813	BY	chrV	116632	117365	315647	315866	1	1255	0.0063	159	199234	0.00633	158	198283	0	0	0	0	0	0	-
A151R11	BY	chrIV	46969	47182	47602	47792	0	2	0.00243	412	823	0.00475	210	421	0	0	0	0	0	0	int			SRR2984813	BY	chrV	531256	531618	566534	583092	1	228	0.0044	227	51836	0.00653	153	34917	0	0	0	0	0	0	-
A151R11	BY	chrIV	47793	47985	47985	47993	1	1	0.005	200	200	1	1	1	0	0	0	0	0	0	-			SRR2984813	BY	chrVI	1	34004	201966	202349	1	1193	0.0059	170	202348	0.0071	141	167963	0	0	0	0	0	0	-
A151R11	BY	chrIV	47994	48004	48004	48091	0	1	0.01031	97	97	1	1	1	0	0	0	0	0	0	int			SRR2984813	BY	chrVII	1	11099	190202	190349	1	931	0.00489	204	190348	0.0052	192	179104	0	0	0	0	0	0	-
A151R11	BY	chrIV	48092	48180	61214	61678	1	81	0.00596	168	13586	0.00621	161	13035	0	0	0	0	0	0	-			SRR2984813	BY	chrVII	192005	192497	471132	471584	1	1732	0.0062	161	279579	0.00622	161	278636	0	0	0	0	0	0	-
A151R11	BY	chrIV	62485	62665	198819	199391	1	639	0.00467	214	136906	0.00469	213	136155	0	0	0	0	0	0	-			SRR2984813	BY	chrVII	472883	472989	496548	496663	1	79	0.00332	301	23780	0.00335	298	23560	0	0	0	0	0	0	-
A151R11	BY	chrIV	199392	199966	200161	200547	0	4	0.00346	289	1155	0.02041	49	196	0	0	0	0	0	0	int			SRR2984813	BY	chrVII	496798	496815	644634	644794	1	883	0.00597	168	147996	0.00597	167	147820	0	0	0	0	0	0	-
A151R11	BY	chrIV	200548	200935	399513	399825	1	1192	0.00598	167	199277	0.006	167	198579	0	0	0	0	0	0	-			SRR2984813	BY	chrVII	851594	852046	1066263	1091538	1	1303	0.00543	184	239944	0.00608	164	214218	0	0	0	0	0	0	-
A151R11	BY	chrIV	399826	400140	405060	405242	0	19	0.00351	285	5416	0.00386	259	4921	0	0	0	0	0	0	int			SRR2984813	BY	chrVIII	1	19211	66075	66104	0	429	0.00649	154	66103	0.00915	109	46865	0	0	0	0	0	0	ter
A151R11	BY	chrIV	405243	405426	569642	570036	1	969	0.00588	170	164793	0.0059	169	164217	0	0	0	0	0	0	-			SRR2984813	BY	chrVIII	66105	66135	140259	140283	1	463	0.00624	160	74178	0.00625	160	74125	0	0	0	0	0	0	-
A151R11	BY	chrIV	570037	570432	570641	570662	0	2	0.0032	312	625	0.00952	105	210	0	0	0	0	0	0	int			SRR2984813	BY	chrVIII	140284	140310	141986	142049	1	14	0.00793	126	1765	0.00835	120	1677	0	0	0	0	0	0	sub
A151R11	BY	chrIV	570663	570686	570705	570720	1	2	0.03509	28	57	0.1	10	20	0	0	0	0	0	0	-			SRR2984813	BY	chrVIII	142050	142114	187383	187708	1	330	0.00723	138	45658	0.00729	137	45270	0	0	0	0	0	0	-
A151R11	BY	chrIV	570721	570737	570737	570959	0	1	0.0042	238	238	1	1	1	0	0	0	0	0	0	int			SRR2984813	BY	chrVIII	187709	188035	191812	192004	0	20	0.00466	215	4295	0.00529	189	3778	0	0	0	0	0	0	int
A151R11	BY	chrIV	570960	571184	715626	715843	1	925	0.00638	157	144883	0.0064	156	144443	0	0	0	0	0	0	-			SRR2984813	BY	chrVIII	192005	192199	540633	581049	1	1885	0.00485	206	389044	0.00541	185	348435	0	0	0	0	0	0	-
A151R11	BY	chrIV	717747	717821	1465993	1466364	1	4194	0.0056	178	748617	0.00561	178	748173	2	2.7e-06	0	0	0	0	-			SRR2984813	BY	chrIX	1	30677	86832	86918	1	397	0.00457	219	86917	0.00707	141	56156	0	0	0	0	0	0	-
A151R11	BY	chrIV	1466365	1466738	1466738	1466941	0	1	0.00174	576	576	1	1	1	0	0	0	0	0	0	int			SRR2984813	BY	chrIX	87302	87364	270205	270361	1	1025	0.0056	179	183059	0.00561	178	182842	0	0	0	0	0	0	-
A151R11	BY	chrIV	1466942	1467146	1476215	1476246	1	58	0.00623	160	9304	0.00639	156	9070	0	0	0	0	0	0	-			SRR2984813	BY	chrIX	273011	273267	370474	370579	1	435	0.00446	224	97568	0.00447	223	97208	0	0	0	0	0	0	-
A151R11	BY	chrIV	1476247	1476279	1482874	1483164	0	46	0.00665	150	6917	0.00697	143	6596	0	0	0	0	0	0	int			SRR2984813	BY	chrIX	370580	370687	372550	372656	0	13	0.00626	160	2076	0.00697	143	1864	0	0	0	0	0	0	int
A151R11	BY	chrIV	1483165	1483456	1528320	1566853	1	231	0.00276	362	83688	0.00515	194	44865	0	0	0	0	0	0	-			SRR2984813	BY	chrIX	372657	372764	424953	440036	1	441	0.00655	153	67379	0.00845	118	52190	0	0	0	0	0	0	-
A151R11	BY	chrV	1	26541	112668	112981	1	551	0.00488	205	112980	0.0064	156	86128	0	0	0	0	0	0	-			SRR2984813	BY	chrX	1	31893	55772	56034	0	151	0.00269	371	56033	0.00632	158	23880	0	0	0	0	0	0	ter
A151R11	BY	chrV	112982	113297	113379	113532	0	3	0.00545	183	550	0.03614	28	83	0	0	0	0	0	0	int			SRR2984813	BY	chrX	56035	56299	56299	56369	1	1	0.00299	334	334	1	1	1	0	0	0	0	0	0	-
A151R11	BY	chrV	113533	113688	113688	113918	1	1	0.0026	385	385	1	1	1	0	0	0	0	0	0	-			SRR2984813	BY	chrX	56370	56442	240742	240838	0	1061	0.00575	174	184468	0.00576	174	184301	0	0	0	0	0	0	int
A151R11	BY	chrV	113919	114150	116121	116442	0	14	0.00555	180	2523	0.0071	141	1972	0	0	0	0	0	0	int			SRR2984813	BY	chrX	240839	240937	244886	244899	1	41	0.0101	99	4060	0.01038	96	3950	0	0	0	0	0	0	-
A151R11	BY	chrV	117304	117365	467414	467729	1	2034	0.0058	172	350425	0.00581	172	350050	1	2.9e-06	0	0	0	0	-			SRR2984813	BY	chrX	244900	244915	246037	246076	0	21	0.01786	56	1176	0.0187	53	1123	0	0	0	0	0	0	int
A151R11	BY	chrV	468240	468434	486377	487059	1	151	0.00802	125	18819	0.00842	119	17944	0	0	0	0	0	0	-			SRR2984813	BY	chrX	246077	246117	342532	342785	1	705	0.00729	137	96708	0.00731	137	96416	0	0	0	0	0	0	-
A151R11	BY	chrV	493560	493612	550212	550527	1	248	0.00435	230	56967	0.00438	228	56601	0	0	0	0	0	0	-			SRR2984813	BY	chrX	342786	343040	345587	345758	0	15	0.00505	198	2972	0.00589	170	2548	0	0	0	0	0	0	int
A151R11	BY	chrV	550528	550845	552585	552910	0	13	0.00546	183	2382	0.00747	134	1741	0	0	0	0	0	0	int			SRR2984813	BY	chrX	345759	345932	580327	580394	1	929	0.00396	253	234635	0.00396	252	234396	0	0	0	0	0	0	-
A151R11	BY	chrV	552911	553238	566534	583092	1	123	0.00408	245	30181	0.00925	108	13297	0	0	0	0	0	0	-			SRR2984813	BY	chrX	580588	580714	732779	751611	1	751	0.00439	228	171023	0.00494	202	152066	0	0	0	0	0	0	-
A151R11	BY	chrVI	1	34004	35730	35758	1	21	0.000587	1703	35757	0.01216	82	1727	0	0	0	0	0	0	-			SRR2984813	BY	chrXI	1	3397	401928	402299	1	1953	0.00485	206	402298	0.0049	204	398532	0	0	0	0	0	0	-
A151R11	BY	chrVI	35759	35789	35863	35975	0	2	0.009259	108	216	0.02667	38	75	0	0	0	0	0	0	int			SRR2984813	BY	chrXI	402300	402672	403573	403942	0	6	0.00365	274	1642	0.00665	150	902	0	0	0	0	0	0	int
A151R11	BY	chrVI	35976	36089	180334	180490	1	989	0.006844	146	144514	0.00686	146	144246	0	0	0	0	0	0	-			SRR2984813	BY	chrXI	403943	404314	642818	666862	1	1384	0.00526	190	262919	0.0058	172	238505	0	0	0	0	0	0	-
A151R11	BY	chrVI	182858	182944	187272	187359	1	40	0.008887	113	4501	0.00924	108	4329	0	0	0	0	0	0	-			SRR2984813	BY	chrXII	1	21028	119563	120075	1	715	0.00595	168	120074	0.00726	138	98536	0	0	0	0	0	0	-
A151R11	BY	chrVI	187360	187449	206420	206470	0	136	0.007117	141	19110	0.00717	140	18972	0	0	0	0	0	0	int			SRR2984813	BY	chrXII	121682	121758	271034	271511	1	899	0.006	167	149829	0.00602	166	149277	0	0	0	0	0	0	-
A151R11	BY	chrVI	206471	206522	207224	207411	1	8	0.008511	118	940	0.01138	88	703	0	0	0	0	0	0	-			SRR2984813	BY	chrXII	271512	271990	291141	291281	0	94	0.00475	210	19769	0.00491	204	19152	0	0	0	0	0	0	int
A151R11	BY	chrVI	207412	207601	243485	243578	0	256	0.007078	141	36166	0.00713	140	35885	0	0	0	0	0	0	int			SRR2984813	BY	chrXII	292464	293503	329596	329976	0	137	0.00365	274	37512	0.0038	263	36094	0	0	0	0	0	0	int
A151R11	BY	chrVI	243579	243674	245571	245899	1	20	0.008621	116	2320	0.01054	95	1898	0	0	0	0	0	0	-			SRR2984813	BY	chrXII	412658	412666	412709	412749	1	5	0.05495	18	91	0.11364	9	44	0	0	0	0	0	0	sub
A151R11	BY	chrVI	247273	247386	249943	250041	1	16	0.00578	173	2768	0.00625	160	2558	0	0	0	0	0	0	-			SRR2984813	BY	chrXII	503778	503866	507102	507457	1	31	0.00843	119	3679	0.00958	104	3237	0	0	0	0	0	0	-
A151R11	BY	chrVI	250042	250141	250693	250809	0	6	0.007823	128	767	0.01085	92	553	0	0	0	0	0	0	int			SRR2984813	BY	chrXII	532911	533141	533141	533446	1	1	0.00187	535	535	1	1	1	0	0	0	0	0	0	-
A151R11	BY	chrVI	250810	250928	251071	251135	1	3	0.009231	108	325	0.02083	48	144	0	0	0	0	0	0	-			SRR2984813	BY	chrXII	533883	533954	614822	614918	1	469	0.00579	173	81035	0.0058	172	80869	0	0	0	0	0	0	-
A151R11	BY	chrVI	251136	251202	266557	271539	0	167	0.008185	122	20403	0.01088	92	15356	0	0	0	0	0	0	ter			SRR2984813	BY	chrXII	821789	822210	1008376	1008390	1	563	0.00302	331	186601	0.00302	331	186167	0	0	0	0	0	0	-
A151R11	BY	chrVII	1	10978	76829	76851	1	415	0.0054	185	76850	0.0063	159	65852	0	0	0	0	0	0	-			SRR2984813	BY	chrXII	1008391	1008406	1008895	1008967	0	8	0.01389	72	576	0.01633	61	490	0	0	0	0	0	0	int
A151R11	BY	chrVII	78370	78592	122788	123141	1	141	0.00315	318	44771	0.00319	313	44197	0	0	0	0	0	0	-			SRR2984813	BY	chrXII	1008968	1009042	1009609	1009645	1	9	0.01329	75	677	0.01585	63	568	0	0	0	0	0	0	-
A151R11	BY	chrVII	123142	123496	123496	123749	0	1	0.00165	607	607	1	1	1	0	0	0	0	0	0	int			SRR2984813	BY	chrXII	1010430	1011155	1059166	1075542	1	234	0.00359	278	65112	0.00487	205	48012	0	0	0	0	0	0	-
A151R11	BY	chrVII	123750	124005	428649	428678	1	1779	0.00583	171	304928	0.00584	171	304645	0	0	0	0	0	0	-			SRR2984813	BY	chrXIII	1	9880	69164	69688	1	343	0.004922	203	69687	0.00579	173	59285	0	0	0	0	0	0	-
A151R11	BY	chrVII	444825	445235	496548	496663	1	230	0.00444	225	51838	0.00448	223	51314	0	0	0	0	0	0	-			SRR2984813	BY	chrXIII	69689	70214	71188	71309	0	3	0.001852	540	1620	0.00308	325	975	0	0	0	0	0	0	int
A151R11	BY	chrVII	496798	496815	575366	575781	1	338	0.00428	234	78983	0.0043	232	78552	0	0	0	0	0	0	-			SRR2984813	BY	chrXIII	71310	71433	134042	134517	1	395	0.006249	160	63207	0.00631	159	62610	0	0	0	0	0	0	-
A151R11	BY	chrVII	575782	576199	577808	577925	0	9	0.0042	238	2143	0.00559	179	1610	0	0	0	0	0	0	int			SRR2984813	BY	chrXIII	134518	134995	134995	135756	1	1	0.000808	1238	1238	1	1	1	0	0	0	0	0	0	sub
A151R11	BY	chrVII	577926	578045	746811	746836	1	1206	0.00714	140	168910	0.00715	140	168767	0	0	0	0	0	0	-			SRR2984813	BY	chrXIII	135757	136519	350929	351266	1	977	0.004533	221	215509	0.00456	219	214411	0	0	0	0	0	0	-
A151R11	BY	chrVII	746980	747084	947225	947363	1	1163	0.0058	172	200383	0.00581	172	200142	0	0	0	0	0	0	-			SRR2984813	BY	chrXIII	354572	355572	547629	547656	1	1172	0.00607	165	193084	0.0061	164	192058	0	0	0	0	0	0	-
A151R11	BY	chrVII	947364	947503	948453	948858	0	5	0.00335	299	1494	0.00526	190	951	0	0	0	0	0	0	int			SRR2984813	BY	chrXIII	547790	547896	632207	632636	1	491	0.005787	173	84846	0.00582	172	84312	0	0	0	0	0	0	-
A151R11	BY	chrVII	948859	949265	1014347	1014388	1	503	0.00768	130	65529	0.00773	129	65083	0	0	0	0	0	0	-			SRR2984813	BY	chrXIII	797099	797413	920999	930506	1	725	0.005434	184	133407	0.00587	170	123587	0	0	0	0	0	0	-
A151R11	BY	chrVII	1015919	1016417	1064382	1091538	1	235	0.00311	322	75619	0.0049	204	47966	0	0	0	0	0	0	-			SRR2984813	BY	chrXIV	1	11351	28433	29505	1	58	0.001966	509	29504	0.0034	295	17083	0	0	0	0	0	0	-
A151R11	BY	chrVIII	1	19211	140259	140283	1	869	0.00619	161	140282	0.00718	139	121049	0	0	0	0	0	0	-			SRR2984813	BY	chrXIV	29506	30579	32638	32804	0	3	0.00091	1099	3298	0.00146	687	2060	0	0	0	0	0	0	int
A151R11	BY	chrVIII	140284	140310	141986	142049	0	14	0.00793	126	1765	0.00835	120	1677	0	0	0	0	0	0	int			SRR2984813	BY	chrXIV	32805	32973	114046	114334	1	433	0.005311	188	81529	0.00534	187	81074	0	0	0	0	0	0	-
A151R11	BY	chrVIII	142050	142114	189729	189754	1	336	0.00704	142	47704	0.00706	142	47616	0	0	0	0	0	0	-			SRR2984813	BY	chrXIV	117798	117845	208801	209617	1	609	0.006633	151	91819	0.0067	149	90957	0	0	0	0	0	0	-
A151R11	BY	chrVIII	191013	191179	374788	375947	1	792	0.00428	234	184934	0.00431	232	183610	0	0	0	0	0	0	-			SRR2984813	BY	chrXIV	209618	210435	210435	211361	0	1	0.000574	1743	1743	1	1	1	0	0	0	0	0	0	int
A151R11	BY	chrVIII	375948	377109	377116	377157	0	2	0.00165	604	1209	0.25	4	8	0	0	0	0	0	0	int			SRR2984813	BY	chrXIV	211362	212290	333068	333422	1	720	0.005899	170	122060	0.00596	168	120779	0	0	0	0	0	0	-
A151R11	BY	chrVIII	377158	377200	433872	434141	1	341	0.00598	167	56983	0.00602	166	56673	0	0	0	0	0	0	-			SRR2984813	BY	chrXIV	333423	333779	420974	421594	0	519	0.005886	170	88171	0.00595	168	87196	0	0	0	0	0	0	int
A151R11	BY	chrVIII	434142	434412	438953	439136	0	32	0.00641	156	4994	0.00705	142	4542	0	0	0	0	0	0	int			SRR2984813	BY	chrXIV	421595	422216	728699	728831	1	1184	0.003854	259	307236	0.00386	259	306484	0	0	0	0	0	0	-
A151R11	BY	chrVIII	439137	439321	540633	581049	1	684	0.00482	207	141912	0.00675	148	101313	0	0	0	0	0	0	-			SRR2984813	BY	chrXIV	729123	729282	765258	777615	1	428	0.008826	113	48492	0.0119	84	35977	0	0	0	0	0	0	-
A151R11	BY	chrIX	1	30677	130618	131290	1	648	0.00494	203	131289	0.00648	154	99942	0	0	0	0	0	0	-			SRR2984813	BY	chrXV	1	39410	63868	64661	0	190	0.00294	340	64660	0.00777	129	24459	0	0	1	4.09e-05	0	0	ter
A151R11	BY	chrIX	131291	131964	131972	132099	0	2	0.00248	404	808	0.22222	4	9	0	0	0	0	0	0	int			SRR2984813	BY	chrXV	64662	65456	101106	101225	1	300	0.00821	122	36563	0.00841	119	35651	0	0	0	0	0	0	-
A151R11	BY	chrIX	132100	132229	376950	377188	1	1237	0.00505	198	245088	0.00505	198	244722	0	0	0	0	0	0	-			SRR2984813	BY	chrXV	105518	105584	205603	205676	1	516	0.00515	194	100158	0.00516	194	100020	0	0	0	0	0	0	-
A151R11	BY	chrIX	377189	377428	424953	440036	0	421	0.0067	149	62847	0.00886	113	47526	0	0	0	0	0	0	ter			SRR2984813	BY	chrXV	209390	209530	425079	425142	1	1367	0.00634	158	215752	0.00634	158	215550	0	0	0	0	0	0	-
A151R11	BY	chrX	1	31893	76876	77068	0	264	0.00343	292	77067	0.00587	170	44984	0	0	0	0	0	0	ter			SRR2984813	BY	chrXV	425143	425208	513666	514029	0	457	0.00514	194	88886	0.00517	194	88459	0	0	0	0	0	0	int
A151R11	BY	chrX	77069	77262	137889	138211	1	362	0.00592	169	61142	0.00597	167	60628	0	0	0	0	0	0	-			SRR2984813	BY	chrXV	514030	514395	516299	516771	1	7	0.00255	392	2741	0.00367	272	1905	0	0	0	0	0	0	-
A151R11	BY	chrX	138212	138535	139210	139446	0	6	0.00486	206	1234	0.00888	113	676	0	0	0	0	0	0	int			SRR2984813	BY	chrXV	516772	517245	582180	582306	0	255	0.00389	257	65534	0.00393	255	64936	0	0	0	0	0	0	int
A151R11	BY	chrX	139447	139685	386286	386453	1	1572	0.00636	157	247006	0.00637	157	246602	1	4.1e-06	0	0	0	0	-			SRR2984813	BY	chrXV	582307	582435	721692	721820	1	801	0.00574	174	139513	0.00575	174	139258	0	0	0	0	0	0	-
A151R11	BY	chrX	386454	386623	386942	386975	0	4	0.00768	130	521	0.0125	80	320	0	0	0	0	0	0	int			SRR2984813	BY	chrXV	723006	723257	846915	847166	1	714	0.00575	174	124160	0.00577	173	123659	0	0	0	0	0	0	-
A151R11	BY	chrX	386976	387010	387010	387022	1	1	0.02174	46	46	1	1	1	0	0	0	0	0	0	-			SRR2984813	BY	chrXV	847586	847753	1070588	1091343	1	1405	0.00576	173	243757	0.00631	159	222836	0	0	0	0	0	0	-
A151R11	BY	chrX	387023	387037	391689	391797	0	16	0.00335	298	4774	0.00344	291	4653	0	0	0	0	0	0	int			SRR2984813	BY	chrXVI	70393	70648	279497	279572	1	1309	0.00626	160	209179	0.00627	160	208850	0	0	0	0	0	0	-
A151R11	BY	chrX	391798	391907	530533	530867	1	498	0.00358	279	139069	0.00359	278	138627	0	0	0	0	0	0	-			SRR2984813	BY	chrXVI	279573	279650	281232	281563	0	10	0.00503	199	1990	0.00632	158	1583	0	0	0	0	0	0	int
A151R11	BY	chrX	530868	531204	574720	575727	0	155	0.00346	289	44859	0.00356	281	43517	0	0	0	0	0	0	int			SRR2984813	BY	chrXVI	281564	281897	502356	502874	1	1396	0.00631	159	221310	0.00633	158	220460	0	0	0	0	0	0	-
A151R11	BY	chrX	575728	576737	580327	580394	1	10	0.00214	467	4666	0.00278	359	3591	0	0	0	0	0	0	-			SRR2984813	BY	chrXVI	503412	503430	703674	703863	1	1379	0.00688	145	200451	0.00689	145	200245	0	0	0	0	0	0	-
A151R11	BY	chrX	580588	580714	583647	584251	1	11	0.003	333	3663	0.00375	267	2934	0	0	0	0	0	0	-			SRR2984813	BY	chrXVI	773488	774370	779726	779939	1	49	0.0076	132	6451	0.00915	109	5357	0	0	0	0	0	0	-
A151R11	BY	chrX	584252	584858	717900	717920	0	596	0.00446	224	133668	0.00448	223	133043	0	0	0	0	0	0	int			SRR2984813	BY	chrXVI	794759	794942	812205	812399	1	90	0.0051	196	17640	0.00521	192	17264	0	0	0	0	0	0	-
A151R11	BY	chrX	717921	717942	732371	751611	1	118	0.0035	286	33690	0.00818	122	14430	0	0	0	0	0	0	-			SRR2984813	BY	chrXVI	812400	812595	924013	954457	0	687	0.00484	207	142057	0.00617	162	111419	0	0	0	0	0	0	ter
A151R11	BY	chrXI	1	3397	74112	74361	1	230	0.00309	323	74360	0.00325	307	70716	0	0	0	0	0	0	-			SRR2984813	SK1	chrI	61724	62529	199335	228861	1	573	0.00343	292	167137	0.00419	239	136807	0	0	0	0	0	0	-
A151R11	BY	chrXI	75218	75672	388749	389332	1	1619	0.00515	194	314114	0.00517	193	313078	1	3.2e-06	0	0	0	0	-			SRR2984813	SK1	chrII	1	34127	144440	144767	1	653	0.00451	222	144766	0.00592	169	110314	0	0	0	0	0	0	-
A151R11	BY	chrXI	391516	391860	507775	507841	1	673	0.00579	173	116325	0.00581	172	115916	0	0	0	0	0	0	-			SRR2984813	SK1	chrII	144768	145097	224937	225479	0	432	0.00535	187	80711	0.00541	185	79841	0	0	0	0	0	0	int
A151R11	BY	chrXI	507842	507910	511086	511091	0	23	0.00708	141	3249	0.00724	138	3177	0	0	0	0	0	0	int			SRR2984813	SK1	chrII	225480	226024	367932	368207	1	894	0.00626	160	142727	0.0063	159	141909	0	0	0	0	0	0	-
A151R11	BY	chrXI	511092	511098	511098	511146	1	1	0.01852	54	54	1	1	1	0	0	0	0	0	0	-			SRR2984813	SK1	chrII	368208	368485	371360	371442	0	25	0.00773	129	3234	0.00869	115	2876	0	0	0	0	0	0	int
A151R11	BY	chrXI	511147	511197	513108	513183	0	11	0.0054	185	2036	0.00575	174	1912	0	0	0	0	0	0	int			SRR2984813	SK1	chrII	371443	371526	371748	371814	1	6	0.01617	62	371	0.02691	37	223	0	0	0	0	0	0	-
A151R11	BY	chrXI	513184	513260	642818	666862	1	717	0.00467	214	153678	0.00553	181	129559	0	0	0	0	0	0	-			SRR2984813	SK1	chrII	371967	372016	387652	387823	1	95	0.00599	167	15856	0.00608	165	15637	0	0	0	0	0	0	-
A151R11	BY	chrXII	100297	100405	291141	291281	1	1110	0.00581	172	190984	0.00582	172	190737	0	0	0	0	0	0	-			SRR2984813	SK1	chrII	390857	390886	770870	771014	1	1973	0.00519	193	380157	0.00519	193	379985	0	0	0	0	0	0	-
A151R11	BY	chrXII	292464	293503	448893	468415	1	994	0.00565	177	175951	0.006397	156	155391	0	0	0	0	0	0	-			SRR2984813	SK1	chrII	773479	773524	775925	777058	1	19	0.00531	188	3579	0.00791	126	2402	0	0	0	0	0	0	-
A151R11	BY	chrXII	553277	553560	559554	559613	1	30	0.00473	211	6336	0.005004	200	5995	0	0	0	0	0	0	-			SRR2984813	SK1	chrIII	1	14703	65755	65825	1	183	0.00278	360	65824	0.00358	279	51053	0	0	0	0	0	0	-
A151R11	BY	chrXII	562084	562163	740086	740754	1	945	0.00529	189	178670	0.005311	188	177924	0	0	0	0	0	0	-			SRR2984813	SK1	chrIII	70003	70284	84683	84964	1	60	0.00401	249	14961	0.00417	240	14400	0	0	0	0	0	0	-
A151R11	BY	chrXII	768811	768850	877258	877389	1	242	0.00223	449	108578	0.002232	448	108409	0	0	0	0	0	0	-			SRR2984813	SK1	chrIII	86363	86428	279682	279715	1	839	0.004339	230	193352	0.00434	230	193255	0	0	0	0	0	0	-
A151R11	BY	chrXII	877390	877523	877609	877778	0	5	0.01289	78	388	0.057471	17	87	0	0	0	0	0	0	int			SRR2984813	SK1	chrIII	279762	279766	279766	279770	1	1	0.125	8	8	1	1	1	0	0	0	0	0	0	-
A151R11	BY	chrXII	877779	877950	892422	911439	1	48	0.00143	701	33660	0.003317	302	14473	0	0	0	0	0	0	-			SRR2984813	SK1	chrIII	279907	280039	295919	340914	1	57	0.000934	1070	61007	0.00359	279	15881	0	0	0	0	0	0	-
A151R11	BY	chrXII	911440	930458	1009705	1010429	0	323	0.00326	306	98989	0.004076	245	79248	0	0	0	0	0	0	int			SRR2984813	SK1	chrIV	72540	72578	298355	299074	0	1154	0.00509	196	226534	0.00511	196	225778	0	0	0	0	0	0	int
A151R11	BY	chrXII	1010430	1011155	1059166	1075542	1	229	0.00352	284	65112	0.00477	210	48012	0	0	0	0	0	0	-			SRR2984813	SK1	chrIV	299075	299796	773429	773673	1	3305	0.00696	144	474598	0.00698	143	473634	0	0	0	0	0	0	-
A151R11	BY	chrXIII	1	9880	14428	14477	1	35	0.002418	414	14476	0.00769	130	4549	0	0	0	0	0	0	-			SRR2984813	SK1	chrIV	773674	773920	1018119	1018380	0	1523	0.00622	161	244706	0.00624	160	244200	0	0	0	0	0	0	int
A151R11	BY	chrXIII	26562	26640	26640	26697	1	1	0.007407	135	135	1	1	1	0	0	0	0	0	0	-			SRR2984813	SK1	chrIV	1018381	1018644	1126696	1126758	1	653	0.00603	166	108377	0.00604	165	108053	0	0	0	0	0	0	-
A151R11	BY	chrXIII	27486	27999	71188	71309	1	173	0.003948	253	43823	0.00401	250	43190	0	0	0	0	0	0	-			SRR2984813	SK1	chrIV	1126759	1126822	1129879	1129916	0	11	0.00348	287	3157	0.0036	278	3058	0	0	0	0	0	0	int
A151R11	BY	chrXIII	73223	74044	90451	90632	1	128	0.007353	136	17409	0.0078	128	16408	0	0	0	0	0	0	-			SRR2984813	SK1	chrIV	1129917	1129955	1213367	1213683	1	547	0.00653	153	83766	0.00656	152	83413	0	0	0	0	0	0	-
A151R11	BY	chrXIII	91346	91490	134042	134517	1	249	0.005768	173	43171	0.00585	171	42553	0	0	0	0	0	0	-			SRR2984813	SK1	chrIV	1215864	1215972	1378624	1378645	1	910	0.00559	179	162781	0.00559	179	162653	0	0	0	0	0	0	-
A151R11	BY	chrXIII	134518	134995	134995	135756	0	1	0.000808	1238	1238	1	1	1	0	0	0	0	0	0	int			SRR2984813	SK1	chrIV	1379263	1379329	1482173	1486921	1	716	0.00665	150	107658	0.00696	144	102845	0	0	0	0	0	0	-
A151R11	BY	chrXIII	135757	136519	219227	219486	1	306	0.003655	274	83729	0.0037	270	82709	0	0	0	0	0	0	-			SRR2984813	SK1	chrV	120220	120359	131160	131473	1	81	0.0072	139	11253	0.0075	133	10802	0	0	0	0	0	0	-
A151R11	BY	chrXIII	219487	219748	221110	221214	0	10	0.00579	173	1727	0.00734	136	1363	0	0	0	0	0	0	int			SRR2984813	SK1	chrV	132025	132180	132180	132410	1	1	0.0026	385	385	1	1	1	0	0	0	0	0	0	-
A151R11	BY	chrXIII	221215	221320	425494	425622	1	1110	0.00543	184	204407	0.00544	184	204175	0	0	0	0	0	0	-			SRR2984813	SK1	chrV	135124	135856	335162	335381	1	1255	0.00627	160	200257	0.0063	159	199307	0	0	0	0	0	0	-
A151R11	BY	chrXIII	425623	425752	426132	426294	0	6	0.008942	112	671	0.01575	64	381	0	0	0	0	0	0	int			SRR2984813	SK1	chrV	335382	335603	538695	539055	0	1161	0.0057	175	203673	0.00572	175	203093	0	0	0	0	0	0	int
A151R11	BY	chrXIII	426295	426459	528823	528910	1	551	0.00537	186	102615	0.00538	186	102365	0	0	0	0	0	0	-			SRR2984813	SK1	chrV	539056	539418	574329	589812	1	228	0.00449	223	50756	0.00653	153	34912	0	0	0	0	0	0	-
A151R11	BY	chrXIII	528911	529000	529167	529281	0	2	0.005405	185	370	0.0119	84	168	0	0	0	0	0	0	int			SRR2984813	SK1	chrVI	1	53825	223537	223920	1	1193	0.00533	188	223919	0.00703	142	169713	0	0	0	0	0	0	-
A151R11	BY	chrXIII	529282	529398	547629	547656	1	106	0.005769	173	18374	0.00581	172	18232	0	0	0	0	0	0	-			SRR2984813	SK1	chrVI	223921	224305	287859	299318	0	521	0.00691	145	75397	0.0082	122	63555	0	0	0	0	0	0	ter
A151R11	BY	chrXIII	547790	547896	671588	671737	1	702	0.005664	177	123947	0.00568	176	123693	0	0	0	0	0	0	-			SRR2984813	SK1	chrVII	1	6079	191217	191364	1	931	0.00487	206	191363	0.00503	199	185139	0	0	0	0	0	0	-
A151R11	BY	chrXIII	673763	673984	755954	756418	1	485	0.005868	170	82655	0.00592	169	81971	0	0	0	0	0	0	-			SRR2984813	SK1	chrVII	191365	191513	192529	193020	0	6	0.00363	276	1655	0.0059	170	1017	0	0	0	0	0	0	int
A151R11	BY	chrXIII	756419	756885	768931	768997	0	73	0.005804	172	12578	0.00606	165	12047	0	0	0	0	0	0	int			SRR2984813	SK1	chrVII	193021	193513	475307	475759	1	1732	0.00613	163	282738	0.00615	163	281795	0	0	0	0	0	0	-
A151R11	BY	chrXIII	768998	769066	803465	803650	1	296	0.008542	117	34652	0.0086	116	34400	0	0	0	0	0	0	-			SRR2984813	SK1	chrVII	475760	476213	476952	477057	0	6	0.00463	216	1297	0.00811	123	740	0	0	0	0	0	0	int
A151R11	BY	chrXIII	804981	805296	837353	837646	1	287	0.008786	114	32665	0.00895	112	32058	0	0	0	0	0	0	-			SRR2984813	SK1	chrVII	477058	477165	500710	500825	1	79	0.00332	301	23767	0.00336	298	23546	0	0	0	0	0	0	-
A151R11	BY	chrXIV	1	11351	43960	44105	1	89	0.002018	496	44104	0.00273	366	32610	0	0	0	0	0	0	-			SRR2984813	SK1	chrVII	500826	500943	500943	500959	1	1	0.00752	133	133	1	1	1	0	0	0	0	0	0	sub
A151R11	BY	chrXIV	44106	44252	44566	45074	0	2	0.002066	484	968	0.00635	158	315	0	0	0	0	0	0	int			SRR2984813	SK1	chrVII	500960	500977	637602	637762	1	883	0.00645	155	136802	0.00646	155	136626	0	0	0	0	0	0	-
A151R11	BY	chrXIV	45075	45585	349575	349723	1	1875	0.006155	162	304648	0.00617	162	303991	0	0	0	0	0	0	-			SRR2984813	SK1	chrVII	637763	637925	835798	836249	0	1462	0.00737	136	198486	0.00739	135	197874	0	0	0	0	0	0	int
A151R11	BY	chrXIV	349878	349883	684640	685387	1	1317	0.003925	255	335509	0.00393	254	334758	0	0	0	0	0	0	-			SRR2984813	SK1	chrVII	836250	836702	1051604	1080440	1	1303	0.00534	187	244190	0.00606	165	214903	0	0	0	0	0	0	-
A151R11	BY	chrXIV	685388	686137	686137	686966	0	1	0.000634	1578	1578	1	1	1	0	0	0	0	0	0	int			SRR2984813	SK1	chrVIII	67713	67743	136158	136182	1	463	0.00676	148	68469	0.00677	148	68416	0	0	0	0	0	0	-
A151R11	BY	chrXIV	686967	687798	692677	693183	1	16	0.002574	388	6216	0.00328	305	4880	0	0	0	0	0	0	-			SRR2984813	SK1	chrVIII	137950	138014	182909	183234	1	330	0.00729	137	45284	0.00735	136	44896	0	0	0	0	0	0	-
A151R11	BY	chrXIV	695829	696516	765258	777615	1	627	0.007666	130	81786	0.00912	110	68743	0	0	0	0	0	0	-			SRR2984813	SK1	chrVIII	187533	187727	516617	542723	1	1885	0.00531	188	355190	0.00573	174	328891	0	0	0	0	0	0	-
A151R11	BY	chrXV	1	35327	86085	86274	1	388	0.0045	222	86273	0.00764	131	50759	0	0	0	0	0	0	-			SRR2984813	SK1	chrIX	1	20941	77110	77196	1	397	0.00514	194	77195	0.00707	141	56170	0	0	0	0	0	0	-
A151R11	BY	chrXV	86275	86466	86676	86833	0	3	0.00538	186	558	0.01422	70	211	0	0	0	0	0	0	int			SRR2984813	SK1	chrIX	77197	77284	77518	77579	0	3	0.00785	127	382	0.01277	78	235	0	0	0	0	0	0	int
A151R11	BY	chrXV	86834	86992	105872	106081	1	139	0.00722	138	19247	0.00736	136	18881	0	0	0	0	0	0	-			SRR2984813	SK1	chrIX	77580	77642	254704	254860	1	1025	0.00578	173	177280	0.00579	173	177063	0	0	0	0	0	0	-
A151R11	BY	chrXV	106730	107167	270555	270634	1	918	0.0056	179	163904	0.00562	178	163389	0	0	0	0	0	0	-			SRR2984813	SK1	chrIX	254861	255018	257254	257508	0	16	0.00604	165	2647	0.00715	140	2237	0	0	0	0	0	0	int
A151R11	BY	chrXV	270825	270935	315220	315542	1	294	0.00657	152	44717	0.00664	151	44286	0	0	0	0	0	0	-			SRR2984813	SK1	chrIX	257509	257764	362705	362810	1	435	0.00413	242	105301	0.00415	241	104942	0	0	0	0	0	0	-
A151R11	BY	chrXV	315543	315866	318165	318430	0	14	0.00485	206	2887	0.00609	164	2300	0	0	0	0	0	0	int			SRR2984813	SK1	chrIX	364888	364995	415876	449612	1	441	0.00521	192	84724	0.00867	115	50882	0	0	0	0	0	0	-
A151R11	BY	chrXV	318431	318697	691011	691441	1	1946	0.00522	192	373010	0.00523	191	372315	0	0	0	0	0	0	-			SRR2984813	SK1	chrX	64878	65142	65142	65212	1	1	0.00299	334	334	1	1	1	0	0	0	0	0	0	-
A151R11	BY	chrXV	695737	696213	721401	721693	1	126	0.00485	206	25956	0.005	200	25189	0	0	0	0	0	0	-			SRR2984813	SK1	chrX	245143	245241	249191	249204	1	41	0.0101	99	4061	0.01038	96	3951	0	0	0	0	0	0	-
A151R11	BY	chrXV	722622	723257	851410	851948	1	732	0.00566	177	129326	0.00571	175	128154	0	0	0	0	0	0	-			SRR2984813	SK1	chrX	250382	250422	346851	347104	1	705	0.00729	137	96722	0.00731	137	96430	0	0	0	0	0	0	-
A151R11	BY	chrXV	851949	852488	884914	885079	0	154	0.00465	215	33130	0.00475	211	32427	0	0	0	0	0	0	int			SRR2984813	SK1	chrX	350076	350249	574006	574073	1	929	0.00415	241	223997	0.00415	241	223758	0	0	0	0	0	0	-
A151R11	BY	chrXV	885080	885246	885246	885290	1	1	0.00476	210	210	1	1	1	0	0	0	0	0	0	-			SRR2984813	SK1	chrX	574074	574142	574142	574266	1	1	0.00521	192	192	1	1	1	0	0	0	0	0	0	sub
A151R11	BY	chrXV	885291	885336	885336	885520	0	1	0.00437	229	229	1	1	1	0	0	0	0	0	0	int			SRR2984813	SK1	chrX	574267	574393	726176	753937	1	751	0.00418	239	179670	0.00495	202	151784	0	0	0	0	0	0	-
A151R11	BY	chrXV	885521	885706	1069543	1091343	1	1176	0.00571	175	205822	0.0064	156	183838	0	0	0	0	0	0	-			SRR2984813	SK1	chrXI	1	9768	413665	414036	1	1953	0.00472	212	414035	0.00484	207	403898	2	5e-06	1	2.5e-06	0	0	-
A151R11	BY	chrXVI	1	26468	49415	50115	1	235	0.00469	213	50114	0.01024	98	22948	0	0	0	0	0	0	-			SRR2984813	SK1	chrXI	415680	416051	660435	690901	1	1384	0.00503	199	275221	0.00566	177	244385	0	0	0	0	0	0	-
A151R11	BY	chrXVI	51159	51187	82042	82142	1	197	0.00636	157	30983	0.00638	157	30856	0	0	0	0	0	0	-			SRR2984813	SK1	chrXII	1	21406	120139	120651	1	715	0.00593	169	120650	0.00724	138	98734	0	0	0	0	0	0	-
A151R11	BY	chrXVI	82143	82245	83720	83918	0	7	0.00394	254	1775	0.00474	211	1476	0	0	0	0	0	0	int			SRR2984813	SK1	chrXII	120652	121165	122182	122257	0	8	0.00498	201	1605	0.00786	127	1018	0	0	0	0	0	0	int
A151R11	BY	chrXVI	83919	84119	84119	84502	1	1	0.00172	583	583	1	1	1	0	0	0	0	0	0	-			SRR2984813	SK1	chrXII	122258	122334	265808	266285	1	899	0.00624	160	144027	0.00627	160	143475	0	0	0	0	0	0	-
A151R11	BY	chrXVI	84503	84887	85191	85291	0	3	0.00381	263	788	0.00984	102	305	0	0	0	0	0	0	int			SRR2984813	SK1	chrXII	286060	286201	286203	287240	1	2	0.00169	590	1180	0.66667	2	3	0	0	0	0	0	0	sub
A151R11	BY	chrXVI	85292	85394	461606	462092	1	2347	0.00623	161	376800	0.00624	160	376213	0	0	0	0	0	0	-			SRR2984813	SK1	chrXII	324765	325159	407169	407175	0	676	0.0082	122	82410	0.00824	121	82011	0	0	0	0	0	0	int
A151R11	BY	chrXVI	463514	463854	729969	730033	1	1725	0.00647	155	266519	0.00648	154	266116	1	3.8e-06	0	0	0	0	-			SRR2984813	SK1	chrXII	407268	407309	480799	480885	0	306	0.00416	241	73617	0.00416	240	73491	0	0	1	1.36e-05	0	0	int
A151R11	BY	chrXVI	730240	730381	899843	900025	1	972	0.00572	175	169785	0.00574	174	169463	0	0	0	0	0	0	-			SRR2984813	SK1	chrXII	480886	480974	484219	484574	1	31	0.00841	119	3688	0.00955	105	3246	0	0	0	0	0	0	-
A151R11	BY	chrXVI	904117	904186	924013	954457	1	139	0.00276	362	50340	0.00701	143	19828	0	0	0	0	0	0	-			SRR2984813	SK1	chrXII	484575	484932	509791	510019	0	132	0.00519	193	25444	0.00531	188	24860	0	0	0	0	0	0	int
A151R11	SK1	chrI	122721	122821	124397	128097	0	6	0.00112	896	5376	0.0038	263	1577	0	0	0	0	0	0	int			SRR2984813	SK1	chrXII	510020	510250	510250	510554	1	1	0.00187	534	534	1	1	1	0	0	0	0	0	0	-
A151R11	SK1	chrI	133732	133939	135229	136854	0	5	0.0016	624	3122	0.00387	258	1291	0	0	0	0	0	0	int			SRR2984813	SK1	chrXII	510555	510861	510921	510989	0	2	0.00461	217	434	0.03279	30	61	0	0	0	0	0	0	int
A151R11	SK1	chrI	184219	184287	184289	184327	1	3	0.02778	36	108	1	1	3	0	0	0	0	0	0	-			SRR2984813	SK1	chrXII	510990	511060	586388	586484	1	469	0.00621	161	75494	0.00623	161	75329	0	0	0	0	0	0	-
A151R11	SK1	chrI	184435	184504	185687	185729	1	11	0.0085	118	1294	0.00929	108	1184	0	0	0	0	0	0	-			SRR2984813	SK1	chrXII	586485	586582	786891	787311	0	1022	0.00509	197	200826	0.0051	196	200310	0	0	0	0	0	0	int
A151R11	SK1	chrI	185730	185773	187975	187978	0	17	0.00756	132	2248	0.00772	130	2203	0	0	0	0	0	0	int			SRR2984813	SK1	chrXII	787312	787734	963227	963241	1	563	0.0032	312	175929	0.00321	312	175494	0	0	0	0	0	0	-
A151R11	SK1	chrI	188144	188305	190108	190172	0	32	0.01578	63	2028	0.01774	56	1804	0	0	0	0	0	0	int			SRR2984813	SK1	chrXII	963819	963893	964460	964496	1	9	0.01329	75	677	0.01585	63	568	0	0	0	0	0	0	-
A151R11	SK1	chrI	190537	190569	190569	190581	0	1	0.02273	44	44	1	1	1	0	0	0	0	0	0	int			SRR2984813	SK1	chrXII	964497	964534	964556	965280	0	2	0.00255	392	783	0.08696	12	23	0	0	0	0	0	0	int
A151R11	SK1	chrI	190777	190952	191834	192311	0	2	0.0013	767	1534	0.00227	442	883	0	0	0	0	0	0	int			SRR2984813	SK1	chrXII	965281	966006	1014674	1054145	1	234	0.00263	380	88864	0.00481	208	48669	0	0	0	0	0	0	-
A151R11	SK1	chrI	192982	193168	199335	228861	0	60	0.00167	598	35879	0.00973	103	6168	0	0	0	0	0	0	ter			SRR2984813	SK1	chrXIII	1	4420	63691	64215	1	343	0.005342	187	64214	0.00579	173	59272	0	0	0	0	0	0	-
A151R11	SK1	chrII	1	34129	92129	92583	1	322	0.00348	288	92582	0.00555	180	58001	0	0	0	0	0	0	-			SRR2984813	SK1	chrXIII	65838	65961	128483	128958	1	395	0.006258	160	63120	0.00632	158	62523	0	0	0	0	0	0	-
A151R11	SK1	chrII	98673	99322	175812	176102	1	446	0.00576	174	77429	0.00583	172	76491	0	0	0	0	0	0	-			SRR2984813	SK1	chrXIII	130198	130960	328497	328834	1	977	0.004919	203	198636	0.00495	202	197538	0	0	0	0	0	0	-
A151R11	SK1	chrII	182104	182161	310013	310068	1	699	0.00546	183	127964	0.00547	183	127853	0	0	0	0	0	0	-			SRR2984813	SK1	chrXIII	328835	329173	331140	332139	0	18	0.005448	184	3304	0.00915	109	1968	0	0	0	0	0	0	int
A151R11	SK1	chrII	310202	310279	371748	371814	1	402	0.00652	153	61612	0.00654	153	61470	0	0	0	0	0	0	-			SRR2984813	SK1	chrXIII	332140	333140	514642	514669	1	1172	0.006421	156	182529	0.00646	155	181503	0	0	0	0	0	0	-
A151R11	SK1	chrII	371967	372016	428092	428319	1	277	0.00492	203	56352	0.00494	202	56077	0	0	0	0	0	0	-			SRR2984813	SK1	chrXIII	514670	514698	514698	514802	1	1	0.007576	132	132	1	1	1	0	0	0	0	0	0	sub
A151R11	SK1	chrII	428728	428887	544772	544798	1	647	0.00557	179	116070	0.00558	179	115886	1	8.6e-06	0	0	0	0	-			SRR2984813	SK1	chrXIII	514803	514909	599520	599949	1	491	0.005767	173	85146	0.0058	172	84612	0	0	0	0	0	0	-
A151R11	SK1	chrII	544799	544826	544826	544906	0	1	0.00935	107	107	1	1	1	0	0	0	0	0	0	int			SRR2984813	SK1	chrXIII	599950	600380	763641	763953	0	1052	0.006415	156	164003	0.00644	155	163262	0	0	0	0	0	0	int
A151R11	SK1	chrII	544907	544989	544989	545047	1	1	0.00714	140	140	1	1	1	0	0	0	0	0	0	-			SRR2984813	SK1	chrXIII	763954	764268	887137	923535	1	725	0.004543	220	159581	0.0059	169	122870	0	0	0	0	0	0	-
A151R11	SK1	chrII	545048	545108	642022	642604	0	516	0.00529	189	97556	0.00532	188	96915	0	0	0	0	0	0	int			SRR2984813	SK1	chrXIV	1	19894	36977	38049	1	58	0.001524	656	38048	0.00339	295	17084	0	0	0	0	0	0	-
A151R11	SK1	chrII	642605	643189	643540	643634	1	3	0.00292	343	1029	0.00852	117	352	0	0	0	0	0	0	-			SRR2984813	SK1	chrXIV	41349	41517	123848	124136	1	433	0.00523	191	82787	0.00526	190	82332	0	0	0	0	0	0	-
A151R11	SK1	chrII	643635	643730	644329	644380	0	3	0.00403	248	745	0.005	200	600	0	0	0	0	0	0	int			SRR2984813	SK1	chrXIV	124137	124426	127553	127599	0	30	0.008666	115	3462	0.00959	104	3128	0	0	0	0	0	0	int
A151R11	SK1	chrII	644381	644434	649529	649751	1	26	0.00484	207	5370	0.0051	196	5096	0	0	0	0	0	0	-			SRR2984813	SK1	chrXIV	127600	127647	218546	219362	1	609	0.006637	151	91762	0.0067	149	90900	0	0	0	0	0	0	-
A151R11	SK1	chrII	649752	649976	810089	829469	0	794	0.00442	226	179717	0.00496	202	160114	0	0	0	0	0	0	ter			SRR2984813	SK1	chrXIV	221107	222034	342774	343128	1	720	0.005901	169	122021	0.00596	168	120741	0	0	0	0	0	0	-
A151R11	SK1	chrIII	1	14703	65755	65825	1	180	0.002735	366	65824	0.00353	284	51053	0	0	0	0	0	0	-			SRR2984813	SK1	chrXIV	431278	431900	743282	743414	1	1184	0.003793	264	312136	0.0038	263	311383	0	0	0	0	0	0	-
A151R11	SK1	chrIII	70003	70284	84341	84793	1	57	0.003854	259	14790	0.00405	247	14058	0	0	0	0	0	0	-			SRR2984813	SK1	chrXIV	743415	743548	743548	743705	0	1	0.003448	290	290	1	1	1	0	0	0	0	0	0	int
A151R11	SK1	chrIII	86363	86428	162481	162520	1	389	0.005108	196	76157	0.00511	196	76054	0	0	0	0	0	0	-			SRR2984813	SK1	chrXIV	743706	743865	779825	791982	1	428	0.008866	113	48276	0.0119	84	35961	0	0	0	0	0	0	-
A151R11	SK1	chrIII	162521	162562	270035	270433	0	378	0.003503	285	107912	0.00352	284	107474	0	0	0	0	0	0	int			SRR2984813	SK1	chrXV	50435	51229	86882	87001	1	300	0.0082	122	36566	0.00841	119	35654	0	0	0	0	0	0	-
A151R11	SK1	chrIII	270434	270834	271596	271943	1	3	0.001988	503	1509	0.00393	254	763	0	0	0	0	0	0	-			SRR2984813	SK1	chrXV	87002	87123	91227	91292	0	41	0.00956	105	4290	0.00999	100	4105	0	0	0	0	0	0	int
A151R11	SK1	chrIII	271944	272293	279682	279715	0	55	0.007078	141	7771	0.00744	134	7390	0	0	0	0	0	0	int			SRR2984813	SK1	chrXV	91293	91359	185826	185899	1	516	0.00545	183	94606	0.00546	183	94468	0	0	0	0	0	0	-
A151R11	SK1	chrIII	279762	279766	279766	279770	0	1	0.125	8	8	1	1	1	1	1	0	0	0	0	int			SRR2984813	SK1	chrXV	185900	185975	189474	189612	0	46	0.01239	81	3712	0.01314	76	3500	0	0	0	0	0	0	int
A151R11	SK1	chrIII	279907	280039	295919	340914	0	56	0.000918	1089	61007	0.00353	284	15881	0	0	0	0	0	0	ter			SRR2984813	SK1	chrXV	189613	189753	406099	406162	1	1367	0.00631	158	216549	0.00632	158	216347	0	0	0	0	0	0	-
A151R11	SK1	chrIV	1	35710	59441	59497	1	154	0.00259	386	59496	0.00649	154	23732	1	4.21e-05	0	0	0	0	-			SRR2984813	SK1	chrXV	495761	496126	498031	498503	1	7	0.00255	392	2742	0.00367	272	1906	0	0	0	0	0	0	-
A151R11	SK1	chrIV	59870	60081	60081	60292	1	1	0.00237	422	422	1	1	1	0	0	0	0	0	0	-			SRR2984813	SK1	chrXV	564339	564467	692179	692307	1	801	0.00626	160	127968	0.00627	159	127713	0	0	0	0	0	0	-
A151R11	SK1	chrIV	61117	61309	61309	61317	1	1	0.005	200	200	1	1	1	0	0	0	0	0	0	-			SRR2984813	SK1	chrXV	692308	692438	693242	693498	0	8	0.00672	149	1190	0.00994	101	805	0	0	0	0	0	0	int
A151R11	SK1	chrIV	61416	61504	74533	75000	1	81	0.00596	168	13584	0.00622	161	13030	0	0	0	0	0	0	-			SRR2984813	SK1	chrXV	693499	693756	817383	817634	1	714	0.00575	174	124135	0.00578	173	123628	0	0	0	0	0	0	-
A151R11	SK1	chrIV	75001	75469	75630	75809	0	2	0.00248	404	808	0.01235	81	162	0	0	0	0	0	0	int			SRR2984813	SK1	chrXV	817635	817887	817887	818053	0	1	0.00239	418	418	1	1	1	0	0	0	0	0	0	int
A151R11	SK1	chrIV	75810	75990	211027	211599	1	639	0.00471	213	135789	0.00473	211	135038	5	3.7e-05	1	7.4e-06	5	1	-			SRR2984813	SK1	chrXV	818054	818221	1034785	1053869	1	1405	0.00596	168	235815	0.00649	154	216565	0	0	0	0	0	0	-
A151R11	SK1	chrIV	212756	213143	410780	411092	1	1192	0.00601	166	198336	0.00603	166	197638	0	0	0	0	0	0	-			SRR2984813	SK1	chrXVI	1	28441	69638	69892	0	370	0.00529	189	69891	0.00898	111	41198	0	0	0	0	0	0	ter
A151R11	SK1	chrIV	416508	416691	559574	559967	1	969	0.00675	148	143459	0.00678	147	142884	0	0	0	0	0	0	-			SRR2984813	SK1	chrXVI	69893	70148	279368	279443	1	1309	0.00625	160	209550	0.00626	160	209221	0	0	0	0	0	0	-
A151R11	SK1	chrIV	560594	560617	560636	560651	1	2	0.03509	28	57	0.1	10	20	0	0	0	0	0	0	-			SRR2984813	SK1	chrXVI	281435	281768	501721	502241	1	1396	0.00632	158	220806	0.00635	158	219954	0	0	0	0	0	0	-
A151R11	SK1	chrIV	560892	561115	699069	699286	1	925	0.00668	150	138394	0.00671	149	137955	0	0	1	7.2e-06	0	1	-			SRR2984813	SK1	chrXVI	502242	502763	502763	502779	0	1	0.00186	537	537	1	1	1	0	0	0	0	0	0	int
A151R11	SK1	chrIV	699287	699505	701117	701189	0	13	0.00683	146	1902	0.00806	124	1613	0	0	0	0	0	0	int			SRR2984813	SK1	chrXVI	502780	502798	703736	703925	1	1379	0.00686	146	201145	0.00686	146	200939	0	0	0	0	0	0	-
A151R11	SK1	chrIV	701190	701264	1419987	1420358	1	4194	0.00583	171	719168	0.00584	171	718724	2	2.8e-06	1	1.4e-06	2	0	-			SRR2984813	SK1	chrXVI	703926	704117	772978	773859	0	413	0.00591	169	69933	0.006	167	68862	0	0	0	0	0	0	int
A151R11	SK1	chrIV	1420936	1421140	1430233	1430264	1	58	0.00622	161	9328	0.00638	157	9094	48	0.0052782	0	0	48	0	-			SRR2984813	SK1	chrXVI	773860	774742	786022	786235	1	49	0.00396	253	12375	0.00434	230	11281	0	0	0	0	0	0	-
A151R11	SK1	chrIV	1437185	1437476	1482173	1486921	1	231	0.00464	215	49736	0.00517	193	44698	204	0.004564	9	0.0002014	204	9	-			SRR2984813	SK1	chrXVI	786236	786450	801003	801184	0	93	0.00622	161	14948	0.00639	156	14554	0	0	0	0	0	0	int
A151R11	SK1	chrV	1	39479	131160	131473	1	551	0.00419	239	131472	0.00601	166	91682	0	0	0	0	0	0	-			SRR2984813	SK1	chrXVI	801185	801368	812703	812897	1	90	0.00768	130	11712	0.00794	126	11336	0	0	0	0	0	0	-
A151R11	SK1	chrV	132025	132180	132180	132410	1	1	0.0026	385	385	1	1	1	0	0	0	0	0	0	-			SRR2984801	BY	chrI	1	31651	96188	96336	1	412	0.00428	234	96335	0.00638	157	64538	0	0	0	0	0	0	-
A151R11	SK1	chrV	134935	135257	135735	135794	0	3	0.00349	286	859	0.00626	160	479	0	0	0	0	0	0	int			SRR2984801	BY	chrI	96337	96487	132509	134134	0	95	0.00251	398	37797	0.00264	379	36023	0	0	0	0	0	0	int
A151R11	SK1	chrV	135795	135856	480997	481321	1	2034	0.00589	170	345526	0.00589	170	345142	2	5.8e-06	0	0	2	0	-			SRR2984801	BY	chrI	134135	135762	167622	169394	1	76	0.00216	464	35259	0.00239	419	31861	0	0	0	0	0	0	-
A151R11	SK1	chrV	481322	481647	481647	481840	0	1	0.00193	518	518	1	1	1	0	0	0	0	0	0	int			SRR2984801	BY	chrI	171961	172535	197000	219929	1	229	0.00477	209	47968	0.00936	107	24466	0	0	0	0	0	0	-
A151R11	SK1	chrV	481841	482035	500288	500970	1	151	0.00789	127	19129	0.00827	121	18254	0	0	0	0	0	0	-			SRR2984801	BY	chrII	1	9961	153143	153214	1	807	0.00527	190	153213	0.00564	177	143183	0	0	0	0	0	0	-
A151R11	SK1	chrV	500971	501654	507408	507458	0	19	0.00293	341	6487	0.0033	303	5755	0	0	0	0	0	0	int			SRR2984801	BY	chrII	153215	153287	154180	154286	0	7	0.00654	153	1071	0.00783	128	894	0	0	0	0	0	0	int
A151R11	SK1	chrV	507459	507511	558015	558330	1	248	0.00488	205	50871	0.00491	204	50505	0	0	0	0	0	0	-			SRR2984801	BY	chrII	154287	154394	364185	364251	1	1192	0.00568	176	209964	0.00568	176	209792	0	0	0	0	0	0	-
A151R11	SK1	chrV	560709	561036	574329	589812	1	123	0.00423	237	29103	0.00925	108	13294	0	0	0	0	0	0	-			SRR2984801	BY	chrII	364252	364319	364356	364403	1	7	0.04636	22	151	0.18421	5	38	0	0	0	0	0	0	sub
A151R11	SK1	chrVI	1	53825	55550	55578	1	21	0.000378	2647	55577	0.01217	82	1726	0	0	0	0	0	0	-			SRR2984801	BY	chrII	364404	364453	585938	586047	1	1243	0.00561	178	221643	0.00561	178	221486	0	0	0	0	0	0	-
A151R11	SK1	chrVI	55796	55909	201567	201723	1	989	0.006777	148	145927	0.00679	147	145659	12	8.24e-05	3	2.06e-05	12	3	-			SRR2984801	BY	chrII	587155	587699	801908	813597	1	1108	0.00489	204	226442	0.00517	193	214210	0	0	0	0	0	0	-
A151R11	SK1	chrVI	201724	201882	204377	204462	0	28	0.010226	98	2738	0.01122	89	2496	0	0	0	0	0	0	int			SRR2984801	BY	chrIII	1	13839	64825	64895	1	183	0.00282	355	64894	0.00359	279	50987	0	0	0	0	0	0	-
A151R11	SK1	chrVI	204463	204549	208897	208972	1	40	0.008871	113	4509	0.0092	109	4349	0	0	0	0	0	0	-			SRR2984801	BY	chrIII	64896	64968	68793	69072	1	25	0.00599	167	4176	0.00653	153	3826	0	0	0	0	0	0	sub
A151R11	SK1	chrVI	228011	228062	228764	228951	1	8	0.008511	118	940	0.01138	88	703	0	0	0	0	0	0	-			SRR2984801	BY	chrIII	69073	69354	70781	70852	1	8	0.0045	222	1779	0.0056	178	1428	0	0	0	0	0	0	-
A151R11	SK1	chrVI	265072	265167	267061	267389	1	20	0.008632	116	2317	0.01055	95	1895	0	0	0	0	0	0	-			SRR2984801	BY	chrIII	70853	70925	70949	70979	0	4	0.03175	32	126	0.16	6	25	0	0	0	0	0	0	int
A151R11	SK1	chrVI	267390	267720	268648	268759	0	11	0.008035	124	1369	0.01184	84	929	0	0	0	0	0	0	int			SRR2984801	BY	chrIII	70980	71012	71012	71143	1	1	0.00613	163	163	1	1	1	0	0	0	0	0	0	-
A151R11	SK1	chrVI	268760	268873	271430	271527	1	16	0.005782	173	2767	0.00625	160	2558	0	0	0	0	0	0	-			SRR2984801	BY	chrIII	71144	71277	72488	72641	0	6	0.00401	250	1497	0.00495	202	1212	0	0	0	0	0	0	int
A151R11	SK1	chrVI	272295	272413	272556	272620	1	3	0.009231	108	325	0.02083	48	144	0	0	0	0	0	0	-			SRR2984801	BY	chrIII	72642	72797	90024	93119	1	41	0.002	499	20477	0.00238	420	17228	1	5.8e-05	0	0	0	0	-
A151R11	SK1	chrVII	1	5960	77817	77839	1	415	0.00533	188	77838	0.00578	173	71858	0	0	0	0	0	0	-			SRR2984801	BY	chrIII	93120	96216	97266	97329	1	4	0.00095	1052	4209	0.00381	263	1051	0	0	0	0	0	0	sub
A151R11	SK1	chrVII	77840	77863	79137	79357	0	3	0.00198	506	1517	0.00235	425	1275	0	0	0	0	0	0	int			SRR2984801	BY	chrIII	97330	97395	174165	174242	1	393	0.00511	196	76912	0.00512	195	76771	0	0	0	0	0	0	-
A151R11	SK1	chrVII	79358	79580	123831	124184	1	141	0.00315	318	44826	0.00319	314	44252	0	0	0	0	0	0	-			SRR2984801	BY	chrIII	180845	180877	180877	180916	1	1	0.01408	71	71	1	1	1	0	0	0	0	0	0	-
A151R11	SK1	chrVII	124793	125048	426971	427000	1	1779	0.00589	170	302207	0.00589	170	301924	5	1.66e-05	0	0	4	0	-			SRR2984801	BY	chrIII	232180	232367	232613	232795	1	4	0.0065	154	615	0.01619	62	247	0	0	0	0	0	0	-
A151R11	SK1	chrVII	427001	427032	448591	448999	0	95	0.00432	232	21998	0.00441	227	21560	0	0	0	0	0	0	int			SRR2984801	BY	chrIII	232796	232980	237545	237696	0	42	0.00857	117	4900	0.0092	109	4566	0	0	0	0	0	0	int
A151R11	SK1	chrVII	449000	449410	500710	500825	1	230	0.00444	225	51825	0.00448	223	51301	0	0	0	0	0	0	-			SRR2984801	BY	chrIII	237697	237850	298275	298308	1	259	0.00427	234	60611	0.00429	233	60426	0	0	0	0	0	0	-
A151R11	SK1	chrVII	500826	500943	500943	500959	0	1	0.00752	133	133	1	1	1	0	0	0	0	0	0	int			SRR2984801	BY	chrIII	298309	298343	298351	298353	1	3	0.06818	15	44	0.33333	3	9	0	0	0	0	0	0	sub
A151R11	SK1	chrVII	500960	500977	568301	568716	1	338	0.00499	200	67756	0.00502	199	67325	0	0	1	1.49e-05	0	0	-			SRR2984801	BY	chrIII	298354	298358	298358	298362	1	1	0.125	8	8	1	1	1	0	0	0	0	0	0	-
A151R11	SK1	chrVII	570862	570981	736088	736106	1	1206	0.0073	137	165244	0.0073	137	165108	0	0	0	0	0	0	-			SRR2984801	BY	chrIII	298363	298368	298368	298498	1	1	0.00741	135	135	1	1	1	0	0	0	0	0	0	sub
A151R11	SK1	chrVII	736107	736127	736140	736243	0	2	0.01471	68	136	0.14286	7	14	0	0	0	0	0	0	int			SRR2984801	BY	chrIII	298499	298631	314508	341580	1	57	0.00132	756	43081	0.00359	279	15878	0	0	0	0	0	0	-
A151R11	SK1	chrVII	736244	736348	932508	932646	1	1163	0.00592	169	196402	0.00593	169	196161	0	0	0	0	0	0	-			SRR2984801	BY	chrIV	1	22387	44318	45161	1	151	0.003344	299	45160	0.00688	145	21932	0	0	0	0	0	0	-
A151R11	SK1	chrVII	934144	934550	999675	999716	1	503	0.00767	130	65572	0.00772	129	65126	169	0.002595	2	3.07e-05	169	2	-			SRR2984801	BY	chrIV	46174	46231	46336	46545	1	3	0.008086	124	371	0.0283	35	106	0	0	0	0	0	0	sub
A151R11	SK1	chrVII	999717	999760	1000751	1001247	0	8	0.00523	191	1530	0.00806	124	992	0	0	0	0	0	0	int			SRR2984801	BY	chrIV	46969	47182	47182	47242	0	1	0.003663	273	273	1	1	1	0	0	0	0	0	0	int
A151R11	SK1	chrVII	1001248	1001746	1049725	1080440	1	235	0.00297	337	79192	0.0049	204	47980	231	0.0048145	8	0.0001667	230	8	-			SRR2984801	BY	chrIV	47453	47602	47602	47792	0	1	0.00295	339	339	1	1	1	0	0	0	0	0	0	int
A151R11	SK1	chrVIII	1	20747	136158	136182	1	869	0.00638	157	136181	0.00753	133	115412	16	0.0001386	0	0	16	0	-			SRR2984801	BY	chrIV	47994	48004	48004	48091	1	1	0.010309	97	97	1	1	1	0	0	0	0	0	0	sub
A151R11	SK1	chrVIII	137950	138014	185258	185283	1	336	0.0071	141	47333	0.00711	141	47245	0	0	0	0	0	0	-			SRR2984801	BY	chrIV	160810	160948	313163	313204	1	772	0.005066	197	152394	0.00507	197	152216	0	0	0	0	0	0	-
A151R11	SK1	chrVIII	185284	185311	186375	186540	0	5	0.00398	251	1256	0.00469	213	1065	0	0	0	0	0	0	int			SRR2984801	BY	chrIV	314757	315074	315074	315840	1	1	0.000923	1083	1083	1	1	1	0	0	0	0	0	0	-
A151R11	SK1	chrVIII	186541	186707	350076	351408	1	792	0.0048	208	164867	0.00485	206	163370	0	0	0	0	0	0	-			SRR2984801	BY	chrIV	347253	347487	894769	894821	1	3292	0.006012	166	547568	0.00602	166	547283	0	0	0	0	0	0	-
A151R11	SK1	chrVIII	352791	352833	409539	409808	1	341	0.00598	167	57017	0.00601	166	56707	0	0	0	0	0	0	-			SRR2984801	BY	chrIV	894822	894875	895316	895544	0	4	0.00554	180	722	0.00905	110	442	0	0	0	0	0	0	int
A151R11	SK1	chrVIII	414805	414982	516617	542723	1	684	0.00535	187	127918	0.00673	149	101636	1	9.8e-06	0	0	0	0	-			SRR2984801	BY	chrIV	895545	895775	1027522	1027664	1	840	0.006358	157	132119	0.00638	157	131748	0	0	0	0	0	0	-
A151R11	SK1	chrIX	1	20941	120803	121475	1	648	0.00533	187	121474	0.00649	154	99863	518	0.0051871	14	0.0001402	518	14	-			SRR2984801	BY	chrIV	1027665	1027809	1030786	1031098	0	18	0.005243	191	3433	0.00604	165	2978	0	0	0	0	0	0	int
A151R11	SK1	chrIX	122285	122414	369182	369421	1	1237	0.00501	200	247136	0.00501	199	246769	68	0.0002756	1	4.1e-06	68	1	-			SRR2984801	BY	chrIV	1031099	1031413	1453233	1453274	1	2578	0.006106	164	422175	0.00611	164	421821	0	0	0	0	0	0	-
A151R11	SK1	chrX	86588	86781	147659	147981	1	362	0.0059	170	61393	0.00595	168	60879	0	0	0	0	0	0	-			SRR2984801	BY	chrIV	1456824	1456860	1528320	1566853	1	389	0.003535	283	110029	0.00544	184	71461	0	0	0	0	0	0	-
A151R11	SK1	chrX	149217	149455	391064	391231	1	1572	0.0065	154	242014	0.00651	154	241610	0	0	0	0	0	0	-			SRR2984801	BY	chrV	1	26541	59094	59437	1	171	0.00288	348	59436	0.00525	190	32554	0	0	0	0	0	0	-
A151R11	SK1	chrX	391754	391788	391788	391800	1	1	0.02174	46	46	1	1	1	0	0	0	0	0	0	-			SRR2984801	BY	chrV	59438	59783	60285	60446	0	2	0.00198	504	1008	0.00398	252	503	0	0	0	0	0	0	int
A151R11	SK1	chrX	396571	396680	524320	524654	1	498	0.00389	257	128083	0.0039	256	127641	3	2.35e-05	0	0	3	0	-			SRR2984801	BY	chrV	60447	60609	112668	112981	1	392	0.00746	134	52534	0.00753	133	52060	0	0	0	0	0	0	-
A151R11	SK1	chrX	569407	570416	574006	574073	1	10	0.00214	467	4666	0.00278	359	3591	10	0.0027847	0	0	10	0	-			SRR2984801	BY	chrV	112982	113297	113379	113532	1	3	0.00545	183	550	0.03614	28	83	0	0	0	0	0	0	sub
A151R11	SK1	chrX	574074	574142	574142	574266	0	1	0.00521	192	192	1	1	1	0	0	0	0	0	0	int			SRR2984801	BY	chrV	113533	113688	113688	113918	1	1	0.0026	385	385	1	1	1	0	0	0	0	0	0	-
A151R11	SK1	chrX	574267	574393	577329	577933	1	11	0.003	333	3666	0.00375	267	2937	9	0.0030644	1	0.0003405	9	1	-			SRR2984801	BY	chrV	113919	114150	116121	116681	1	14	0.00507	197	2762	0.0071	141	1972	0	0	0	0	0	0	sub
A151R11	SK1	chrX	711596	711617	725768	753937	1	118	0.00279	359	42341	0.00834	120	14152	0	0	0	0	0	0	-			SRR2984801	BY	chrV	117273	117303	566534	583092	1	2641	0.00567	176	465819	0.00588	170	449232	0	0	1	2.2e-06	0	0	-
A151R11	SK1	chrXI	1	9768	80488	80737	1	230	0.00285	351	80736	0.00325	307	70721	2	2.83e-05	1	1.41e-05	0	0	-			SRR2984801	BY	chrVI	1	34004	87063	87317	1	399	0.00457	219	87316	0.00752	133	53060	0	0	0	0	0	0	-
A151R11	SK1	chrXI	80738	80988	81141	81596	0	2	0.00233	429	858	0.01299	77	154	0	0	0	0	0	0	int			SRR2984801	BY	chrVI	97433	97439	201546	201617	1	725	0.00696	144	104184	0.00696	144	104108	0	0	0	0	0	0	-
A151R11	SK1	chrXI	81597	82053	400485	401068	1	1619	0.00507	197	319471	0.00508	197	318433	1274	0.0040008	54	0.0001696	1274	54	-			SRR2984801	BY	chrVI	201618	201690	201690	202211	0	1	0.00169	593	593	1	1	1	0	0	0	0	0	0	int
A151R11	SK1	chrXI	401069	401653	402909	403251	0	15	0.00687	145	2182	0.01193	84	1257	1	0.0007955	0	0	0	0	int			SRR2984801	BY	chrVI	202212	202734	242100	242163	1	286	0.00716	140	39951	0.00726	138	39367	0	0	0	0	0	0	-
A151R11	SK1	chrXI	403252	403596	519522	519588	1	673	0.00578	173	116336	0.00581	172	115927	0	0	0	0	0	0	-			SRR2984801	BY	chrVI	243306	243457	262904	263010	1	187	0.00949	105	19704	0.00962	104	19448	0	0	0	0	0	0	-
A151R11	SK1	chrXI	522836	522842	522842	522890	1	1	0.01852	54	54	1	1	1	0	0	0	0	0	0	-			SRR2984801	BY	chrVI	263011	263118	266557	271539	0	38	0.00446	224	8528	0.01105	91	3440	0	0	0	0	0	0	ter
A151R11	SK1	chrXI	524928	525004	660435	690901	1	717	0.00432	231	165973	0.00529	189	135432	0	0	0	0	0	0	-			SRR2984801	BY	chrVII	1	11129	76875	77014	1	417	0.00541	185	77013	0.00634	158	65747	0	0	0	0	0	0	-
A151R11	SK1	chrXII	1	21406	100769	100876	0	445	0.004411	227	100875	0.005607	178	79364	1	1.26e-05	1	1.26e-05	0	0	ter			SRR2984801	BY	chrVII	79078	79131	396436	396499	1	1811	0.00571	175	317421	0.00571	175	317306	0	0	0	0	0	0	-
A151R11	SK1	chrXII	100877	100985	285919	286059	1	1110	0.005994	167	185182	0.006002	167	184935	0	0	0	0	0	0	-			SRR2984801	BY	chrVII	396500	396564	400002	400164	0	17	0.00464	216	3664	0.00494	202	3439	0	0	0	0	0	0	int
A151R11	SK1	chrXII	286060	286201	286203	287240	0	2	0.001695	590	1180	0.666667	2	3	0	0	0	0	0	0	int			SRR2984801	BY	chrVII	400165	400328	496548	496663	1	537	0.00556	180	96498	0.00558	179	96221	0	0	0	0	0	0	-
A151R11	SK1	chrXII	287241	288280	444100	454572	1	994	0.00594	168	167331	0.006379	157	155821	13	8.34e-05	1	6.4e-06	13	0	-			SRR2984801	BY	chrVII	496798	496815	784873	785159	1	1960	0.0068	147	288361	0.0068	147	288059	0	0	0	0	0	0	-
A151R11	SK1	chrXII	454573	465046	530133	530416	0	155	0.002044	489	75843	0.002381	420	65088	0	0	0	0	0	0	int			SRR2984801	BY	chrVII	795008	795126	937199	937559	1	780	0.00547	183	142551	0.00549	182	142074	0	0	0	0	0	0	-
A151R11	SK1	chrXII	530417	530702	536686	536745	1	30	0.004741	211	6328	0.005013	200	5985	0	0	0	0	0	0	-			SRR2984801	BY	chrVII	1036884	1037137	1066263	1091538	1	137	0.00251	399	54654	0.0047	213	29127	0	0	0	0	0	0	-
A151R11	SK1	chrXII	536746	536806	539134	539211	0	2	0.000811	1232	2465	0.000859	1164	2329	0	0	0	0	0	0	int			SRR2984801	BY	chrVIII	1	19211	68861	68938	0	438	0.00635	157	68937	0.00882	113	49651	0	0	0	0	0	0	ter
A151R11	SK1	chrXII	539212	539291	705615	706283	1	945	0.005656	177	167071	0.005682	176	166325	17	0.0001022	0	0	17	0	-			SRR2984801	BY	chrVIII	68939	69017	140259	140283	1	449	0.00629	159	71344	0.0063	159	71243	0	0	0	0	0	0	-
A151R11	SK1	chrXII	706284	706954	734283	734321	0	117	0.004173	240	28037	0.004281	234	27330	0	0	0	0	0	0	int			SRR2984801	BY	chrVIII	140284	140310	141986	142049	1	14	0.00793	126	1765	0.00835	120	1677	0	0	0	0	0	0	sub
A151R11	SK1	chrXII	734322	734361	842780	842900	1	242	0.002229	449	108578	0.002232	448	108420	0	0	0	0	0	0	-			SRR2984801	BY	chrVIII	142050	142114	271988	272113	1	706	0.00543	184	130063	0.00544	184	129875	0	0	0	0	0	0	-
A151R11	SK1	chrXII	843264	843419	857890	876907	1	48	0.001427	701	33643	0.003317	302	14472	0	0	0	0	0	0	-			SRR2984801	BY	chrVIII	272114	272241	274838	275118	0	13	0.00433	231	3004	0.005	200	2598	0	0	0	0	0	0	int
A151R11	SK1	chrXII	965281	966006	1014674	1054145	1	229	0.002577	388	88864	0.004705	213	48669	0	0	0	0	0	0	-			SRR2984801	BY	chrVIII	275119	275401	540633	581049	1	1513	0.00495	202	305930	0.0057	175	265233	0	0	0	0	0	0	-
A151R11	SK1	chrXIII	1	4420	8966	9015	1	35	0.003883	258	9014	0.0077	130	4547	0	0	0	0	0	0	-			SRR2984801	BY	chrIX	1	30677	55917	56254	1	240	0.00427	234	56253	0.00951	105	25241	0	0	0	0	0	0	-
A151R11	SK1	chrXIII	9016	9067	21008	21084	0	136	0.011269	89	12068	0.01139	88	11942	0	0	0	0	0	0	int			SRR2984801	BY	chrIX	56255	56594	136843	137041	0	455	0.00563	178	80786	0.00567	176	80250	0	0	1	1.25e-05	0	0	int
A151R11	SK1	chrXIII	21085	21163	21163	21220	1	1	0.007407	135	135	1	1	1	0	0	0	0	0	0	-			SRR2984801	BY	chrIX	137042	137241	424953	440036	1	1638	0.00541	185	302994	0.00569	176	287713	2	7e-06	0	0	0	0	-
A151R11	SK1	chrXIII	21221	21280	21494	22006	0	2	0.002548	392	785	0.0093	108	215	0	0	0	0	0	0	int			SRR2984801	BY	chrX	1	31893	286017	286265	1	1571	0.00549	182	286264	0.00618	162	254125	0	0	0	0	0	0	-
A151R11	SK1	chrXIII	22007	22520	65716	65837	1	173	0.003947	253	43830	0.004	250	43197	0	0	0	0	0	0	-			SRR2984801	BY	chrX	286266	286516	286974	287089	0	5	0.00608	165	823	0.01089	92	459	0	0	0	0	0	0	int
A151R11	SK1	chrXIII	65838	65961	66930	67750	0	6	0.003138	319	1912	0.00619	162	970	0	0	0	0	0	0	int			SRR2984801	BY	chrX	287090	287207	576737	577793	1	1343	0.00462	216	290703	0.00464	216	289531	0	0	0	0	0	0	-
A151R11	SK1	chrXIII	67751	68572	84979	85160	1	128	0.007353	136	17409	0.0078	128	16408	0	0	0	0	0	0	-			SRR2984801	BY	chrX	577794	578851	580327	580394	0	9	0.00346	289	2600	0.00609	164	1477	0	0	0	0	0	0	int
A151R11	SK1	chrXIII	85161	85343	85732	85874	0	7	0.009818	102	713	0.01795	56	390	0	0	0	0	0	0	int			SRR2984801	BY	chrX	580588	580714	580714	581545	0	1	0.00104	957	957	1	1	1	0	0	0	0	0	0	int
A151R11	SK1	chrXIII	85875	86019	128483	128958	1	249	0.00578	173	43083	0.00586	171	42465	0	0	0	0	0	0	-			SRR2984801	BY	chrX	581546	582379	642421	642695	1	167	0.00273	366	61149	0.00278	360	60043	0	0	0	0	0	0	-
A151R11	SK1	chrXIII	130198	130960	196107	196366	1	306	0.004625	216	66168	0.0047	213	65148	0	0	0	0	0	0	-			SRR2984801	BY	chrX	642696	642971	732779	751611	0	581	0.00533	187	108915	0.00647	155	89809	0	0	0	0	0	0	ter
A151R11	SK1	chrXIII	198095	198200	391498	391626	1	1110	0.005736	174	193531	0.00574	174	193299	0	0	0	0	0	0	-			SRR2984801	BY	chrXI	1	3397	14415	15328	1	35	0.002284	438	15327	0.00318	315	11019	0	0	0	0	0	0	-
A151R11	SK1	chrXIII	392298	392462	495838	495925	1	551	0.005317	188	103627	0.00533	188	103377	0	0	0	0	0	0	-			SRR2984801	BY	chrXI	15329	16243	16243	17632	0	1	0.000434	2303	2303	1	1	1	0	0	0	0	0	0	int
A151R11	SK1	chrXIII	496297	496413	514642	514669	1	106	0.00577	173	18372	0.00581	172	18230	0	0	0	0	0	0	-			SRR2984801	BY	chrXI	17633	19024	97962	98039	1	369	0.004589	218	80406	0.00467	214	78939	0	0	0	0	0	0	-
A151R11	SK1	chrXIII	514670	514698	514698	514802	0	1	0.007576	132	132	1	1	1	0	0	0	0	0	0	int			SRR2984801	BY	chrXI	100935	101192	567506	567556	1	2473	0.0053	189	466621	0.0053	189	466315	0	0	0	0	0	0	-
A151R11	SK1	chrXIII	514803	514909	638897	639046	1	702	0.00565	177	124243	0.00566	177	123989	0	0	0	0	0	0	-			SRR2984801	BY	chrXI	567557	567608	629875	630249	0	391	0.006237	160	62692	0.00628	159	62268	0	0	0	0	0	0	int
A151R11	SK1	chrXIII	639047	639198	640846	641065	0	12	0.005946	168	2018	0.00728	137	1649	0	0	0	0	0	0	int			SRR2984801	BY	chrXI	630250	630626	642818	666862	1	43	0.001174	851	36612	0.00353	284	12193	0	0	0	0	0	0	-
A151R11	SK1	chrXIII	641066	641287	723213	723677	1	485	0.005871	170	82611	0.00592	169	81927	0	0	0	0	0	0	-			SRR2984801	BY	chrXII	1	21028	291141	291281	1	1713	0.005881	170	291280	0.00634	158	270114	0	0	0	0	0	0	-
A151R11	SK1	chrXIII	736239	736308	770323	770508	1	296	0.008638	116	34269	0.0087	115	34016	0	0	0	0	0	0	-			SRR2984801	BY	chrXII	292464	293503	385181	385409	1	498	0.005358	187	92945	0.00543	184	91679	0	0	0	0	0	0	-
A151R11	SK1	chrXIII	770509	770695	771524	771838	0	14	0.010534	95	1329	0.01687	59	830	0	0	0	0	0	0	int			SRR2984801	BY	chrXII	387882	387966	388049	388271	1	2	0.005141	194	389	0.02381	42	84	0	0	0	0	0	0	-
A151R11	SK1	chrXIII	771839	772154	803827	804120	1	287	0.008891	112	32281	0.00906	110	31674	0	0	0	0	0	0	-			SRR2984801	BY	chrXII	411670	412689	412691	412765	0	2	0.001826	548	1095	0.66667	2	3	1	0.333333	0	0	0	0	int
A151R11	SK1	chrXIII	804121	804415	886986	923535	0	361	0.003023	331	119414	0.00437	229	82572	0	0	0	0	0	0	ter			SRR2984801	BY	chrXII	419648	420125	597266	597313	1	723	0.004069	246	177665	0.00408	245	177142	0	0	0	0	0	0	-
A151R11	SK1	chrXIV	1	19894	52500	52645	1	89	0.001691	592	52644	0.00273	366	32607	85	0.0026068	0	0	85	0	-			SRR2984801	BY	chrXII	598574	598875	722077	722103	1	799	0.006468	155	123529	0.00649	154	123203	0	0	0	0	0	0	-
A151R11	SK1	chrXIV	53613	54121	359281	359429	1	1875	0.006131	163	305816	0.00614	163	305161	294	0.0009634	6	1.97e-05	294	6	-			SRR2984801	BY	chrXII	722712	723292	751417	751520	1	137	0.004756	210	28808	0.00487	205	28126	0	0	0	0	0	0	-
A151R11	SK1	chrXIV	359430	359580	359580	359583	0	1	0.006536	153	153	1	1	1	0	0	0	0	0	0	int			SRR2984801	BY	chrXII	751521	751626	751867	751998	0	3	0.006289	159	477	0.0124	81	242	0	0	0	0	0	0	int
A151R11	SK1	chrXIV	359584	359589	699921	700667	1	1317	0.003861	259	341083	0.00387	258	340333	0	0	0	0	0	0	-			SRR2984801	BY	chrXII	751999	752132	837579	839069	1	309	0.003549	282	87070	0.00362	277	85448	0	0	0	0	0	0	-
A151R11	SK1	chrXIV	702247	703078	707958	708464	1	16	0.002574	389	6217	0.00328	305	4881	0	0	0	0	0	0	-			SRR2984801	BY	chrXII	842018	843371	932242	932332	1	139	0.001539	650	90314	0.00156	639	88872	0	0	0	0	0	0	-
A151R11	SK1	chrXIV	708465	708972	710424	711109	0	5	0.001891	529	2644	0.00344	291	1453	0	0	0	0	0	0	int			SRR2984801	BY	chrXII	932333	932425	933258	933407	0	7	0.006518	153	1074	0.00839	119	834	0	0	0	0	0	0	int
A151R11	SK1	chrXIV	711110	711797	779825	791982	1	627	0.007753	129	80872	0.00922	108	68029	0	0	0	0	0	0	-			SRR2984801	BY	chrXII	933408	933558	1059166	1075542	1	597	0.0042	238	142134	0.00475	210	125609	0	0	0	0	0	0	-
A151R11	SK1	chrXV	1	21190	71868	72057	1	388	0.00538	186	72056	0.00766	131	50679	0	0	0	0	0	0	-			SRR2984801	BY	chrXIII	1	9880	116490	116798	1	623	0.005334	187	116797	0.00584	171	106611	0	0	0	0	0	0	-
A151R11	SK1	chrXV	72617	72775	91647	91856	1	139	0.00722	138	19239	0.00737	136	18873	0	0	0	0	0	0	-			SRR2984801	BY	chrXIII	134518	134995	134995	135756	1	1	0.000808	1238	1238	1	1	1	0	0	0	0	0	0	sub
A151R11	SK1	chrXV	91857	92068	92068	92504	0	1	0.00155	647	647	1	1	1	0	0	0	0	0	0	int			SRR2984801	BY	chrXIII	183547	183635	183635	183639	0	1	0.01087	92	92	1	1	1	0	0	0	0	0	0	int
A151R11	SK1	chrXV	92505	92942	251204	251284	1	918	0.00578	173	158779	0.0058	172	158263	0	0	0	0	0	0	-			SRR2984801	BY	chrXIII	217596	218368	401172	401355	1	1010	0.005496	182	183759	0.00553	181	182805	0	0	0	0	0	0	-
A151R11	SK1	chrXV	251285	251366	251366	251474	0	1	0.00529	189	189	1	1	1	0	0	0	0	0	0	int			SRR2984801	BY	chrXIII	401356	401541	406313	406352	0	43	0.008607	116	4996	0.00901	111	4773	0	0	0	0	0	0	int
A151R11	SK1	chrXV	251475	251585	295846	296168	1	294	0.00658	152	44693	0.00664	151	44262	5	0.000113	0	0	5	0	-			SRR2984801	BY	chrXIII	406353	406393	547629	547656	1	797	0.00564	177	141303	0.00564	177	141237	0	0	0	0	0	0	-
A151R11	SK1	chrXV	299044	299310	667500	667930	1	1946	0.00528	190	368886	0.00529	189	368191	17	4.62e-05	0	0	17	0	-			SRR2984801	BY	chrXIII	547790	547896	699531	699722	1	858	0.005647	177	151932	0.00566	177	151636	0	0	0	0	0	0	-
A151R11	SK1	chrXV	667931	668363	671751	672225	0	24	0.00559	179	4294	0.00708	141	3389	0	0	0	0	0	0	int			SRR2984801	BY	chrXIII	699723	699916	802425	802505	0	713	0.006937	144	102782	0.00696	144	102510	0	0	0	0	0	0	int
A151R11	SK1	chrXV	672226	672702	691888	692180	1	126	0.00631	158	19954	0.00657	152	19187	0	0	0	0	0	0	-			SRR2984801	BY	chrXIII	802506	802588	920999	930506	1	692	0.005406	185	128000	0.00584	171	118412	0	0	0	0	0	0	-
A151R11	SK1	chrXV	692181	692475	692475	693114	0	1	0.00107	933	933	1	1	1	0	0	0	0	0	0	int			SRR2984801	BY	chrXIV	1	11351	50955	51024	1	126	0.00247	405	51023	0.00318	314	39605	0	0	0	0	0	0	-
A151R11	SK1	chrXV	693115	693756	821879	822417	1	732	0.00566	177	129302	0.00571	175	128124	0	0	0	0	0	0	-			SRR2984801	BY	chrXIV	74520	75091	159498	159794	1	562	0.00659	152	85274	0.00666	150	84408	0	0	0	0	0	0	-
A151R11	SK1	chrXV	855524	855690	855690	855734	1	1	0.00476	210	210	1	1	1	0	0	0	0	0	0	-			SRR2984801	BY	chrXIV	160102	160106	190707	190964	1	177	0.00574	174	30862	0.00578	173	30602	0	0	0	0	0	0	-
A151R11	SK1	chrXV	855965	856150	1033741	1053869	1	1176	0.00594	168	197904	0.00662	151	177592	0	0	0	0	0	0	-			SRR2984801	BY	chrXIV	295564	295634	347041	347121	1	349	0.00677	148	51557	0.00679	147	51408	0	0	0	0	0	0	-
A151R11	SK1	chrXVI	1	28441	51372	52072	1	235	0.00451	222	52071	0.01025	98	22932	0	0	0	0	0	0	-			SRR2984801	BY	chrXIV	349371	349498	668215	668883	1	1291	0.00404	247	319512	0.00405	247	318718	0	0	0	0	0	0	-
A151R11	SK1	chrXVI	52073	52775	53089	53115	0	4	0.00384	260	1042	0.0127	79	315	0	0	0	0	0	0	int			SRR2984801	BY	chrXIV	668884	669554	672614	673346	0	34	0.00762	131	4462	0.01111	90	3061	0	0	0	0	0	0	int
A151R11	SK1	chrXVI	53116	53144	81546	81646	1	197	0.00691	145	28530	0.00694	144	28403	0	0	0	0	0	0	-			SRR2984801	BY	chrXIV	673347	674081	765258	777615	1	680	0.00652	153	104268	0.00746	134	91178	0	0	0	0	0	0	-
A151R11	SK1	chrXVI	83408	83608	83608	83991	1	1	0.00172	583	583	1	1	1	0	0	0	0	0	0	-			SRR2984801	BY	chrXV	1	35327	125260	125428	1	597	0.00476	210	125427	0.00664	151	89934	0	0	0	0	0	0	-
A151R11	SK1	chrXVI	84781	84883	460961	461446	1	2347	0.00623	160	376665	0.00624	160	376079	0	0	0	0	0	0	-			SRR2984801	BY	chrXV	125429	125599	128759	129066	0	19	0.00522	191	3637	0.00601	166	3161	0	0	0	0	0	0	int
A151R11	SK1	chrXVI	461447	461933	462525	462863	0	4	0.00282	354	1416	0.00675	148	593	0	0	0	0	0	0	int			SRR2984801	BY	chrXV	129067	129376	267785	267859	1	841	0.00606	165	138792	0.00608	165	138410	0	0	0	0	0	0	-
A151R11	SK1	chrXVI	462864	463204	730016	730080	1	1725	0.00646	155	267216	0.00647	155	266813	0	0	0	0	0	0	-			SRR2984801	BY	chrXV	267860	267935	267941	267959	0	2	0.0202	50	99	0.28571	4	7	0	0	0	0	0	0	int
A151R11	SK1	chrXVI	730081	730146	730146	730286	0	1	0.00488	205	205	1	1	1	0	0	0	0	0	0	int			SRR2984801	BY	chrXV	267960	267979	577243	577549	1	1718	0.00555	180	309589	0.00556	180	309265	0	0	0	0	0	0	-
A151R11	SK1	chrXVI	730287	730428	894722	894905	1	972	0.0059	169	164618	0.00592	169	164295	1	6.1e-06	0	0	0	0	-			SRR2984801	BY	chrXV	578170	578419	659185	659711	1	443	0.00543	184	81541	0.00548	182	80767	0	0	0	0	0	0	-
A151R11	SK1	chrXVI	894906	895090	898927	898995	0	43	0.01052	95	4089	0.0112	89	3838	0	0	0	0	0	0	int			SRR2984801	BY	chrXV	662796	662873	721692	721744	1	346	0.00587	170	58948	0.00588	170	58820	0	0	0	0	0	0	-
A151R11	SK1	chrXVI	898996	899065	918890	946846	1	139	0.0029	344	47850	0.00701	143	19826	0	0	0	0	0	0	-			SRR2984801	BY	chrXV	723006	723257	827321	827590	1	613	0.00586	171	104584	0.00589	170	104065	0	0	0	0	0	0	-
A151R19	BY	chrI	1	31651	39601	39972	0	90	0.002252	444	39971	0.01132	88	7951	0	0	0	0	0	0	ter			SRR2984801	BY	chrXV	827591	827861	828125	828344	0	4	0.00531	188	753	0.01509	66	265	0	0	0	0	0	0	int
A151R19	BY	chrI	39973	40346	113767	114244	1	381	0.00513	195	74271	0.00519	193	73422	0	0	0	0	0	0	-			SRR2984801	BY	chrXV	828345	828566	908731	908813	1	426	0.00529	189	80468	0.00531	188	80166	0	0	0	0	0	0	-
A151R19	BY	chrI	116437	116768	127345	128211	1	15	0.001274	785	11774	0.00142	705	10578	0	0	0	0	0	0	-			SRR2984801	BY	chrXV	908814	908897	1070577	1091343	0	1096	0.006	167	182529	0.00678	148	161681	0	0	0	0	0	0	ter
A151R19	BY	chrI	128212	129080	131746	132126	0	13	0.003321	301	3914	0.00487	205	2667	0	0	0	0	0	0	int			SRR2984801	BY	chrXVI	73935	74286	174306	174661	1	645	0.0064	156	100726	0.00645	155	100021	0	0	0	0	0	0	-
A151R19	BY	chrI	132127	132509	155948	157601	1	55	0.002159	463	25474	0.00235	426	23440	0	0	0	0	0	0	-			SRR2984801	BY	chrXVI	174662	175019	460190	460561	0	1822	0.00637	157	285899	0.00639	157	285172	0	0	0	0	0	0	int
A151R19	BY	chrI	157602	159257	159313	159688	0	2	0.000959	1043	2086	0.03509	28	57	0	0	0	0	0	0	int			SRR2984801	BY	chrXVI	460562	460935	461606	462081	1	7	0.00461	217	1519	0.01042	96	672	0	0	0	0	0	0	-
A151R19	BY	chrI	159689	160066	197000	219929	1	232	0.003851	260	60240	0.00628	159	36935	0	0	0	0	0	0	-			SRR2984801	BY	chrXVI	462082	462558	527089	527316	0	389	0.00596	168	65234	0.00603	166	64532	0	0	0	0	0	0	int
A151R19	BY	chrII	1	9963	166706	166779	1	856	0.00513	195	166778	0.00546	183	156744	0	0	0	0	0	0	-			SRR2984801	BY	chrXVI	527317	527545	613910	614016	1	671	0.00774	129	86699	0.00777	129	86366	0	0	0	0	0	0	-
A151R19	BY	chrII	166780	166855	167098	167332	0	5	0.00906	110	552	0.02049	49	244	0	0	0	0	0	0	int			SRR2984801	BY	chrXVI	614017	614124	689194	689429	0	461	0.00611	164	75412	0.00614	163	75071	2	2.66e-05	0	0	0	0	int
A151R19	BY	chrII	167333	167569	174055	174492	1	49	0.00684	146	7159	0.00755	132	6487	0	0	0	0	0	0	-			SRR2984801	BY	chrXVI	689430	689667	729969	730033	1	246	0.00606	165	40603	0.0061	164	40303	0	0	0	0	0	0	-
A151R19	BY	chrII	174493	174931	178843	179083	0	13	0.00283	353	4590	0.00332	301	3913	0	0	0	0	0	0	int			SRR2984801	BY	chrXVI	730240	730381	924013	954457	1	1175	0.00524	191	224217	0.00607	165	193633	0	0	0	0	0	0	-
A151R19	BY	chrII	179084	179326	364185	364251	1	1027	0.00555	180	185167	0.00556	180	184860	0	0	0	0	0	0	-			SRR2984801	SK1	chrI	1	34362	98909	99057	1	412	0.004159	240	99056	0.00638	157	64548	0	0	0	0	0	0	-
A151R19	BY	chrII	364252	364319	364356	364403	0	7	0.04636	22	151	0.18421	5	38	0	0	0	0	0	0	int			SRR2984801	SK1	chrI	136855	138482	164412	166184	1	76	0.002591	386	29329	0.00293	341	25931	0	0	0	0	0	0	-
A151R19	BY	chrII	364404	364453	464231	464474	1	514	0.00514	195	100070	0.00515	194	99779	0	0	0	0	0	0	-			SRR2984801	SK1	chrI	166185	167959	168178	168751	0	2	0.000779	1283	2566	0.00909	110	220	0	0	0	0	0	0	int
A151R19	BY	chrII	464475	464719	467742	468237	0	20	0.00532	188	3762	0.00661	151	3024	0	0	0	0	0	0	int			SRR2984801	SK1	chrI	168752	169326	199335	228861	1	229	0.00381	262	60109	0.00763	131	30010	0	0	0	0	0	0	-
A151R19	BY	chrII	468238	468734	469844	470190	1	8	0.0041	244	1952	0.0072	139	1111	0	0	0	0	0	0	-			SRR2984801	SK1	chrII	1	34127	170946	171017	1	807	0.00472	212	171016	0.0059	170	136820	0	0	0	0	0	0	-
A151R19	BY	chrII	474517	474650	601016	601250	1	773	0.0061	164	126733	0.00612	163	126367	0	0	0	0	0	0	-			SRR2984801	SK1	chrII	172089	172196	371748	371814	1	1192	0.00597	168	199725	0.00597	167	199553	0	0	0	0	0	0	-
A151R19	BY	chrII	603687	604042	739954	740020	1	593	0.00435	230	136333	0.00436	229	135913	0	0	0	0	0	0	-			SRR2984801	SK1	chrII	371967	372016	593622	593731	1	1243	0.00561	178	221764	0.00561	178	221607	0	0	0	0	0	0	-
A151R19	BY	chrIII	1	13839	64825	64895	1	181	0.002789	359	64894	0.00355	282	50987	0	0	0	0	0	0	-			SRR2984801	SK1	chrII	593732	593843	594295	594837	0	5	0.00452	221	1105	0.01104	91	453	0	0	0	0	0	0	int
A151R19	BY	chrIII	64896	64968	68793	69072	0	25	0.005987	167	4176	0.00653	153	3826	0	0	1	0.0002614	0	1	int			SRR2984801	SK1	chrII	594838	595382	810089	829469	1	1108	0.00472	212	234631	0.00516	194	214708	0	0	0	0	0	0	-
A151R19	BY	chrIII	69073	69354	73776	73839	1	28	0.005875	170	4766	0.00633	158	4423	0	0	0	0	0	0	-			SRR2984801	SK1	chrIII	1	14703	65755	65825	1	183	0.00278	360	65824	0.00358	279	51053	0	0	0	0	0	0	-
A151R19	BY	chrIII	73840	73904	78872	78982	0	20	0.00389	257	5142	0.00402	248	4969	0	0	0	0	0	0	int			SRR2984801	SK1	chrIII	70003	70284	71717	71788	1	8	0.004482	223	1785	0.00558	179	1434	0	0	0	0	0	0	-
A151R19	BY	chrIII	83921	88343	89337	92775	1	5	0.000565	1771	8854	0.00503	199	995	0	0	0	0	0	0	-			SRR2984801	SK1	chrIII	71916	71948	71948	72079	1	1	0.006135	163	163	1	1	1	0	0	0	0	0	0	-
A151R19	BY	chrIII	92776	96216	97266	97329	0	4	0.000879	1138	4553	0.00381	263	1051	0	0	0	0	0	0	int			SRR2984801	SK1	chrIII	73577	73732	84683	84964	1	41	0.003601	278	11387	0.00374	267	10952	0	0	0	0	0	0	-
A151R19	BY	chrIII	97330	97395	107650	107803	1	65	0.006206	161	10473	0.00634	158	10256	0	0	0	0	0	0	-			SRR2984801	SK1	chrIII	86363	86428	160547	160624	1	393	0.005292	189	74261	0.0053	189	74120	0	0	0	0	0	0	-
A151R19	BY	chrIII	107804	107959	107959	108401	0	1	0.001675	597	597	1	1	1	0	0	0	0	0	0	int			SRR2984801	SK1	chrIII	160625	160703	167198	167228	0	33	0.004998	200	6603	0.00508	197	6496	0	0	0	0	0	0	int
A151R19	BY	chrIII	108402	108846	250108	250124	1	576	0.004064	246	141722	0.00408	245	141263	0	0	0	0	0	0	-			SRR2984801	SK1	chrIII	167229	167261	167261	167300	1	1	0.014085	71	71	1	1	1	0	0	0	0	0	0	-
A151R19	BY	chrIII	250358	250466	253038	253415	1	4	0.001308	764	3057	0.00155	643	2573	0	0	0	0	0	0	-			SRR2984801	SK1	chrIII	167301	167341	212229	212414	0	109	0.002416	414	45113	0.00243	412	44889	0	0	0	0	0	0	int
A151R19	BY	chrIII	253416	253794	253794	254483	0	1	0.000937	1067	1067	1	1	1	0	0	0	0	0	0	int			SRR2984801	SK1	chrIII	212415	212602	212848	213031	1	4	0.006494	154	616	0.01619	62	247	0	0	0	0	0	0	-
A151R19	BY	chrIII	254484	255175	298275	298308	1	175	0.003993	250	43824	0.00406	246	43101	0	0	0	0	0	0	-			SRR2984801	SK1	chrIII	217941	218094	279682	279715	1	259	0.004193	239	61774	0.00421	238	61589	0	0	0	0	0	0	-
A151R19	BY	chrIII	298309	298343	298351	298353	0	3	0.068182	15	44	0.33333	3	9	0	0	0	0	0	0	int			SRR2984801	SK1	chrIII	279762	279766	279766	279770	1	1	0.125	8	8	1	1	1	0	0	0	0	0	0	-
A151R19	BY	chrIII	298354	298358	298358	298362	1	1	0.125	8	8	1	1	1	0	0	0	0	0	0	-			SRR2984801	SK1	chrIII	279907	280039	295919	340914	1	57	0.000934	1070	61007	0.00359	279	15881	0	0	0	0	0	0	-
A151R19	BY	chrIII	298363	298368	298368	298498	0	1	0.007407	135	135	1	1	1	0	0	0	0	0	0	int			SRR2984801	SK1	chrIV	1	35710	57641	58484	1	151	0.002582	387	58483	0.00688	145	21932	0	0	0	0	0	0	-
A151R19	BY	chrIII	298499	298631	314508	341580	1	57	0.001323	756	43081	0.00359	279	15878	0	0	0	0	0	0	-			SRR2984801	SK1	chrIV	58485	59330	59441	59497	0	4	0.003953	253	1012	0.03571	28	112	1	0.0089286	0	0	0	0	int
A151R19	BY	chrIV	1	22387	45302	45818	1	137	0.00299	334	45817	0.00598	167	22916	0	0	0	0	0	0	-			SRR2984801	SK1	chrIV	59870	60081	60081	60292	0	1	0.00237	422	422	1	1	1	0	0	0	0	0	0	int
A151R19	BY	chrIV	45819	46336	46336	46545	0	1	0.00138	726	726	1	1	1	0	0	0	0	0	0	int			SRR2984801	SK1	chrIV	60567	60628	60628	60776	0	1	0.004785	209	209	1	1	1	1	1	0	0	0	0	int
A151R19	BY	chrIV	46546	46757	46757	46968	1	1	0.00237	422	422	1	1	1	0	0	0	0	0	0	-			SRR2984801	SK1	chrIV	61117	61309	61309	61317	0	1	0.005	200	200	1	1	1	0	0	0	0	0	0	int
A151R19	BY	chrIV	46969	47182	47182	47242	0	1	0.00366	273	273	1	1	1	0	0	0	0	0	0	int			SRR2984801	SK1	chrIV	61416	61504	172890	173026	0	597	0.005349	187	111610	0.00536	187	111387	0	0	0	0	0	0	int
A151R19	BY	chrIV	47243	47304	47304	47452	1	1	0.00478	209	209	1	1	1	0	0	0	0	0	0	-			SRR2984801	SK1	chrIV	173027	173165	325322	325363	1	772	0.005068	197	152336	0.00507	197	152158	0	0	0	0	0	0	-
A151R19	BY	chrIV	47453	47602	47602	47792	0	1	0.00295	339	339	1	1	1	0	0	0	0	0	0	int			SRR2984801	SK1	chrIV	325364	325407	326594	326909	0	13	0.008414	119	1545	0.01094	91	1188	0	0	0	0	0	0	int
A151R19	BY	chrIV	47793	47985	935336	935670	1	4501	0.00507	197	887877	0.00507	197	887352	1	1.1e-06	0	0	0	0	-			SRR2984801	SK1	chrIV	326910	327227	327227	327986	1	1	0.000929	1076	1076	1	1	1	0	0	0	0	0	0	-
A151R19	BY	chrIV	939410	939716	1405483	1405712	1	2394	0.00513	195	466302	0.00514	195	465768	0	0	0	0	0	0	-			SRR2984801	SK1	chrIV	327987	328747	359121	359353	0	218	0.00695	144	31366	0.00718	139	30375	0	0	0	0	0	0	int
A151R19	BY	chrIV	1405713	1405943	1418716	1418818	0	61	0.00465	215	13105	0.00478	209	12774	0	0	0	0	0	0	int			SRR2984801	SK1	chrIV	359354	359588	863365	863417	1	3292	0.006531	153	504063	0.00653	153	503778	0	0	0	0	0	0	-
A151R19	BY	chrIV	1418819	1418923	1438638	1438701	1	154	0.00775	129	19882	0.00781	128	19716	0	0	0	0	0	0	-			SRR2984801	SK1	chrIV	864141	864371	992236	992378	1	840	0.00655	153	128237	0.00657	152	127866	0	0	0	0	0	0	-
A151R19	BY	chrIV	1438702	1438767	1442568	1442845	0	31	0.00748	134	4143	0.00815	123	3802	0	0	0	0	0	0	int			SRR2984801	SK1	chrIV	995642	995783	1407095	1407136	1	2578	0.006265	160	411494	0.00627	160	411313	0	0	0	0	0	0	-
A151R19	BY	chrIV	1442846	1443124	1445486	1446566	1	28	0.00753	133	3720	0.01185	84	2363	0	0	0	0	0	0	-			SRR2984801	SK1	chrIV	1407137	1407179	1410783	1410818	0	52	0.014127	71	3681	0.01442	69	3605	0	0	0	0	0	0	int
A151R19	BY	chrIV	1461681	1462020	1463419	1464633	1	17	0.00576	174	2952	0.01214	82	1400	0	0	0	0	0	0	-			SRR2984801	SK1	chrIV	1410819	1410855	1482173	1486921	1	389	0.005112	196	76102	0.00545	183	71319	0	0	0	0	0	0	-
A151R19	BY	chrIV	1504851	1505012	1528320	1566853	1	109	0.00176	569	62002	0.00468	214	23309	0	0	0	0	0	0	-			SRR2984801	SK1	chrV	1	39479	72034	72376	1	171	0.00236	423	72375	0.00525	190	32556	0	0	0	0	0	0	-
A151R19	BY	chrV	1	26541	112668	112981	1	552	0.00489	205	112980	0.00641	156	86128	0	0	0	0	0	0	-			SRR2984801	SK1	chrV	73385	73547	131160	131473	1	392	0.00675	148	58088	0.0068	147	57614	0	0	0	0	0	0	-
A151R19	BY	chrV	112982	113297	113379	113532	0	3	0.00545	183	550	0.03614	28	83	0	0	0	0	0	0	int			SRR2984801	SK1	chrV	132025	132180	132180	132410	1	1	0.0026	385	385	1	1	1	0	0	0	0	0	0	-
A151R19	BY	chrV	113533	113688	113688	113918	1	1	0.0026	385	385	1	1	1	0	0	0	0	0	0	-			SRR2984801	SK1	chrV	135174	135735	135735	135763	0	1	0.0017	589	589	1	1	1	0	0	0	0	0	0	int
A151R19	BY	chrV	113919	114150	115900	116332	0	13	0.00539	186	2413	0.00742	135	1751	0	0	0	0	0	0	int			SRR2984801	SK1	chrV	135764	135794	574329	589812	1	2641	0.00582	172	454048	0.00602	166	438536	0	0	0	0	0	0	-
A151R19	BY	chrV	117055	117303	131406	131556	1	103	0.0071	141	14501	0.0073	137	14104	0	0	1	7.09e-05	0	0	-			SRR2984801	SK1	chrVI	1	53825	106872	107126	1	399	0.00372	268	107125	0.00752	133	53048	0	0	0	0	0	0	-
A151R19	BY	chrV	132300	132872	248674	248681	1	702	0.00603	166	116381	0.00606	165	115803	0	0	0	0	0	0	-			SRR2984801	SK1	chrVI	107127	107383	117360	117365	0	66	0.00645	155	10238	0.00661	151	9978	0	0	0	0	0	0	int
A151R19	BY	chrV	261476	261529	263109	263362	1	11	0.00583	171	1886	0.00696	144	1581	0	0	0	0	0	0	-			SRR2984801	SK1	chrVI	117366	117372	223117	223188	1	725	0.00685	146	105822	0.00686	146	105746	0	0	0	0	0	0	-
A151R19	BY	chrV	267587	268463	269639	269925	0	16	0.00684	146	2338	0.01359	74	1177	0	0	0	0	0	0	int			SRR2984801	SK1	chrVI	223783	224305	263590	263653	1	286	0.00717	139	39870	0.00728	137	39286	0	0	0	0	0	0	-
A151R19	BY	chrV	269926	270214	466231	466815	1	1084	0.00551	182	196889	0.00553	181	196018	0	0	0	0	0	0	-			SRR2984801	SK1	chrVI	263654	263719	264647	264797	0	10	0.00875	114	1143	0.01076	93	929	0	0	0	0	0	0	int
A151R19	BY	chrV	466816	467402	467414	467729	0	2	0.00219	456	913	0.15385	6	13	0	0	0	0	0	0	int			SRR2984801	SK1	chrVI	264798	264950	284166	284272	1	187	0.0096	104	19474	0.00973	103	19217	0	0	0	0	0	0	-
A151R19	BY	chrV	467730	468046	476403	476730	1	61	0.00678	148	9000	0.0073	137	8358	0	0	0	0	0	0	-			SRR2984801	SK1	chrVII	1	6109	77863	78002	1	417	0.00535	187	78001	0.00581	172	71755	0	0	0	0	0	0	-
A151R19	BY	chrV	490274	490826	490826	491012	1	1	0.00136	738	738	1	1	1	0	0	0	0	0	0	-			SRR2984801	SK1	chrVII	78003	78143	80013	80065	0	6	0.00291	344	2062	0.00321	312	1871	0	0	0	0	0	0	int
A151R19	BY	chrV	501299	504616	566534	583092	1	347	0.00424	236	81793	0.0056	178	61919	0	0	0	0	0	0	-			SRR2984801	SK1	chrVII	80066	80119	397723	397786	1	1811	0.0057	175	317720	0.0057	175	317605	0	0	0	0	0	0	-
A151R19	BY	chrVI	1	34004	76597	76921	1	314	0.00408	245	76920	0.00737	136	42594	0	0	0	0	0	0	-			SRR2984801	SK1	chrVII	401446	401609	500710	500825	1	537	0.0054	185	99379	0.00542	185	99102	0	0	0	0	0	0	-
A151R19	BY	chrVI	76922	77248	78741	78891	0	16	0.00813	123	1969	0.01071	93	1494	0	0	0	0	0	0	int			SRR2984801	SK1	chrVII	500826	500943	500943	500959	1	1	0.00752	133	133	1	1	1	0	0	0	0	0	0	sub
A151R19	BY	chrVI	78892	79044	107964	108003	1	234	0.00804	124	29111	0.00809	124	28921	0	0	0	0	0	0	-			SRR2984801	SK1	chrVII	500960	500977	774261	774547	1	1960	0.00716	140	273587	0.00717	139	273285	0	0	0	0	0	0	-
A151R19	BY	chrVI	108393	108559	131607	131966	1	151	0.00641	156	23573	0.00655	153	23049	0	0	0	0	0	0	-			SRR2984801	SK1	chrVII	774548	774835	790546	790662	0	61	0.00379	264	16114	0.00388	258	15712	0	0	0	0	0	0	int
A151R19	BY	chrVI	131967	132327	133794	133979	0	6	0.00298	335	2012	0.00409	245	1468	0	0	0	0	0	0	int			SRR2984801	SK1	chrVII	790663	790781	922484	922844	1	780	0.0059	169	132181	0.00592	169	131704	0	0	0	0	0	0	-
A151R19	BY	chrVI	133980	134166	207224	207411	1	493	0.00671	149	73431	0.00675	148	73059	0	0	0	0	0	0	-			SRR2984801	SK1	chrVII	922845	923206	1021956	1022207	0	708	0.00713	140	99362	0.00717	139	98751	0	0	0	0	0	0	int
A151R19	BY	chrVI	215036	215170	266557	271539	1	424	0.0075	133	56503	0.00825	121	51388	0	0	0	0	0	0	-			SRR2984801	SK1	chrVII	1022208	1022461	1051604	1080440	1	137	0.00235	425	58232	0.0047	213	29144	0	0	0	0	0	0	-
A151R19	BY	chrVII	1	11129	95296	95765	1	454	0.00474	211	95764	0.00539	185	84168	1	1.19e-05	0	0	0	0	-			SRR2984801	SK1	chrVIII	70552	70630	136158	136182	1	449	0.00684	146	65630	0.00685	146	65529	0	0	0	0	0	0	-
A151R19	BY	chrVII	95766	96236	98290	100704	0	10	0.00203	494	4938	0.00487	206	2055	0	0	0	0	0	0	int			SRR2984801	SK1	chrVIII	137950	138014	247286	247411	1	706	0.00645	155	109461	0.00646	155	109273	0	0	0	0	0	0	-
A151R19	BY	chrVII	100705	103121	496548	496663	1	2180	0.00551	182	395958	0.00554	180	393428	0	0	0	0	0	0	-			SRR2984801	SK1	chrVIII	250417	250699	516617	542723	1	1513	0.00518	193	292306	0.00569	176	265919	0	0	0	0	0	0	-
A151R19	BY	chrVII	496798	496815	884123	884348	1	2265	0.00584	171	387550	0.00585	171	387309	0	0	0	0	0	0	-			SRR2984801	SK1	chrIX	1	20941	46194	46531	1	240	0.00516	194	46530	0.0095	105	25254	0	0	0	0	0	0	-
A151R19	BY	chrVII	884349	884575	887078	887230	0	9	0.00312	320	2881	0.00359	278	2504	0	0	0	0	0	0	int			SRR2984801	SK1	chrIX	127226	127425	415876	449612	1	1638	0.00508	197	322386	0.00568	176	288452	0	0	0	0	0	0	-
A151R19	BY	chrVII	887231	887384	956308	956767	1	417	0.006	167	69536	0.00605	165	68925	0	0	0	0	0	0	-			SRR2984801	SK1	chrX	1	40741	290306	290554	1	1571	0.00541	185	290553	0.00629	159	249566	0	0	0	0	0	0	-
A151R19	BY	chrVII	962005	962069	1066263	1091538	1	626	0.00483	207	129533	0.00601	166	104195	0	0	0	0	0	0	-			SRR2984801	SK1	chrX	291379	291496	570416	571472	1	1343	0.00479	209	280093	0.00481	208	278921	0	0	0	0	0	0	-
A151R19	BY	chrVIII	1	19211	59242	59409	1	362	0.00609	164	59408	0.00904	111	40032	0	0	0	0	0	0	-			SRR2984801	SK1	chrX	574074	574142	574142	574266	1	1	0.00521	192	192	1	1	1	0	0	0	0	0	0	sub
A151R19	BY	chrVIII	59811	60007	140259	140283	1	503	0.00625	160	80472	0.00627	160	80253	0	0	0	0	0	0	-			SRR2984801	SK1	chrX	575225	576058	636119	636394	1	167	0.00273	366	61169	0.00278	360	60062	0	0	0	0	0	0	-
A151R19	BY	chrVIII	140284	140310	141986	142049	0	14	0.00793	126	1765	0.00835	120	1677	0	0	0	0	0	0	int			SRR2984801	SK1	chrXI	1	9768	20784	21696	1	35	0.001613	620	21695	0.00318	315	11017	0	0	0	0	0	0	-
A151R19	BY	chrVIII	142050	142114	160469	160878	1	183	0.00972	103	18828	0.00997	100	18356	0	0	0	0	0	0	-			SRR2984801	SK1	chrXI	24000	25389	104696	104773	1	369	0.004568	219	80773	0.00465	215	79308	0	0	0	0	0	0	-
A151R19	BY	chrVIII	161755	162222	267304	267512	1	485	0.00459	218	105757	0.00462	217	105083	0	0	0	0	0	0	-			SRR2984801	SK1	chrXI	104774	104852	107411	107666	0	25	0.008645	116	2892	0.00977	102	2560	0	0	0	0	0	0	int
A151R19	BY	chrVIII	268492	268961	540633	581049	1	1518	0.00486	206	312557	0.00559	179	271673	0	0	0	0	0	0	-			SRR2984801	SK1	chrXI	107667	107924	579211	579261	1	2473	0.005244	191	471594	0.00525	191	471288	0	0	0	0	0	0	-
A151R19	BY	chrIX	54236	54560	178240	178473	1	741	0.00596	168	124237	0.00599	167	123681	0	0	0	0	0	0	-			SRR2984801	SK1	chrXI	647854	648230	660435	690901	1	43	0.000999	1001	43047	0.00352	284	12206	0	0	0	0	0	0	-
A151R19	BY	chrIX	178474	178709	179353	179552	0	2	0.00186	539	1078	0.0031	322	645	0	0	0	0	0	0	int			SRR2984801	SK1	chrXII	1	21406	285919	286059	1	1713	0.005988	167	286058	0.00648	154	264514	0	0	0	0	0	0	-
A151R19	BY	chrIX	179553	179753	338134	338180	1	705	0.00444	225	158627	0.00445	225	158382	0	0	0	0	0	0	-			SRR2984801	SK1	chrXII	286060	286201	286203	287240	1	2	0.001695	590	1180	0.66667	2	3	0	0	0	0	0	0	sub
A151R19	BY	chrIX	338181	338229	339391	339915	0	5	0.00288	347	1734	0.0043	233	1163	0	0	0	0	0	0	int			SRR2984801	SK1	chrXII	287241	288280	379697	379925	1	498	0.005373	186	92684	0.00545	184	91418	0	0	0	0	0	0	-
A151R19	BY	chrIX	339916	340442	424953	440036	1	625	0.00624	160	100120	0.0074	135	84512	0	0	0	0	0	0	-			SRR2984801	SK1	chrXII	379926	380155	382314	382396	0	18	0.007287	137	2470	0.00833	120	2160	0	0	0	0	0	0	int
A151R19	BY	chrX	1	31893	77325	78159	1	264	0.00338	296	78158	0.00581	172	45433	0	0	0	0	0	0	-			SRR2984801	SK1	chrXII	382397	382481	382564	382786	1	2	0.005141	194	389	0.02381	42	84	0	0	0	0	0	0	-
A151R19	BY	chrX	81705	81879	98228	98732	1	115	0.00675	148	17027	0.00703	142	16350	0	0	0	0	0	0	-			SRR2984801	SK1	chrXII	382787	383010	405167	406186	0	288	0.012308	81	23399	0.013	77	22158	0	0	0	0	0	0	int
A151R19	BY	chrX	102286	102485	580327	580394	1	2456	0.00514	195	478108	0.00514	195	477843	1	2.1e-06	0	0	0	0	-			SRR2984801	SK1	chrXII	407284	407360	413704	414180	0	54	0.007831	128	6896	0.00851	118	6345	0	0	0	0	0	0	int
A151R19	BY	chrX	580588	580714	627694	627885	1	125	0.00264	378	47297	0.00266	376	46981	0	0	0	0	0	0	-			SRR2984801	SK1	chrXII	414181	414658	568490	568537	1	723	0.004684	213	154356	0.0047	213	153833	0	0	0	0	0	0	-
A151R19	BY	chrX	627886	628078	628301	628506	0	2	0.00323	310	620	0.00893	112	224	0	0	0	0	0	0	int			SRR2984801	SK1	chrXII	568538	568587	569498	569798	0	11	0.00873	115	1260	0.01206	83	912	0	0	0	0	0	0	int
A151R19	BY	chrX	628507	628714	732371	751611	1	610	0.00496	202	123104	0.00588	170	103658	0	0	0	0	0	0	-			SRR2984801	SK1	chrXII	569799	570100	687943	687969	1	799	0.006761	148	118170	0.00678	147	117844	0	0	0	0	0	0	-
A151R19	BY	chrXI	1	3397	88627	88762	1	309	0.00348	287	88761	0.00363	276	85231	0	0	0	0	0	0	-			SRR2984801	SK1	chrXII	687970	687998	687998	688577	0	1	0.001647	607	607	1	1	1	0	0	0	0	0	0	int
A151R19	BY	chrXI	92736	92957	532753	533040	1	2324	0.00528	189	440304	0.00528	189	439797	1	2.3e-06	0	0	0	0	-			SRR2984801	SK1	chrXII	688578	689158	716947	717044	1	137	0.004813	208	28466	0.00493	203	27790	0	0	0	0	0	0	-
A151R19	BY	chrXI	533041	533329	533995	534119	0	3	0.00278	359	1078	0.0045	222	667	0	0	0	0	0	0	int			SRR2984801	SK1	chrXII	717518	717651	803082	804572	1	309	0.00355	282	87054	0.00362	276	85432	0	0	0	0	0	0	-
A151R19	BY	chrXI	534120	534245	603059	603563	1	408	0.00588	170	69443	0.00593	169	68815	0	0	0	0	0	0	-			SRR2984801	SK1	chrXII	804573	806065	806170	807521	0	2	0.000678	1474	2948	0.01887	53	106	0	0	0	0	0	0	int
A151R19	BY	chrXI	604945	605476	642818	666862	1	179	0.00289	346	61917	0.00479	209	37343	0	0	0	0	0	0	-			SRR2984801	SK1	chrXII	807522	808875	897708	897790	1	139	0.00154	649	90268	0.00156	639	88834	0	0	0	0	0	0	-
A151R19	BY	chrXII	1	21731	31259	31686	0	16	0.000505	1980	31685	0.001679	596	9529	0	0	0	0	0	0	ter			SRR2984801	SK1	chrXII	898859	899009	1014674	1054145	1	597	0.003845	260	155286	0.00516	194	115666	0	0	0	0	0	0	-
A151R19	BY	chrXII	31687	32116	885444	885708	1	564	0.00066	1514	854021	0.000661	1513	853329	5	5.9e-06	0	0	0	0	-			SRR2984801	SK1	chrXIII	1	4420	111033	111341	1	623	0.005595	179	111340	0.00584	171	106614	0	0	0	0	0	0	-
A151R19	BY	chrXII	886399	886824	1036558	1036929	1	432	0.00287	348	150530	0.002885	347	149735	0	0	0	0	0	0	-			SRR2984801	SK1	chrXIII	111342	111651	128483	128958	0	119	0.006755	148	17616	0.00707	141	16833	0	0	0	0	0	0	int
A151R19	BY	chrXII	1037864	1038425	1059166	1075542	1	78	0.00207	483	37678	0.00376	266	20742	0	0	0	0	0	0	-			SRR2984801	SK1	chrXIII	130198	130960	177508	177594	0	212	0.004473	224	47396	0.00455	220	46549	0	0	0	0	0	0	int
A151R19	BY	chrXIII	134518	134995	134995	135756	0	1	0.000808	1238	1238	1	1	1	0	0	0	0	0	0	int			SRR2984801	SK1	chrXIII	177687	177692	193706	194476	0	98	0.005837	171	16789	0.00612	163	16015	0	0	0	0	0	0	int
A151R19	BY	chrXIII	172678	172723	276216	276611	1	419	0.004031	248	103933	0.00405	247	103494	0	0	0	0	0	0	-			SRR2984801	SK1	chrXIII	194477	195248	367197	367380	1	1010	0.005841	171	172903	0.00587	170	171950	0	0	0	0	0	0	-
A151R19	BY	chrXIII	276612	277008	277448	278167	0	3	0.001929	518	1555	0.0068	147	441	0	0	0	0	0	0	int			SRR2984801	SK1	chrXIII	372378	372418	514642	514669	1	797	0.005601	179	142291	0.0056	178	142225	0	0	0	0	0	0	-
A151R19	BY	chrXIII	278168	278889	391982	392090	1	581	0.0051	196	113922	0.00514	195	113094	0	0	0	0	0	0	-			SRR2984801	SK1	chrXIII	514670	514698	514698	514802	1	1	0.007576	132	132	1	1	1	0	0	0	0	0	0	sub
A151R19	BY	chrXIII	392091	392201	398706	398743	0	76	0.011425	88	6652	0.01168	86	6506	0	0	0	0	0	0	int			SRR2984801	SK1	chrXIII	514803	514909	666812	667003	1	858	0.005637	177	152200	0.00565	177	151904	0	0	0	0	0	0	-
A151R19	BY	chrXIII	398744	398782	547629	547656	1	843	0.005661	177	148912	0.00566	177	148848	0	0	0	0	0	0	-			SRR2984801	SK1	chrXIII	769364	769446	887137	923535	1	692	0.004489	223	154171	0.00588	170	117692	0	0	0	0	0	0	-
A151R19	BY	chrXIII	547790	547896	642094	642309	1	535	0.00566	177	94519	0.00568	176	94199	0	0	0	0	0	0	-			SRR2984801	SK1	chrXIV	1	19894	59491	59560	1	126	0.00212	473	59559	0.00318	314	39598	0	0	0	0	0	0	-
A151R19	BY	chrXIII	642799	643072	643072	643815	0	1	0.000984	1016	1016	1	1	1	0	0	0	0	0	0	int			SRR2984801	SK1	chrXIV	59561	59631	82495	83065	0	141	0.006	167	23504	0.00617	162	22865	0	0	0	0	0	0	int
A151R19	BY	chrXIII	643816	644561	872254	872391	1	1451	0.006348	158	228575	0.00637	157	227694	1	4.4e-06	0	0	0	0	-			SRR2984801	SK1	chrXIV	83066	83637	169254	169550	1	562	0.0065	154	86484	0.00656	152	85618	0	0	0	0	0	0	-
A151R19	BY	chrXIII	873085	873641	920999	930506	1	237	0.004127	242	57421	0.005	200	47359	0	0	0	0	0	0	-			SRR2984801	SK1	chrXIV	169551	169848	169855	169857	0	2	0.00654	153	306	0.25	4	8	0	0	0	0	0	0	int
A151R19	BY	chrXIV	1	11351	16371	16565	1	24	0.00145	690	16564	0.00478	209	5021	0	0	0	0	0	0	-			SRR2984801	SK1	chrXIV	169858	169862	200457	200714	1	177	0.00574	174	30856	0.00579	173	30596	0	0	0	0	0	0	-
A151R19	BY	chrXIV	16566	16761	18713	18798	0	15	0.00672	149	2232	0.00768	130	1953	0	0	0	0	0	0	int			SRR2984801	SK1	chrXIV	200715	200973	305206	305274	0	617	0.0059	169	104559	0.00592	169	104234	0	0	0	0	0	0	int
A151R19	BY	chrXIV	18799	18885	112319	112401	1	434	0.00464	216	93602	0.00464	215	93435	0	0	0	0	0	0	-			SRR2984801	SK1	chrXIV	305275	305345	356756	356836	1	349	0.00677	148	51561	0.00679	147	51412	0	0	0	0	0	0	-
A151R19	BY	chrXIV	112402	112486	115504	115576	0	26	0.00819	122	3174	0.00861	116	3019	0	0	0	0	0	0	int			SRR2984801	SK1	chrXIV	356837	356918	358950	359076	0	15	0.0067	149	2239	0.00738	136	2033	0	0	0	0	0	0	int
A151R19	BY	chrXIV	115577	115651	639187	639433	1	2608	0.00498	201	523856	0.00498	201	523537	0	0	0	0	0	0	-			SRR2984801	SK1	chrXIV	359077	359204	683501	684170	1	1291	0.00397	252	325093	0.00398	251	324298	0	0	0	0	0	0	-
A151R19	BY	chrXIV	639923	640072	727220	727391	1	347	0.00397	252	87468	0.00398	251	87149	0	0	0	0	0	0	-			SRR2984801	SK1	chrXIV	688629	689363	779825	791982	1	680	0.00658	152	103353	0.00752	133	90463	0	0	0	0	0	0	-
A151R19	BY	chrXIV	728341	728412	765258	777615	1	423	0.00858	116	49274	0.01148	87	36847	0	0	0	0	0	0	-			SRR2984801	SK1	chrXV	1	21190	105485	105653	1	597	0.00565	177	105652	0.00708	141	84296	0	0	0	0	0	0	-
A151R19	BY	chrXV	1	36433	36433	36833	1	1	2.72e-05	36832	36832	1	1	1	0	0	0	0	0	0	-			SRR2984801	SK1	chrXV	109293	109602	248399	248473	1	841	0.00604	165	139180	0.00606	165	138798	0	0	0	0	0	0	-
A151R19	BY	chrXV	38357	39410	216104	216253	1	1112	0.00625	160	177896	0.00629	159	176695	0	0	0	0	0	0	-			SRR2984801	SK1	chrXV	248574	248593	559270	559576	1	1718	0.00552	181	311002	0.00553	181	310678	0	0	0	0	0	0	-
A151R19	BY	chrXV	216945	217362	420306	420931	1	1221	0.00599	167	203986	0.00602	166	202945	0	0	0	0	0	0	-			SRR2984801	SK1	chrXV	559577	559885	559949	560197	0	2	0.00323	310	620	0.03077	32	65	0	0	0	0	0	0	int
A151R19	BY	chrXV	424589	424808	545371	545781	1	543	0.00448	223	121192	0.0045	222	120564	0	0	0	0	0	0	-			SRR2984801	SK1	chrXV	560198	560447	635691	636217	1	443	0.00583	172	76019	0.00589	170	75245	0	0	0	0	0	0	-
A151R19	BY	chrXV	603801	604023	607423	608135	1	20	0.00461	217	4334	0.00588	170	3401	0	0	0	0	0	0	-			SRR2984801	SK1	chrXV	636218	636745	639223	639299	0	17	0.00552	181	3081	0.00686	146	2479	0	0	0	0	0	0	int
A151R19	BY	chrXV	968749	968956	1069543	1091343	1	690	0.00563	178	122594	0.00686	146	100588	0	0	0	0	0	0	-			SRR2984801	SK1	chrXV	639300	639377	692179	692231	1	346	0.00654	153	52931	0.00655	153	52803	0	0	0	0	0	0	-
A151R19	BY	chrXVI	1	26468	112782	113205	1	607	0.00536	186	113204	0.00703	142	86315	0	0	0	0	0	0	-			SRR2984801	SK1	chrXV	692232	692286	693242	693498	0	10	0.0079	127	1266	0.01045	96	957	0	0	0	0	0	0	int
A151R19	BY	chrXVI	113963	114296	206526	207213	1	555	0.00595	168	93250	0.00602	166	92231	0	0	0	0	0	0	-			SRR2984801	SK1	chrXV	693499	693756	797791	798060	1	613	0.00586	171	104561	0.00589	170	104036	0	0	0	0	0	0	-
A151R19	BY	chrXVI	208666	209018	340763	340897	1	841	0.00636	157	132231	0.00638	157	131746	0	0	0	0	0	0	-			SRR2984801	SK1	chrXV	798815	799036	879176	879258	1	426	0.0053	189	80443	0.00532	188	80141	0	0	0	0	0	0	-
A151R19	BY	chrXVI	340898	341033	343493	343706	0	21	0.00748	134	2808	0.00853	117	2461	0	0	0	0	0	0	int			SRR2984801	SK1	chrXVI	1	28441	73084	73433	0	382	0.0052	192	73432	0.00856	117	44644	0	0	0	0	0	0	ter
A151R19	BY	chrXVI	343707	343921	496215	496542	1	878	0.00574	174	152835	0.00577	173	152295	0	0	0	0	0	0	-			SRR2984801	SK1	chrXVI	73434	73785	173858	174213	1	645	0.0064	156	100779	0.00645	155	100074	0	0	0	0	0	0	-
A151R19	BY	chrXVI	497225	497378	503697	503903	1	42	0.00629	159	6678	0.00665	150	6320	0	0	0	0	0	0	-			SRR2984801	SK1	chrXVI	459917	460290	460961	461434	1	7	0.00461	217	1517	0.01042	96	672	0	0	0	0	0	0	-
A151R19	BY	chrXVI	503904	504111	504282	505205	0	3	0.00231	434	1301	0.01744	57	172	0	0	0	0	0	0	int			SRR2984801	SK1	chrXVI	526735	526972	613218	613324	1	671	0.00775	129	86589	0.00778	129	86247	0	0	0	0	0	0	-
A151R19	BY	chrXVI	505206	506131	729969	730033	1	1474	0.00656	153	224827	0.00659	152	223839	2	8.9e-06	0	0	0	0	-			SRR2984801	SK1	chrXVI	689133	689370	730016	730080	1	246	0.00601	166	40947	0.00605	165	40647	0	0	0	0	0	0	-
A151R19	BY	chrXVI	730240	730381	751412	751618	1	136	0.00636	157	21378	0.00647	155	21032	0	0	0	0	0	0	-			SRR2984801	SK1	chrXVI	730081	730146	730146	730286	1	1	0.00488	205	205	1	1	1	0	0	0	0	0	0	sub
A151R19	BY	chrXVI	751619	751826	753880	754112	0	12	0.00481	208	2493	0.00584	171	2055	0	0	0	0	0	0	int			SRR2984801	SK1	chrXVI	730287	730428	918890	946846	1	1175	0.00543	184	216559	0.00623	160	188463	0	0	0	0	0	0	-
A151R19	BY	chrXVI	754113	754347	781981	782821	1	158	0.0055	182	28708	0.00572	175	27635	0	0	0	0	0	0	-			SRR2984802	BY	chrI	1	31651	94003	94456	1	387	0.004097	244	94455	0.00621	161	62353	0	0	0	0	0	0	-
A151R19	BY	chrXVI	786436	786471	835736	836433	1	289	0.00578	173	49997	0.00587	170	49266	0	0	0	0	0	0	-			SRR2984802	BY	chrI	130328	130697	131746	132126	1	7	0.003893	257	1798	0.00667	150	1050	0	0	0	0	0	0	-
A151R19	BY	chrXVI	836434	837133	841479	841583	0	27	0.00524	191	5149	0.00621	161	4347	0	0	0	0	0	0	int			SRR2984802	BY	chrI	134135	135762	197000	219929	1	305	0.003555	281	85794	0.00498	201	61239	0	0	0	0	0	0	-
A151R19	BY	chrXVI	841584	841690	877155	877646	1	112	0.00311	322	36062	0.00316	317	35466	0	0	0	0	0	0	-			SRR2984802	BY	chrII	1	9961	69231	69490	1	305	0.004389	228	69489	0.00515	194	59271	0	0	0	0	0	0	-
A151R19	BY	chrXVI	877647	878139	887793	887870	0	78	0.00763	131	10223	0.00808	124	9655	0	0	0	0	0	0	int			SRR2984802	BY	chrII	69491	69752	70403	70596	0	8	0.00724	138	1105	0.01227	82	652	0	0	0	0	0	0	int
A151R19	BY	chrXVI	887871	887950	889670	889726	1	16	0.00863	116	1855	0.0093	108	1721	0	0	0	0	0	0	-			SRR2984802	BY	chrII	70597	70791	364185	364251	1	1697	0.005779	173	293654	0.00578	173	293395	0	0	0	0	0	0	-
A151R19	BY	chrXVI	889879	889922	891707	891782	1	16	0.00841	119	1903	0.00896	112	1786	0	0	0	0	0	0	-			SRR2984802	BY	chrII	364252	364319	364356	364403	1	7	0.046358	22	151	0.18421	5	38	0	0	0	0	0	0	sub
A151R19	BY	chrXVI	900569	900626	908397	908528	1	65	0.00817	122	7959	0.00836	120	7772	0	0	0	0	0	0	-			SRR2984802	BY	chrII	364404	364453	392933	393052	1	163	0.00569	176	28648	0.00572	175	28481	0	0	0	0	0	0	-
A151R19	BY	chrXVI	908529	908661	924013	954457	0	112	0.00244	410	45928	0.00729	137	15353	0	0	0	0	0	0	ter			SRR2984802	BY	chrII	393371	393569	469844	469980	1	389	0.005078	197	76609	0.0051	196	76276	0	0	0	0	0	0	-
A151R19	SK1	chrI	42710	43083	116488	116965	1	381	0.005131	195	74255	0.00519	193	73406	0	0	0	0	0	0	-			SRR2984802	BY	chrII	472408	474697	560557	560998	1	547	0.006175	162	88590	0.00637	157	85861	0	0	0	0	0	0	-
A151R19	SK1	chrI	116966	117445	118827	119157	0	5	0.002282	438	2191	0.00362	277	1383	0	0	0	0	0	0	int			SRR2984802	BY	chrII	560999	561442	562155	562455	0	3	0.00206	485	1456	0.0042	238	714	0	0	0	0	0	0	int
A151R19	SK1	chrI	119158	119489	130066	130932	1	15	0.001274	785	11774	0.00142	705	10578	0	0	0	0	0	0	-			SRR2984802	BY	chrII	562456	562757	642304	642428	1	427	0.005339	187	79972	0.00537	186	79548	0	0	0	0	0	0	-
A151R19	SK1	chrI	134847	135229	158670	160323	1	55	0.002159	463	25476	0.00235	426	23442	0	0	0	0	0	0	-			SRR2984802	BY	chrII	643345	643524	678418	678455	1	106	0.003019	331	35110	0.00304	329	34895	0	0	0	0	0	0	-
A151R19	SK1	chrI	162411	162788	199335	228861	1	232	0.003491	286	66450	0.00635	158	36548	0	0	0	0	0	0	-			SRR2984802	BY	chrII	678456	678495	678865	678950	0	2	0.004049	247	494	0.00539	186	371	0	0	0	0	0	0	int
A151R19	SK1	chrII	1	34129	184520	184593	1	856	0.00464	216	184592	0.00569	176	150392	0	0	0	0	0	0	-			SRR2984802	BY	chrII	678951	679038	735166	735325	1	293	0.005197	192	56374	0.00522	192	56129	0	0	0	0	0	0	-
A151R19	SK1	chrII	185147	185383	191851	192285	1	49	0.00686	146	7138	0.00757	132	6469	0	0	0	0	0	0	-			SRR2984802	BY	chrII	738954	739277	801908	813597	1	401	0.005372	186	74643	0.0064	156	62632	0	0	0	0	0	0	-
A151R19	SK1	chrII	196873	197115	371748	371814	1	1027	0.00587	170	174941	0.00588	170	174634	0	0	0	0	0	0	-			SRR2984802	BY	chrIII	1	13839	64825	64895	1	182	0.002805	357	64894	0.00357	280	50987	0	0	0	0	0	0	-
A151R19	SK1	chrII	371967	372016	471960	472140	1	514	0.00513	195	100173	0.00514	194	99945	0	0	0	0	0	0	-			SRR2984802	BY	chrIII	64896	64968	68793	69072	1	25	0.005987	167	4176	0.00653	153	3826	0	0	0	0	0	0	sub
A151R19	SK1	chrII	475851	476347	477457	477803	1	8	0.0041	244	1952	0.0072	139	1111	0	0	0	0	0	0	-			SRR2984802	BY	chrIII	69073	69354	89337	92775	1	59	0.002489	402	23702	0.00295	339	19984	0	0	0	0	0	0	-
A151R19	SK1	chrII	477804	478152	481998	482129	0	13	0.00301	333	4325	0.00338	296	3847	1	0.0002599	0	0	0	0	int			SRR2984802	BY	chrIII	92776	96216	97266	97329	1	4	0.000879	1138	4553	0.00381	263	1051	0	0	0	0	0	0	sub
A151R19	SK1	chrII	482130	482263	608695	608929	1	773	0.0061	164	126799	0.00611	164	126433	0	0	0	0	0	0	-			SRR2984802	BY	chrIII	97330	97395	104998	105079	1	54	0.006969	144	7749	0.0071	141	7604	0	0	0	0	0	0	-
A151R19	SK1	chrII	608930	609166	611011	611365	0	10	0.00411	244	2435	0.00542	185	1846	0	0	0	0	0	0	int			SRR2984802	BY	chrIII	108402	108846	181480	181610	1	372	0.005081	197	73208	0.00512	195	72635	0	0	0	0	0	0	-
A151R19	SK1	chrII	611366	611721	748041	748107	1	593	0.00434	231	136741	0.00435	230	136321	316	0.0023181	6	4.4e-05	316	6	-			SRR2984802	BY	chrIII	181611	181743	236971	237070	0	145	0.002615	382	55459	0.00263	381	55229	0	0	0	0	0	0	int
A151R19	SK1	chrII	748108	748176	810089	829469	0	366	0.0045	222	81361	0.00591	169	61914	0	0	0	0	0	0	ter			SRR2984802	BY	chrIII	237071	237172	298275	298308	1	264	0.004311	232	61237	0.00432	231	61104	0	0	0	0	0	0	-
A151R19	SK1	chrIII	1	14703	65755	65825	1	181	0.00275	364	65824	0.00355	282	51053	0	0	0	0	0	0	-			SRR2984802	BY	chrIII	298309	298343	298351	298353	1	3	0.068182	15	44	0.33333	3	9	0	0	0	0	0	0	sub
A151R19	SK1	chrIII	70003	70284	74711	74774	1	28	0.005869	170	4771	0.00632	158	4428	0	0	0	0	0	0	-			SRR2984802	BY	chrIII	298354	298358	298358	298362	1	1	0.125	8	8	1	1	1	0	0	0	0	0	0	-
A151R19	SK1	chrIII	79918	80029	80434	81889	0	4	0.002029	493	1971	0.00985	102	406	0	0	0	0	0	0	int			SRR2984802	BY	chrIII	298363	298368	298368	298498	1	1	0.007407	135	135	1	1	1	0	0	0	0	0	0	sub
A151R19	SK1	chrIII	81890	83347	84341	84793	1	5	0.001722	581	2903	0.00503	199	995	0	0	0	0	0	0	-			SRR2984802	BY	chrIII	298499	298631	314508	341580	1	57	0.001323	756	43081	0.00359	279	15878	0	0	0	0	0	0	-
A151R19	SK1	chrIII	86363	86428	96683	96836	1	65	0.006206	161	10473	0.00634	158	10256	0	0	0	0	0	0	-			SRR2984802	BY	chrIV	1	22387	45302	45653	1	151	0.00331	302	45652	0.00659	152	22916	0	0	0	0	0	0	-
A151R19	SK1	chrIII	97435	97879	230362	230378	1	576	0.004333	231	132943	0.00435	230	132484	0	0	0	0	0	0	-			SRR2984802	BY	chrIV	45654	46007	160421	160546	0	609	0.0053	189	114892	0.00532	188	114415	0	0	0	0	0	0	int
A151R19	SK1	chrIII	230379	230396	230505	230612	0	3	0.012876	78	233	0.02727	37	110	0	0	0	0	0	0	int			SRR2984802	BY	chrIV	160547	160673	313845	313878	1	780	0.00509	197	153331	0.00509	196	153173	0	0	0	0	0	0	-
A151R19	SK1	chrIII	230613	230721	233621	233998	1	4	0.001182	846	3385	0.00138	725	2901	0	0	0	0	0	0	-			SRR2984802	BY	chrIV	313879	313914	343388	343772	0	198	0.00662	151	29893	0.00672	149	29475	0	0	0	0	0	0	int
A151R19	SK1	chrIII	235067	235757	279682	279715	1	175	0.00392	255	44648	0.00398	251	43926	12	0.0002732	1	2.28e-05	12	1	-			SRR2984802	BY	chrIV	346446	346473	870302	870312	1	3358	0.00641	156	523866	0.00641	156	523830	0	0	0	0	0	0	-
A151R19	SK1	chrIII	279762	279766	279766	279770	1	1	0.125	8	8	1	1	1	0	0	0	0	0	0	-			SRR2984802	BY	chrIV	870450	870576	870714	870731	1	2	0.00712	140	281	0.01439	70	139	0	0	0	0	0	0	-
A151R19	SK1	chrIII	279907	280039	295919	340914	1	57	0.000934	1070	61007	0.00359	279	15881	6	0.0003778	0	0	6	0	-			SRR2984802	BY	chrIV	870732	870750	870750	870962	0	1	0.00435	230	230	1	1	1	0	0	0	0	0	0	int
A151R19	SK1	chrIV	1	35710	58625	59141	1	137	0.00232	432	59140	0.00598	167	22916	0	0	0	0	0	0	-			SRR2984802	BY	chrIV	870963	871177	1299405	1299492	1	2496	0.00582	172	428529	0.00583	172	428229	0	0	0	0	0	0	-
A151R19	SK1	chrIV	59870	60081	60081	60292	1	1	0.00237	422	422	1	1	1	0	0	0	0	0	0	-			SRR2984802	BY	chrIV	1302112	1302288	1528320	1566853	1	1426	0.00539	186	264741	0.00631	159	226033	0	0	0	0	0	0	-
A151R19	SK1	chrIV	60567	60628	60628	60776	1	1	0.00478	209	209	1	1	1	0	0	0	0	0	0	-			SRR2984802	BY	chrV	1	26541	112668	112981	1	566	0.00501	200	112980	0.00657	152	86128	0	0	0	0	0	0	-
A151R19	SK1	chrIV	61117	61309	903951	904285	1	4501	0.00534	187	843168	0.00534	187	842643	6	7.1e-06	1	1.2e-06	6	1	-			SRR2984802	BY	chrV	112982	113297	113379	113532	1	3	0.00545	183	550	0.03614	28	83	0	0	0	0	0	0	sub
A151R19	SK1	chrIV	904286	904622	907712	908017	0	6	0.00161	622	3731	0.00194	515	3091	0	0	0	0	0	0	int			SRR2984802	BY	chrV	113533	113688	113688	113918	1	1	0.0026	385	385	1	1	1	0	0	0	0	0	0	-
A151R19	SK1	chrIV	908018	908324	1359331	1359560	1	2394	0.0053	189	451542	0.00531	188	451008	0	0	1	2.2e-06	0	0	-			SRR2984802	BY	chrV	113919	114150	115900	116571	1	13	0.0049	204	2652	0.00742	135	1751	0	0	0	0	0	0	sub
A151R19	SK1	chrIV	1372669	1372773	1392484	1392547	1	154	0.00775	129	19878	0.00781	128	19712	0	0	0	0	0	0	-			SRR2984802	BY	chrV	117273	117303	201235	201670	1	517	0.00613	163	84397	0.00616	162	83933	0	0	0	0	0	0	-
A151R19	SK1	chrIV	1396706	1396984	1399346	1400426	1	28	0.00753	133	3720	0.01185	84	2363	0	0	0	0	0	0	-			SRR2984802	BY	chrV	202254	202401	411510	412316	1	1315	0.00626	160	210062	0.00629	159	209110	0	0	0	0	0	0	-
A151R19	SK1	chrIV	1400427	1401508	1415336	1415674	0	66	0.00433	231	15247	0.00477	210	13829	0	0	0	0	0	0	int			SRR2984802	BY	chrV	412317	413125	417160	417350	0	28	0.00556	180	5033	0.00694	144	4036	0	0	0	0	0	0	int
A151R19	SK1	chrIV	1415675	1416014	1417413	1418627	1	17	0.00576	174	2952	0.01214	82	1400	0	0	0	0	0	0	-			SRR2984802	BY	chrV	417351	417543	566534	583092	1	782	0.00472	212	165741	0.00525	191	148992	0	0	0	0	0	0	-
A151R19	SK1	chrIV	1418628	1419843	1458725	1458884	0	111	0.00276	363	40256	0.00285	350	38883	0	0	0	0	0	0	int			SRR2984802	BY	chrVI	1	34004	35008	35148	1	19	0.000541	1850	35147	0.01891	53	1005	0	0	0	0	0	0	-
A151R19	SK1	chrIV	1458885	1459046	1482173	1486921	1	109	0.00389	257	28036	0.00471	212	23128	99	0.0042805	4	0.000173	99	4	-			SRR2984802	BY	chrVI	35510	35730	86450	86603	1	375	0.00734	136	51093	0.00739	135	50721	0	0	0	0	0	0	-
A151R19	SK1	chrV	1	39479	131160	131473	1	552	0.0042	238	131472	0.00602	166	91682	0	0	0	0	0	0	-			SRR2984802	BY	chrVI	86604	86758	97789	97855	0	75	0.006666	150	11251	0.0068	147	11032	0	0	0	0	0	0	int
A151R19	SK1	chrV	132025	132180	132180	132410	1	1	0.0026	385	385	1	1	1	0	0	0	0	0	0	-			SRR2984802	BY	chrVI	97856	97924	98357	98392	1	5	0.009328	107	536	0.01152	87	434	0	0	0	0	0	0	-
A151R19	SK1	chrV	134824	135257	135299	135545	0	2	0.00277	360	721	0.04651	22	43	0	0	0	0	0	0	int			SRR2984802	BY	chrVI	100068	100255	261915	261955	1	1162	0.007178	139	161887	0.00719	139	161661	0	0	0	0	0	0	-
A151R19	SK1	chrV	135546	135794	150641	150791	1	103	0.00676	148	15245	0.00694	144	14848	0	0	0	0	0	0	-			SRR2984802	BY	chrVII	1	11573	75944	76064	1	398	0.00523	191	76063	0.00618	162	64372	0	0	0	0	0	0	-
A151R19	SK1	chrV	150792	150943	150963	151538	0	5	0.0067	149	746	0.2381	4	21	0	0	0	0	0	0	int			SRR2984802	BY	chrVII	76065	76187	79369	79827	0	22	0.00585	171	3762	0.00691	145	3183	1	0.0003142	0	0	0	0	int
A151R19	SK1	chrV	151539	152115	268215	268222	1	702	0.00602	166	116683	0.00605	165	116101	0	0	0	0	0	0	-			SRR2984802	BY	chrVII	79828	80288	188407	188636	1	504	0.00463	216	108808	0.00466	215	108120	0	0	0	0	0	0	-
A151R19	SK1	chrV	268223	268231	280631	280683	0	96	0.0077	130	12460	0.00774	129	12401	0	0	0	0	0	0	int			SRR2984802	BY	chrVII	192005	192497	496548	496663	1	1849	0.00607	165	304658	0.00608	164	304052	0	0	0	0	0	0	-
A151R19	SK1	chrV	280684	280737	282319	282572	1	11	0.00583	172	1888	0.00695	144	1583	0	0	0	0	0	0	-			SRR2984802	BY	chrVII	496798	496815	784620	784745	1	1962	0.00681	147	287947	0.00682	147	287806	0	0	0	0	0	0	-
A151R19	SK1	chrV	282573	282828	285923	286797	0	22	0.00521	192	4224	0.00711	141	3096	0	0	0	0	0	0	int			SRR2984802	BY	chrVII	784746	784873	799510	799684	0	102	0.00683	146	14938	0.00697	144	14638	0	0	0	0	0	0	int
A151R19	SK1	chrV	289136	289424	479814	480398	1	1084	0.00567	176	191262	0.00569	176	190391	2	1.05e-05	0	0	2	0	-			SRR2984802	BY	chrVII	799685	799861	937199	937412	1	738	0.00536	187	137727	0.00537	186	137339	0	0	0	0	0	0	-
A151R19	SK1	chrV	481322	481647	490314	490641	1	61	0.00655	153	9319	0.00704	142	8668	0	0	0	0	0	0	-			SRR2984802	BY	chrVII	937413	937627	1038394	1038666	0	717	0.00708	141	101253	0.00712	141	100768	0	0	0	0	0	0	int
A151R19	SK1	chrV	490642	490970	503634	504184	0	96	0.00709	141	13542	0.00758	132	12665	0	0	0	0	0	0	int			SRR2984802	BY	chrVII	1038667	1038941	1066263	1091538	1	127	0.0024	416	52871	0.00465	215	27323	0	0	0	0	0	0	-
A151R19	SK1	chrV	504185	504737	504737	504923	1	1	0.00136	738	738	1	1	1	0	0	0	0	0	0	-			SRR2984802	BY	chrVIII	66383	66632	140259	140283	1	464	0.00628	159	73900	0.0063	159	73628	0	0	0	0	0	0	-
A151R19	SK1	chrV	504924	505111	511523	511968	0	46	0.00653	153	7044	0.00717	139	6413	0	0	0	0	0	0	int			SRR2984802	BY	chrVIII	140284	140310	141986	142049	1	14	0.00793	126	1765	0.00835	120	1677	0	0	0	0	0	0	sub
A151R19	SK1	chrV	511969	512416	574329	589812	1	347	0.00446	224	77843	0.0056	178	61914	0	0	0	0	0	0	-			SRR2984802	BY	chrVIII	142050	142114	171854	172461	1	249	0.00819	122	30411	0.00837	119	29741	0	0	0	0	0	0	-
A151R19	SK1	chrVI	1	53825	96394	96718	1	314	0.00325	308	96717	0.00738	136	42570	0	0	0	0	0	0	-			SRR2984802	BY	chrVIII	175371	175519	175519	175582	1	1	0.00474	211	211	1	1	1	0	0	0	0	0	0	-
A151R19	SK1	chrVI	98691	98843	127891	127927	1	234	0.008	125	29236	0.00806	124	29049	12	0.0004131	2	6.88e-05	12	2	-			SRR2984802	BY	chrVIII	175583	175648	175987	176338	0	5	0.00662	151	755	0.01471	68	340	0	0	0	0	0	0	int
A151R19	SK1	chrVI	127928	127966	128149	128313	0	5	0.01299	77	385	0.02717	37	184	0	0	0	0	0	0	int			SRR2984802	BY	chrVIII	176339	176691	314769	315054	1	638	0.0046	217	138715	0.00462	216	138079	0	0	0	0	0	0	-
A151R19	SK1	chrVI	128314	128480	151836	152195	1	151	0.00632	158	23881	0.00646	155	23357	0	0	0	0	0	0	-			SRR2984802	BY	chrVIII	315478	315569	540633	581049	1	1329	0.005	200	265571	0.0059	169	225065	0	0	0	0	0	0	-
A151R19	SK1	chrVI	154210	154396	228764	228951	1	493	0.0066	152	74741	0.00663	151	74369	0	0	0	0	0	0	-			SRR2984802	BY	chrIX	1	30677	55541	55648	1	235	0.00422	237	55647	0.00945	106	24865	0	0	0	0	0	0	-
A151R19	SK1	chrVI	228952	229141	236380	236512	0	53	0.00701	143	7560	0.00732	137	7240	0	0	0	0	0	0	int			SRR2984802	BY	chrIX	140349	140682	244016	244123	1	537	0.00517	193	103774	0.0052	192	103335	0	0	0	0	0	0	-
A151R19	SK1	chrVI	236513	236647	287859	299318	1	424	0.00675	148	62805	0.00828	121	51213	0	0	0	0	0	0	-			SRR2984802	BY	chrIX	244124	244232	244701	244773	0	4	0.00616	162	649	0.00851	118	470	0	0	0	0	0	0	int
A151R19	SK1	chrVII	1	6109	96300	96769	1	454	0.00469	213	96768	0.00503	199	90192	1	1.11e-05	0	0	1	0	-			SRR2984802	BY	chrIX	244774	244848	333157	333292	1	401	0.00453	221	88518	0.00454	220	88310	0	0	0	0	0	0	-
A151R19	SK1	chrVII	101712	104130	500710	500825	1	2180	0.00546	183	399113	0.0055	182	396581	6	1.51e-05	0	0	6	0	-			SRR2984802	BY	chrIX	334076	334724	424953	440036	1	668	0.0063	159	105960	0.0074	135	90230	0	0	0	0	0	0	-
A151R19	SK1	chrVII	500826	500943	500943	500959	0	1	0.00752	133	133	1	1	1	0	0	0	0	0	0	int			SRR2984802	BY	chrX	37633	38017	364486	364578	1	2059	0.0063	159	326945	0.00631	159	326470	0	0	0	0	0	0	-
A151R19	SK1	chrVII	500960	500977	869778	870003	1	2265	0.00614	163	369043	0.00614	163	368802	0	0	1	2.7e-06	0	0	-			SRR2984802	BY	chrX	364579	364672	364672	364844	0	1	0.00377	265	265	1	1	1	0	0	0	0	0	0	int
A151R19	SK1	chrVII	872886	873039	941608	942067	1	417	0.00603	166	69181	0.00608	164	68570	0	0	0	0	0	0	-			SRR2984802	BY	chrX	364845	365018	429700	429999	1	298	0.00457	219	65154	0.00461	217	64683	0	0	0	0	0	0	-
A151R19	SK1	chrVII	942068	942529	947247	947310	0	21	0.00401	250	5242	0.00445	225	4719	0	0	0	0	0	0	int			SRR2984802	BY	chrX	431535	432296	580327	580394	1	506	0.0034	294	148859	0.00342	293	148032	0	0	0	0	0	0	-
A151R19	SK1	chrVII	947311	947375	1051604	1080440	1	626	0.0047	213	133129	0.00601	167	104230	380	0.0036458	7	6.72e-05	379	6	-			SRR2984802	BY	chrX	580588	580714	644645	644729	1	182	0.00284	352	64141	0.00285	351	63932	0	0	0	0	0	0	-
A151R19	SK1	chrVIII	1	20747	60856	61022	1	362	0.00593	169	61021	0.00903	111	40110	0	0	0	0	0	0	-			SRR2984802	BY	chrXI	1	3397	14415	15328	1	35	0.002284	438	15327	0.00318	315	11019	0	0	0	0	0	0	-
A151R19	SK1	chrVIII	61023	61190	61225	61420	0	2	0.00504	198	397	0.05556	18	36	0	0	0	0	0	0	int			SRR2984802	BY	chrXI	15329	16243	16252	17637	1	2	0.000867	1154	2308	0.2	5	10	0	0	0	0	0	0	sub
A151R19	SK1	chrVIII	61421	61617	136158	136182	1	503	0.00673	149	74761	0.00675	148	74542	16	0.0002146	0	0	16	0	-			SRR2984802	BY	chrXI	17638	19024	567644	567806	1	2888	0.005249	191	550168	0.00526	190	548621	0	0	0	0	0	0	-
A151R19	SK1	chrVIII	137950	138014	156018	156427	1	183	0.0099	101	18477	0.01016	98	18005	0	0	0	0	0	0	-			SRR2984802	BY	chrXI	630250	630626	642818	666862	1	43	0.001174	851	36612	0.00353	284	12193	0	0	0	0	0	0	-
A151R19	SK1	chrVIII	156428	156838	156838	157304	0	1	0.00114	876	876	1	1	1	0	0	0	0	0	0	int			SRR2984802	BY	chrXII	1	21028	26023	26832	1	22	0.00082	1220	26831	0.0044	227	4996	0	0	0	0	0	0	-
A151R19	SK1	chrVIII	157305	157773	242608	242816	1	485	0.00567	176	85511	0.00572	175	84836	0	0	0	0	0	0	-			SRR2984802	BY	chrXII	31067	31166	86803	86811	1	405	0.007265	138	55744	0.00728	137	55638	0	0	0	0	0	0	-
A151R19	SK1	chrVIII	242817	243026	243327	243795	0	3	0.00307	326	978	0.00993	101	302	0	0	0	0	0	0	int			SRR2984802	BY	chrXII	89062	89528	229661	229851	1	914	0.006492	154	140789	0.00652	153	140134	0	0	0	0	0	0	-
A151R19	SK1	chrVIII	243796	244265	516617	542723	1	1518	0.00508	197	298927	0.00557	179	272353	2	7.3e-06	0	0	0	0	-			SRR2984802	BY	chrXII	229852	230043	230256	230626	0	5	0.00646	155	774	0.02336	43	214	0	0	0	0	0	0	int
A151R19	SK1	chrIX	1	20941	44189	44512	0	262	0.00589	170	44511	0.01127	89	23249	0	0	0	0	0	0	ter			SRR2984802	BY	chrXII	230627	230998	291141	291281	1	340	0.005606	178	60654	0.00565	177	60144	0	0	0	0	0	0	-
A151R19	SK1	chrIX	44513	44837	168456	168689	1	741	0.00597	168	124176	0.00599	167	123620	436	0.0035269	10	8.09e-05	436	9	-			SRR2984802	BY	chrXII	292464	293503	389452	389536	1	523	0.005388	186	97072	0.00545	183	95950	0	0	0	0	0	0	-
A151R19	SK1	chrIX	169768	169967	330442	330493	1	705	0.00439	228	160725	0.00439	228	160476	0	0	0	0	0	0	-			SRR2984802	BY	chrXII	389537	389623	419171	419647	0	348	0.011558	87	30110	0.01178	85	29549	0	0	0	0	0	0	int
A151R19	SK1	chrIX	332231	332757	415876	449612	1	625	0.00532	188	117381	0.00752	133	83120	8	9.62e-05	1	1.2e-05	8	1	-			SRR2984802	BY	chrXII	419648	420125	837579	839069	1	1990	0.004745	211	419421	0.00477	210	417455	0	0	0	0	0	0	-
A151R19	SK1	chrX	1	40741	86844	87678	1	264	0.00301	332	87677	0.00573	175	46104	4	8.68e-05	0	0	4	0	-			SRR2984802	BY	chrXII	839070	840561	840666	842017	0	2	0.000679	1474	2947	0.01887	53	106	0	0	0	0	0	0	int
A151R19	SK1	chrX	87679	88515	91049	91222	0	31	0.00875	114	3543	0.01223	82	2535	0	0	0	0	0	0	int			SRR2984802	BY	chrXII	842018	843371	892203	892278	1	121	0.002407	415	50260	0.00248	404	48833	0	0	0	0	0	0	-
A151R19	SK1	chrX	91223	91397	108095	108599	1	115	0.00662	151	17376	0.00689	145	16699	0	0	0	0	0	0	-			SRR2984802	BY	chrXII	911440	930458	1059166	1075542	1	621	0.003784	264	164102	0.00482	207	128709	0	0	0	0	0	0	-
A151R19	SK1	chrX	108600	109105	111943	112140	0	9	0.00254	393	3540	0.00317	315	2839	0	0	0	0	0	0	int			SRR2984802	BY	chrXIII	1	9880	117693	118103	1	623	0.00528	190	118102	0.00578	173	107814	0	0	0	0	0	0	-
A151R19	SK1	chrX	112141	112339	574006	574073	1	2456	0.00532	188	461932	0.00532	188	461668	162	0.0003509	5	1.08e-05	162	5	-			SRR2984802	BY	chrXIII	118104	118515	183460	183551	0	327	0.005	200	65447	0.00503	199	64946	0	0	0	0	0	0	int
A151R19	SK1	chrX	574074	574142	574142	574266	0	1	0.00521	192	192	1	1	1	0	0	0	0	0	0	int			SRR2984802	BY	chrXIII	183552	183645	491082	491284	1	1629	0.00529	189	307732	0.0053	189	307438	0	0	0	0	0	0	-
A151R19	SK1	chrX	574267	574393	621378	621569	1	125	0.00264	378	47302	0.00266	376	46986	119	0.0025327	5	0.0001064	119	4	-			SRR2984802	BY	chrXIII	491285	491489	491489	491706	0	1	0.00238	421	421	1	1	1	0	0	0	0	0	0	int
A151R19	SK1	chrX	622191	622398	725768	753937	1	610	0.00463	216	131746	0.0059	169	103371	8	7.74e-05	0	0	8	0	-			SRR2984802	BY	chrXIII	491707	491925	547629	547656	1	325	0.00581	172	55949	0.00583	171	55705	0	0	0	0	0	0	-
A151R19	SK1	chrXI	1	9768	95356	95491	1	309	0.00324	309	95490	0.00361	277	85589	54	0.0006309	3	3.51e-05	52	2	-			SRR2984802	BY	chrXIII	547790	547896	566038	566065	1	91	0.00498	201	18275	0.00502	199	18143	0	0	0	0	0	0	-
A151R19	SK1	chrXI	95492	95628	99248	99468	0	48	0.01207	83	3976	0.01326	75	3621	0	0	0	0	0	0	int			SRR2984802	BY	chrXIII	566066	566094	566205	566688	0	3	0.00482	207	622	0.02679	37	112	0	0	0	0	0	0	int
A151R19	SK1	chrXI	99469	99690	544457	544744	1	2324	0.00522	192	445275	0.00523	191	444768	1198	0.0026935	45	0.0001012	1197	45	-			SRR2984802	BY	chrXIII	566689	567174	701077	701139	1	771	0.00573	174	134450	0.00576	174	133904	0	0	0	0	0	0	-
A151R19	SK1	chrXI	545824	545949	620687	621191	1	408	0.00541	185	75367	0.00546	183	74739	0	0	0	0	0	0	-			SRR2984802	BY	chrXIII	805764	805989	920999	930506	1	652	0.00523	191	124742	0.00567	176	115011	0	0	0	0	0	0	-
A151R19	SK1	chrXI	621192	621698	622043	622572	0	3	0.00217	460	1380	0.00867	115	346	0	0	0	0	0	0	int			SRR2984802	BY	chrXIV	1	11351	49961	50457	1	125	0.00248	404	50456	0.00324	309	38611	0	0	0	0	0	0	-
A151R19	SK1	chrXI	622573	623104	660435	690901	1	179	0.00262	382	68328	0.00479	209	37332	0	0	0	0	0	0	-			SRR2984802	BY	chrXIV	50458	50955	72841	73059	0	136	0.00602	166	22601	0.00621	161	21887	0	0	0	0	0	0	int
A151R19	SK1	chrXII	32148	32668	850912	851176	1	564	0.000689	1452	819028	0.000689	1451	818245	81	9.9e-05	2	2.4e-06	61	2	-			SRR2984802	BY	chrXIV	73060	73279	192453	192685	1	758	0.00634	158	119625	0.00636	157	119175	0	0	0	0	0	0	-
A151R19	SK1	chrXII	851177	851443	851443	851866	0	1	0.001451	689	689	1	1	1	0	0	0	0	0	0	int			SRR2984802	BY	chrXIV	192686	192919	294806	294913	0	596	0.00583	172	102227	0.00585	171	101888	0	0	0	0	0	0	int
A151R19	SK1	chrXII	851867	852292	991426	991797	1	432	0.003087	324	139930	0.003105	322	139135	0	0	0	0	0	0	-			SRR2984802	BY	chrXIV	294914	295022	399651	400226	1	647	0.00614	163	105312	0.00618	162	104630	0	0	0	0	0	0	-
A151R19	SK1	chrXII	991798	992171	992171	992732	0	1	0.001071	934	934	1	1	1	0	0	0	0	0	0	int			SRR2984802	BY	chrXIV	402464	402632	495847	496315	1	434	0.00462	216	93851	0.00466	215	93216	0	0	0	0	0	0	-
A151R19	SK1	chrXII	992733	993296	1014674	1054145	1	78	0.00127	787	61412	0.003648	274	21379	0	0	0	0	0	0	-			SRR2984802	BY	chrXIV	496316	496786	497134	497476	0	2	0.00172	580	1160	0.00573	174	349	0	0	0	0	0	0	int
A151R19	SK1	chrXIII	1	4420	128483	128958	0	691	0.005358	187	128957	0.00557	180	124064	0	0	0	0	0	0	ter			SRR2984802	BY	chrXIV	497477	497821	692278	692458	1	643	0.0033	303	194981	0.00331	302	194458	0	0	0	0	0	0	-
A151R19	SK1	chrXIII	130198	130960	166734	166778	0	128	0.003499	286	36580	0.00358	279	35775	0	0	0	0	0	0	int			SRR2984802	BY	chrXIV	693810	693930	765258	777615	1	637	0.0076	132	83805	0.00893	112	71329	0	0	0	0	0	0	-
A151R19	SK1	chrXIII	166779	166824	253412	253807	1	419	0.004815	208	87028	0.00484	207	86589	0	0	0	0	0	0	-			SRR2984802	BY	chrXV	1	35327	425547	426170	1	2479	0.00582	172	426169	0.00635	157	390221	0	0	0	0	0	0	-
A151R19	SK1	chrXIII	255363	256083	358022	358130	1	581	0.005654	177	102767	0.0057	175	101940	0	0	0	0	0	0	-			SRR2984802	BY	chrXV	426171	426796	426796	427114	0	1	0.00106	943	943	1	1	1	0	0	0	0	0	0	int
A151R19	SK1	chrXIII	364770	364808	514642	514669	1	843	0.005624	178	149899	0.00563	178	149835	0	0	0	0	0	0	-			SRR2984802	BY	chrXV	427115	427435	502591	502989	1	413	0.00544	184	75874	0.0055	182	75157	0	0	0	0	0	0	-
A151R19	SK1	chrXIII	514670	514698	514698	514802	0	1	0.007576	132	132	1	1	1	0	0	0	0	0	0	int			SRR2984802	BY	chrXV	505375	505557	505557	505562	1	1	0.00535	187	187	1	1	1	0	0	0	0	0	0	-
A151R19	SK1	chrXIII	514803	514909	609406	609621	1	535	0.005642	177	94818	0.00566	177	94498	0	0	0	0	0	0	-			SRR2984802	BY	chrXV	505839	506028	721692	721744	1	1087	0.00503	199	215905	0.00504	198	215665	0	0	0	0	0	0	-
A151R19	SK1	chrXIII	609622	609839	609839	610110	0	1	0.002049	488	488	1	1	1	0	0	0	0	0	0	int			SRR2984802	BY	chrXV	723006	723257	908897	909477	1	1047	0.00561	178	186471	0.00564	177	185641	0	0	0	0	0	0	-
A151R19	SK1	chrXIII	611128	611873	838726	838863	1	1451	0.006371	157	227735	0.0064	156	226854	0	0	0	0	0	0	-			SRR2984802	BY	chrXV	1070129	1070440	1070440	1070476	1	1	0.00288	347	347	1	1	1	0	0	0	0	0	0	-
A151R19	SK1	chrXIII	838864	839002	839002	839556	0	1	0.001445	692	692	1	1	1	0	0	0	0	0	0	int			SRR2984802	BY	chrXVI	1	26468	72752	72920	0	381	0.00522	191	72919	0.00823	121	46285	0	0	0	0	0	0	ter
A151R19	SK1	chrXIII	839557	840113	887137	923535	1	237	0.002822	354	83978	0.00504	198	47025	0	0	0	0	0	0	-			SRR2984802	BY	chrXVI	72921	73090	174306	174661	1	647	0.00636	157	101740	0.00639	156	101217	0	0	0	0	0	0	-
A151R19	SK1	chrXIV	1	19894	24914	25108	1	24	0.000956	1046	25107	0.00478	209	5021	23	0.0045808	0	0	23	0	-			SRR2984802	BY	chrXVI	530353	530524	613343	613609	1	649	0.0078	128	83256	0.00784	128	82820	0	0	0	0	0	0	-
A151R19	SK1	chrXIV	27342	27428	121534	121616	1	434	0.004604	217	94274	0.00461	217	94107	344	0.0036554	6	6.38e-05	344	6	-			SRR2984802	BY	chrXVI	688524	688831	729969	730033	1	250	0.00602	166	41509	0.00608	165	41139	0	0	0	0	0	0	-
A151R19	SK1	chrXIV	125379	125453	654479	654725	1	2608	0.004927	203	529346	0.00493	203	529027	0	0	0	0	0	0	-			SRR2984802	BY	chrXVI	730240	730381	823694	823994	1	555	0.00592	169	93754	0.00595	168	93314	0	0	0	0	0	0	-
A151R19	SK1	chrXIV	654726	654974	655066	655214	0	2	0.004098	244	488	0.02151	46	93	0	0	0	0	0	0	int			SRR2984802	BY	chrXVI	824714	824723	924013	954457	1	615	0.00474	211	129743	0.00619	161	99291	0	0	0	0	0	0	-
A151R19	SK1	chrXIV	655215	655364	741803	741974	1	347	0.004	250	86759	0.00401	249	86440	0	0	0	0	0	0	-			SRR2984802	SK1	chrI	1	34362	96724	97177	1	387	0.003982	251	97176	0.00621	161	62363	0	0	0	0	0	0	-
A151R19	SK1	chrXIV	741975	742147	742854	742923	0	8	0.008439	118	948	0.0113	88	708	0	0	0	0	0	0	int			SRR2984802	SK1	chrI	97178	97633	132680	133047	0	110	0.003067	326	35869	0.00314	319	35048	0	0	0	0	0	0	int
A151R19	SK1	chrXIV	742924	742995	779825	791982	1	423	0.008622	116	49058	0.01148	87	36831	0	0	0	0	0	0	-			SRR2984802	SK1	chrI	133048	133417	134466	134846	1	7	0.003893	257	1798	0.00667	150	1050	0	0	0	0	0	0	-
A151R19	SK1	chrXV	1	22296	22296	22696	1	1	4.41e-05	22695	22695	1	1	1	0	0	0	0	0	0	-			SRR2984802	SK1	chrI	134847	135229	135229	136854	0	1	0.000498	2007	2007	1	1	1	0	0	0	0	0	0	int
A151R19	SK1	chrXV	22697	23098	23167	24219	0	2	0.00131	761	1522	0.02857	35	70	0	0	0	0	0	0	int			SRR2984802	SK1	chrI	136855	138482	199335	228861	1	305	0.003315	302	92006	0.00501	200	60854	0	0	0	0	0	0	-
A151R19	SK1	chrXV	24220	25273	196328	196492	1	1112	0.00645	155	172272	0.0065	154	171056	0	0	0	0	0	0	-			SRR2984802	SK1	chrII	1	34127	87009	87268	1	305	0.003495	286	87267	0.00577	173	52883	0	0	0	0	0	0	-
A151R19	SK1	chrXV	196493	196659	196782	197197	0	3	0.00426	235	704	0.02419	41	124	0	0	0	0	0	0	int			SRR2984802	SK1	chrII	88375	88569	371748	371814	1	1697	0.005987	167	283439	0.00599	167	283180	0	0	0	0	0	0	-
A151R19	SK1	chrXV	197198	197614	401327	401952	1	1221	0.00596	168	204754	0.00599	167	203714	5	2.45e-05	0	0	5	0	-			SRR2984802	SK1	chrII	371967	372016	400554	400673	1	163	0.005678	176	28706	0.00571	175	28539	0	0	0	0	0	0	-
A151R19	SK1	chrXV	401953	402580	405390	405608	0	12	0.00328	305	3655	0.00427	234	2811	0	0	0	0	0	0	int			SRR2984802	SK1	chrII	400674	400795	400795	400991	0	1	0.003155	317	317	1	1	1	0	0	0	0	0	0	int
A151R19	SK1	chrXV	405609	405828	527115	527525	1	543	0.00445	225	121916	0.00448	223	121288	15	0.0001237	0	0	15	0	-			SRR2984802	SK1	chrII	400992	401190	477457	477593	1	389	0.005078	197	76601	0.0051	196	76268	0	0	0	0	0	0	-
A151R19	SK1	chrXV	527526	527937	580095	580315	0	174	0.0033	303	52789	0.00334	300	52159	0	0	0	0	0	0	int			SRR2984802	SK1	chrII	477594	477732	477732	480020	0	1	0.000412	2426	2426	1	1	1	0	0	0	0	0	0	int
A151R19	SK1	chrXV	580316	580538	583937	584649	1	20	0.00462	217	4333	0.00588	170	3400	0	0	0	0	0	0	-			SRR2984802	SK1	chrII	480021	482310	568254	568695	1	547	0.006169	162	88674	0.00636	157	85945	0	0	0	0	0	0	-
A151R19	SK1	chrXV	584650	585363	938990	939196	0	1604	0.00452	221	354546	0.00454	220	353628	0	0	0	0	0	0	int			SRR2984802	SK1	chrII	570158	570459	649976	650100	1	427	0.005341	187	79942	0.00537	186	79518	0	0	0	0	0	0	-
A151R19	SK1	chrXV	939197	939404	1033741	1053869	1	690	0.00602	166	114672	0.00731	137	94338	0	0	0	0	0	0	-			SRR2984802	SK1	chrII	650101	650227	650838	651014	0	8	0.008762	114	913	0.01307	76	612	0	0	0	0	0	0	int
A151R19	SK1	chrXVI	1	28441	112288	112711	1	607	0.00539	186	112710	0.00724	138	83848	0	0	0	0	0	0	-			SRR2984802	SK1	chrII	651015	651193	686530	686567	1	106	0.002982	335	35552	0.003	333	35338	0	0	0	0	0	0	-
A151R19	SK1	chrXVI	112712	113137	113137	113468	0	1	0.00132	756	756	1	1	1	0	0	0	0	0	0	int			SRR2984802	SK1	chrII	687063	687150	743253	743412	1	293	0.0052	192	56349	0.00522	191	56104	0	0	0	0	0	0	-
A151R19	SK1	chrXVI	113469	113802	205991	206678	1	555	0.00595	168	93209	0.00602	166	92190	0	0	0	0	0	0	-			SRR2984802	SK1	chrII	743413	743574	746718	747040	0	18	0.004963	202	3627	0.00572	175	3145	0	0	0	0	0	0	int
A151R19	SK1	chrXVI	206679	207367	207779	208130	0	2	0.00138	726	1451	0.00484	206	413	0	0	0	0	0	0	int			SRR2984802	SK1	chrII	747041	747364	810089	829469	1	401	0.004865	206	82428	0.00639	156	62726	0	0	0	0	0	0	-
A151R19	SK1	chrXVI	208131	208483	346338	346472	1	841	0.00608	164	138341	0.0061	164	137856	0	0	0	0	0	0	-			SRR2984802	SK1	chrIII	1	14703	65755	65825	1	182	0.002765	362	65824	0.00356	281	51053	0	0	0	0	0	0	-
A151R19	SK1	chrXVI	349282	349496	495580	495907	1	878	0.00599	167	146625	0.00601	166	146085	0	0	0	0	0	0	-			SRR2984802	SK1	chrIII	70003	70284	84341	84793	1	59	0.003989	251	14790	0.0042	238	14058	0	0	0	0	0	0	-
A151R19	SK1	chrXVI	495908	496236	496438	496589	0	4	0.00587	170	681	0.0197	51	203	0	0	0	0	0	0	int			SRR2984802	SK1	chrIII	86363	86428	94028	94109	1	54	0.006971	143	7746	0.0071	141	7601	0	0	0	0	0	0	-
A151R19	SK1	chrXVI	496590	496743	503063	503269	1	42	0.00629	159	6679	0.00664	150	6321	0	0	0	0	0	0	-			SRR2984802	SK1	chrIII	94110	94192	96992	97434	0	12	0.00361	277	3324	0.00428	233	2801	0	0	0	0	0	0	int
A151R19	SK1	chrXVI	504572	505497	730016	730080	1	1474	0.00654	153	225508	0.00657	152	224520	0	0	0	0	0	0	-			SRR2984802	SK1	chrIII	97435	97879	167864	167994	1	372	0.005272	190	70559	0.00532	188	69986	0	0	0	0	0	0	-
A151R19	SK1	chrXVI	730081	730146	730146	730286	0	1	0.00488	205	205	1	1	1	0	0	0	0	0	0	int			SRR2984802	SK1	chrIII	217324	217416	279682	279715	1	264	0.004231	236	62391	0.00424	236	62267	0	0	0	0	0	0	-
A151R19	SK1	chrXVI	730287	730428	752137	752343	1	136	0.00617	162	22056	0.00626	160	21710	0	0	0	0	0	0	-			SRR2984802	SK1	chrIII	279762	279766	279766	279770	1	1	0.125	8	8	1	1	1	0	0	0	0	0	0	-
A151R19	SK1	chrXVI	754833	755067	788280	789120	1	158	0.00461	217	34287	0.00476	210	33214	0	0	0	0	0	0	-			SRR2984802	SK1	chrIII	279907	280039	295919	340914	1	57	0.000934	1070	61007	0.00359	279	15881	0	0	0	0	0	0	-
A151R19	SK1	chrXVI	789121	789963	792701	792735	0	13	0.0036	278	3614	0.00475	211	2739	0	0	0	0	0	0	int			SRR2984802	SK1	chrIV	1	35710	58625	58976	1	151	0.00256	391	58975	0.00659	152	22916	0	0	0	0	0	0	-
A151R19	SK1	chrXVI	792736	792771	836272	836969	1	289	0.00653	153	44233	0.00664	151	43502	0	0	0	0	0	0	-			SRR2984802	SK1	chrIV	172764	172890	326004	326037	1	780	0.00509	197	153273	0.00509	196	153115	0	0	0	0	0	0	-
A151R19	SK1	chrXVI	842105	842211	871735	872226	1	112	0.00372	269	30121	0.00379	264	29525	0	0	0	0	0	0	-			SRR2984802	SK1	chrIV	355881	356260	358520	358546	0	19	0.00713	140	2665	0.0084	119	2261	0	0	0	0	0	0	int
A151R19	SK1	chrXVI	882750	882829	884547	884603	1	16	0.00863	116	1853	0.00931	107	1719	0	0	0	0	0	0	-			SRR2984802	SK1	chrIV	358547	358574	850777	850787	1	3358	0.00682	147	492240	0.00682	147	492204	0	0	0	0	0	0	-
A151R19	SK1	chrXVI	884604	884661	884713	884755	0	3	0.01987	50	151	0.0566	18	53	0	0	0	0	0	0	int			SRR2984802	SK1	chrIV	850788	850799	850799	850924	0	1	0.00735	136	136	1	1	1	0	0	0	0	0	0	int
A151R19	SK1	chrXVI	884756	884799	886584	886659	1	16	0.00841	119	1903	0.00896	112	1786	0	0	0	0	0	0	-			SRR2984802	SK1	chrIV	850925	851051	851189	851206	1	2	0.00712	140	281	0.01439	70	139	0	0	0	0	0	0	-
A151R19	SK1	chrXVI	886660	886737	895392	895448	0	66	0.00751	133	8788	0.00762	131	8656	0	0	0	0	0	0	int			SRR2984802	SK1	chrIV	851438	851652	1253847	1253934	1	2496	0.0062	161	402496	0.00621	161	402196	0	0	0	0	0	0	-
A151R19	SK1	chrXVI	895449	895506	903278	903409	1	65	0.00817	122	7960	0.00836	120	7773	0	0	0	0	0	0	-			SRR2984802	SK1	chrIV	1253935	1254024	1256378	1256553	0	22	0.0084	119	2618	0.00934	107	2355	0	0	0	0	0	0	int
A151R22	BY	chrI	1	31651	86191	87059	0	367	0.00422	237	87058	0.00673	149	54541	1	1.83e-05	0	0	0	0	ter			SRR2984802	SK1	chrIV	1256554	1256730	1482173	1486921	1	1426	0.00619	162	230367	0.00633	158	225444	0	0	0	0	0	0	-
A151R22	BY	chrI	87060	87930	87988	88014	1	2	0.0021	477	954	0.0339	30	59	0	0	0	0	0	0	-			SRR2984802	SK1	chrV	1	39479	131160	131473	1	566	0.00431	232	131472	0.00617	162	91682	0	0	0	0	0	0	-
A151R22	BY	chrI	88015	88042	132509	134134	0	135	0.00293	342	46119	0.00304	329	44468	0	0	0	0	0	0	int			SRR2984802	SK1	chrV	132025	132180	132180	132410	1	1	0.0026	385	385	1	1	1	0	0	0	0	0	0	-
A151R22	BY	chrI	134135	135762	188632	188983	1	233	0.00425	235	54848	0.00441	227	52871	0	0	0	0	0	0	-			SRR2984802	SK1	chrV	135063	135735	135735	135763	0	1	0.00143	700	700	1	1	1	0	0	0	0	0	0	int
A151R22	BY	chrI	188984	189337	193702	193939	0	27	0.00545	184	4955	0.00618	162	4366	0	0	0	0	0	0	int			SRR2984802	SK1	chrV	135764	135794	220425	220860	1	517	0.00608	165	85096	0.00611	164	84632	0	0	0	0	0	0	-
A151R22	BY	chrI	193940	194179	197000	219929	1	38	0.00146	684	25989	0.01347	74	2822	0	0	0	0	0	0	-			SRR2984802	SK1	chrV	220861	221298	221298	221443	0	1	0.00172	582	582	1	1	1	0	0	0	0	0	0	int
A151R22	BY	chrII	1	9961	364185	364251	1	1933	0.00531	188	364250	0.00546	183	354225	0	0	0	0	0	0	-			SRR2984802	SK1	chrV	221444	221591	430646	431453	1	1315	0.00626	160	210009	0.00629	159	209056	0	0	0	0	0	0	-
A151R22	BY	chrII	364252	364319	364356	364403	0	7	0.04636	22	151	0.18421	5	38	0	0	0	0	0	0	int			SRR2984802	SK1	chrV	436484	436676	574329	589812	1	782	0.0051	196	153328	0.00568	176	137654	0	0	0	0	0	0	-
A151R22	BY	chrII	364404	364453	469844	470384	1	539	0.00509	197	105980	0.00511	196	105392	0	0	0	0	0	0	-			SRR2984802	SK1	chrVI	1	53825	54828	54968	1	19	0.000346	2893	54967	0.01892	53	1004	0	0	0	0	0	0	-
A151R22	BY	chrII	474558	474697	498965	498974	1	95	0.00389	257	24416	0.00391	255	24269	0	0	0	0	0	0	-			SRR2984802	SK1	chrVI	54969	55111	55111	55329	0	1	0.002778	360	360	1	1	1	0	0	0	0	0	0	int
A151R22	BY	chrII	498975	498986	514031	514206	0	72	0.00473	212	15231	0.00479	209	15046	0	0	0	0	0	0	int			SRR2984802	SK1	chrVI	55330	55550	106259	106412	1	375	0.007341	136	51082	0.00739	135	50710	0	0	0	0	0	0	-
A151R22	BY	chrII	514207	514384	774273	774620	1	1396	0.00536	187	260413	0.00537	186	259890	0	0	0	0	0	0	-			SRR2984802	SK1	chrVI	117786	117851	118284	118319	1	5	0.009381	107	533	0.01152	87	434	0	0	0	0	0	0	-
A151R22	BY	chrII	776825	777687	801908	813597	1	202	0.00549	182	36772	0.00834	120	24222	0	0	0	0	0	0	-			SRR2984802	SK1	chrVI	118320	118357	119809	119995	0	25	0.014925	67	1675	0.01721	58	1453	0	0	0	0	0	0	int
A151R22	BY	chrIII	1	13839	49801	49885	1	110	0.00221	453	49884	0.00306	327	35963	0	0	0	0	0	0	-			SRR2984802	SK1	chrVI	119996	120184	283178	283218	1	1162	0.007119	140	163222	0.00713	140	162995	0	0	0	0	0	0	-
A151R22	BY	chrIII	49886	49971	50262	50557	0	3	0.00447	224	671	0.01027	97	292	0	0	0	0	0	0	int			SRR2984802	SK1	chrVI	283219	283260	287859	299318	0	52	0.00323	310	16099	0.0113	88	4600	0	0	0	0	0	0	ter
A151R22	BY	chrIII	50558	50854	64825	64895	1	63	0.00439	228	14337	0.00451	222	13972	0	0	0	0	0	0	-			SRR2984802	SK1	chrVII	1	6551	76933	77053	1	398	0.00517	194	77052	0.00565	177	70383	0	0	0	0	0	0	-
A151R22	BY	chrIII	64896	64968	68793	69072	0	25	0.00599	167	4176	0.00653	153	3826	0	0	1	0.0002614	0	0	int			SRR2984802	SK1	chrVII	80812	81272	189422	189651	1	504	0.00463	216	108839	0.00466	215	108151	0	0	0	0	0	0	-
A151R22	BY	chrIII	93120	96216	97266	97329	0	4	0.00095	1052	4209	0.00381	263	1051	0	0	0	0	0	0	int			SRR2984802	SK1	chrVII	189652	189882	192529	193020	0	12	0.00356	281	3368	0.00453	221	2648	0	0	0	0	0	0	int
A151R22	BY	chrIII	97330	97395	98005	98373	1	6	0.00575	174	1043	0.00982	102	611	0	0	0	0	0	0	-			SRR2984802	SK1	chrVII	193021	193513	500710	500825	1	1849	0.00601	166	307804	0.00602	166	307198	0	0	0	0	0	0	-
A151R22	BY	chrIII	108402	108846	216840	217230	1	434	0.00399	251	108828	0.00402	249	107995	0	0	0	0	0	0	-			SRR2984802	SK1	chrVII	500826	500943	500943	500959	1	1	0.00752	133	133	1	1	1	0	0	0	0	0	0	sub
A151R22	BY	chrIII	219987	221239	261869	262428	1	177	0.00417	240	42441	0.00436	230	40631	0	0	0	0	0	0	-			SRR2984802	SK1	chrVII	500960	500977	774008	774133	1	1962	0.00718	139	273173	0.00719	139	273032	0	0	0	0	0	0	-
A151R22	BY	chrIII	264107	264302	298275	298310	1	136	0.00398	251	34203	0.004	250	33974	0	0	0	0	0	0	-			SRR2984802	SK1	chrVII	795336	795512	922484	922697	1	738	0.00579	173	127361	0.00581	172	126973	0	0	0	0	0	0	-
A151R22	BY	chrIII	298311	298347	298351	298353	0	2	0.04762	21	42	0.4	2	5	0	0	0	0	0	0	int			SRR2984802	SK1	chrVII	1023991	1024265	1051604	1080440	1	127	0.00225	444	56449	0.00465	215	27340	0	0	0	0	0	0	-
A151R22	BY	chrIII	298354	298358	298358	298362	1	1	0.125	8	8	1	1	1	0	0	0	0	0	0	-			SRR2984802	SK1	chrVIII	1	20747	67743	67990	0	430	0.00632	158	67989	0.00915	109	46997	0	0	0	0	0	0	ter
A151R22	BY	chrIII	298363	298368	298368	298498	0	1	0.00741	135	135	1	1	1	0	0	0	0	0	0	int			SRR2984802	SK1	chrVIII	67991	68240	136158	136182	1	464	0.0068	147	68191	0.00683	146	67919	0	0	0	0	0	0	-
A151R22	BY	chrIII	298499	298631	314508	341580	1	56	0.0013	769	43081	0.00353	284	15878	0	0	0	0	0	0	-			SRR2984802	SK1	chrVIII	137950	138014	167385	167992	1	249	0.00829	121	30042	0.00848	118	29372	0	0	0	0	0	0	-
A151R22	BY	chrIV	1	22387	46118	46173	1	149	0.003227	310	46172	0.00628	159	23732	0	0	0	0	0	0	-			SRR2984802	SK1	chrVIII	167993	168601	170751	170897	0	12	0.00413	242	2904	0.00558	179	2151	0	0	0	0	0	0	int
A151R22	BY	chrIV	46174	46231	46336	46545	0	3	0.008086	124	371	0.0283	35	106	0	0	0	0	0	0	int			SRR2984802	SK1	chrVIII	170898	171045	171045	171108	1	1	0.00476	210	210	1	1	1	0	0	0	0	0	0	-
A151R22	BY	chrIV	46546	46757	46757	46968	1	1	0.00237	422	422	1	1	1	0	0	0	0	0	0	-			SRR2984802	SK1	chrVIII	171869	172221	290064	290349	1	638	0.00538	186	118480	0.00541	185	117844	0	0	0	0	0	0	-
A151R22	BY	chrIV	46969	47182	47602	47792	0	2	0.00243	412	823	0.00475	210	421	0	0	0	0	0	0	int			SRR2984802	SK1	chrVIII	290350	290637	290682	290772	0	2	0.00474	211	422	0.04348	23	46	0	0	0	0	0	0	int
A151R22	BY	chrIV	47793	47985	126609	127012	1	442	0.005579	179	79219	0.00562	178	78625	0	0	0	0	0	0	-			SRR2984802	SK1	chrVIII	290773	290864	516617	542723	1	1329	0.00527	190	251950	0.00589	170	225754	0	0	0	0	0	0	-
A151R22	BY	chrIV	127013	127418	129725	130091	0	3	0.000975	1026	3078	0.0013	769	2308	0	0	0	0	0	0	int			SRR2984802	SK1	chrIX	1	20941	45818	45925	1	235	0.00512	195	45924	0.00945	106	24878	0	0	0	0	0	0	-
A151R22	BY	chrIV	130092	130459	241107	241126	1	456	0.004107	243	111034	0.00412	243	110649	0	0	0	0	0	0	-			SRR2984802	SK1	chrIX	45926	46035	130228	130559	0	485	0.00573	175	84633	0.00576	174	84194	0	0	0	0	0	0	int
A151R22	BY	chrIV	241127	241147	244118	244489	0	26	0.007733	129	3362	0.00875	114	2972	0	0	0	0	0	0	int			SRR2984802	SK1	chrIX	130560	130893	228809	228930	1	537	0.00546	183	98370	0.00548	182	97917	0	0	0	0	0	0	-
A151R22	BY	chrIV	244490	244862	278632	279380	1	182	0.005216	192	34890	0.00539	186	33771	0	0	0	0	0	0	-			SRR2984802	SK1	chrIX	229595	229669	319581	319715	1	401	0.00445	225	90120	0.00446	224	89913	0	0	0	0	0	0	-
A151R22	BY	chrIV	301503	301691	465000	465200	1	977	0.005968	168	163697	0.00598	167	163310	0	0	0	0	0	0	-			SRR2984802	SK1	chrIX	319716	319852	319852	320481	0	1	0.00131	765	765	1	1	1	0	0	0	0	0	0	int
A151R22	BY	chrIV	465730	465826	481994	482445	1	78	0.004666	214	16715	0.00482	207	16169	0	0	0	0	0	0	-			SRR2984802	SK1	chrIX	320482	321113	415876	449612	1	668	0.00517	193	129130	0.00705	142	94764	0	0	0	0	0	0	-
A151R22	BY	chrIV	492130	492630	625249	625439	1	843	0.006324	158	133309	0.00636	157	132620	0	0	0	0	0	0	-			SRR2984802	SK1	chrX	1	40741	46092	46475	0	62	0.00133	750	46474	0.01158	86	5352	0	0	0	0	0	0	ter
A151R22	BY	chrIV	1059636	1059783	1456906	1457484	1	2312	0.005811	172	397848	0.00582	172	397124	0	0	0	0	0	0	-			SRR2984802	SK1	chrX	46476	46860	368930	369022	1	2059	0.00638	157	322546	0.00639	156	322071	0	0	0	0	0	0	-
A151R22	BY	chrIV	1457485	1458065	1528320	1566853	0	306	0.002798	357	109368	0.00436	230	70256	0	0	0	0	0	0	ter			SRR2984802	SK1	chrX	369289	369462	434901	435201	1	298	0.00452	221	65912	0.00455	220	65440	0	0	0	0	0	0	-
A151R22	BY	chrV	1	26541	31891	31992	1	32	0.001	1000	31991	0.00598	167	5351	0	0	0	0	0	0	-			SRR2984802	SK1	chrX	435202	435503	435974	436734	0	7	0.00457	219	1532	0.01483	67	472	0	0	0	0	0	0	int
A151R22	BY	chrV	41393	41660	44572	44683	1	26	0.0079	127	3290	0.00893	112	2913	0	0	0	0	0	0	-			SRR2984802	SK1	chrX	436735	437496	574006	574073	1	506	0.00368	271	137338	0.00371	270	136511	0	0	0	0	0	0	-
A151R22	BY	chrV	44684	44796	47393	47937	0	20	0.00615	163	3253	0.0077	130	2598	0	0	0	0	0	0	int			SRR2984802	SK1	chrX	574074	574142	574142	574266	1	1	0.00521	192	192	1	1	1	0	0	0	0	0	0	sub
A151R22	BY	chrV	47938	48484	72731	72826	1	169	0.00679	147	24888	0.00697	143	24248	0	0	0	0	0	0	-			SRR2984802	SK1	chrX	574267	574393	638345	638429	1	182	0.00284	353	64162	0.00285	351	63953	0	0	0	0	0	0	-
A151R22	BY	chrV	72827	72923	79645	79746	0	50	0.00723	138	6919	0.00744	134	6723	0	0	0	0	0	0	int			SRR2984802	SK1	chrX	638430	638516	726176	753937	0	576	0.00499	201	115507	0.00657	152	87661	0	0	0	0	0	0	ter
A151R22	BY	chrV	79747	79850	112668	112981	1	222	0.00668	150	33234	0.00676	148	32819	0	0	0	0	0	0	-			SRR2984802	SK1	chrXI	1	9768	20784	21696	1	35	0.001613	620	21695	0.00318	315	11017	0	0	0	0	0	0	-
A151R22	BY	chrV	112982	113297	113379	113532	0	3	0.00545	183	550	0.03614	28	83	0	0	0	0	0	0	int			SRR2984802	SK1	chrXI	24004	25389	579349	579511	1	2888	0.005199	192	555507	0.00521	192	553961	0	0	0	0	0	0	-
A151R22	BY	chrV	113533	113688	113688	113918	1	1	0.0026	385	385	1	1	1	0	0	0	0	0	0	-			SRR2984802	SK1	chrXI	579512	579676	647479	647853	0	388	0.005677	176	68341	0.00572	175	67804	0	0	0	0	0	0	int
A151R22	BY	chrV	113919	114150	115900	116332	0	13	0.00539	186	2413	0.00742	135	1751	0	0	0	0	0	0	int			SRR2984802	SK1	chrXI	647854	648230	660435	690901	1	43	0.000999	1001	43047	0.00352	284	12206	0	0	0	0	0	0	-
A151R22	BY	chrV	117273	117303	233585	234025	1	698	0.00598	167	116752	0.006	167	116283	0	0	0	0	0	0	-			SRR2984802	SK1	chrXII	1	21406	26393	27202	1	22	0.000809	1236	27201	0.00441	227	4988	0	0	0	0	0	0	-
A151R22	BY	chrV	234026	234468	236041	236235	0	16	0.00724	138	2209	0.01017	98	1574	0	0	0	0	0	0	int			SRR2984802	SK1	chrXII	27203	28013	31338	31436	0	14	0.003307	302	4233	0.00421	238	3326	0	0	0	0	0	0	int
A151R22	BY	chrV	236236	236431	311654	311699	1	470	0.00623	161	75463	0.00625	160	75224	0	0	0	0	0	0	-			SRR2984802	SK1	chrXII	31437	31536	87406	87414	1	405	0.007235	138	55977	0.00725	138	55871	0	0	0	0	0	0	-
A151R22	BY	chrV	311700	311746	323309	323829	0	116	0.00956	105	12129	0.01003	100	11564	0	0	0	0	0	0	int			SRR2984802	SK1	chrXII	87415	87425	89198	89663	0	19	0.008452	118	2248	0.01071	93	1774	0	0	0	0	0	0	int
A151R22	BY	chrV	323830	324352	373967	374466	1	300	0.00592	169	50636	0.00605	165	49616	0	0	0	0	0	0	-			SRR2984802	SK1	chrXII	89664	90130	224474	224663	1	914	0.00677	148	134999	0.0068	147	134345	0	0	0	0	0	0	-
A151R22	BY	chrV	376865	377032	456206	456581	1	358	0.00449	223	79716	0.00452	221	79175	1	1.26e-05	0	0	0	0	-			SRR2984802	SK1	chrXII	225439	225810	285919	286059	1	340	0.005609	178	60620	0.00566	177	60110	0	0	0	0	0	0	-
A151R22	BY	chrV	459015	459257	566534	583092	1	596	0.0048	208	124077	0.00556	180	107278	0	0	0	0	0	0	-			SRR2984802	SK1	chrXII	286060	286201	286203	287240	1	2	0.001695	590	1180	0.66667	2	3	0	0	0	0	0	0	sub
A151R22	BY	chrVI	94057	94117	94117	94139	1	1	0.0122	82	82	1	1	1	0	0	0	0	0	0	-			SRR2984802	SK1	chrXII	287241	288280	383967	384051	1	523	0.005402	185	96810	0.00547	183	95688	0	0	0	0	0	0	-
A151R22	BY	chrVI	94181	94199	150740	150854	1	366	0.00646	155	56673	0.00647	154	56542	0	0	0	0	0	0	-			SRR2984802	SK1	chrXII	414181	414658	803082	804572	1	1990	0.005097	196	390391	0.00512	195	388425	0	0	0	0	0	0	-
A151R22	BY	chrVI	154786	155101	158543	158776	1	27	0.00677	148	3990	0.00784	128	3443	0	0	0	0	0	0	-			SRR2984802	SK1	chrXII	807522	808875	857671	857746	1	121	0.002409	415	50224	0.00248	403	48797	0	0	0	0	0	0	-
A151R22	BY	chrVI	158777	159011	159398	159430	0	9	0.01378	73	653	0.0232	43	388	0	0	0	0	0	0	int			SRR2984802	SK1	chrXII	857747	857824	857890	876907	0	2	0.000104	9580	19160	0.02985	34	67	0	0	0	0	0	0	int
A151R22	BY	chrVI	159431	159464	162847	162869	1	32	0.00931	107	3438	0.00946	106	3384	0	0	0	0	0	0	-			SRR2984802	SK1	chrXII	876908	895926	1014674	1054145	1	621	0.003504	285	177237	0.00523	191	118749	0	0	0	0	0	0	-
A151R22	BY	chrVI	173044	173461	247420	247539	1	557	0.00748	134	74495	0.00753	133	73960	0	0	0	0	0	0	-			SRR2984802	SK1	chrXIII	1	4420	112236	112646	1	623	0.00553	181	112645	0.00578	173	107817	0	0	0	0	0	0	-
A151R22	BY	chrVI	247540	247660	250186	250262	0	17	0.00625	160	2722	0.00673	149	2527	0	0	0	0	0	0	int			SRR2984802	SK1	chrXIII	177600	177692	457995	458197	1	1629	0.00581	172	280597	0.00581	172	280304	0	0	0	0	0	0	-
A151R22	BY	chrVI	250263	250340	253856	254012	1	20	0.00533	187	3749	0.00569	176	3517	0	0	0	0	0	0	-			SRR2984802	SK1	chrXIII	458620	458838	514642	514669	1	325	0.0058	172	56049	0.00582	172	55805	0	0	0	0	0	0	-
A151R22	BY	chrVI	254013	254171	266557	271539	0	152	0.00867	115	17526	0.01227	81	12387	0	0	0	0	0	0	ter			SRR2984802	SK1	chrXIII	514670	514698	514698	514802	1	1	0.00758	132	132	1	1	1	0	0	0	0	0	0	sub
A151R22	BY	chrVII	1	10973	32690	32916	0	159	0.00483	207	32915	0.00732	137	21718	0	0	0	0	0	0	ter			SRR2984802	SK1	chrXIII	514803	514909	533056	533083	1	91	0.00498	201	18280	0.00501	199	18148	0	0	0	0	0	0	-
A151R22	BY	chrVII	32917	33145	37602	37667	1	36	0.00758	132	4750	0.00808	124	4458	0	0	0	0	0	0	-			SRR2984802	SK1	chrXIII	533707	534192	668357	668419	1	771	0.00572	175	134712	0.00575	174	134166	0	0	0	0	0	0	-
A151R22	BY	chrVII	37668	37735	44265	44663	0	41	0.00586	171	6995	0.00628	159	6531	0	0	0	0	0	0	int			SRR2984802	SK1	chrXIII	668420	668484	772398	772621	0	744	0.00714	140	104201	0.00716	140	103915	0	0	0	0	0	0	int
A151R22	BY	chrVII	44664	45064	59569	60541	1	73	0.0046	217	15877	0.00503	199	14506	0	0	0	0	0	0	-			SRR2984802	SK1	chrXIII	772622	772847	887137	923535	1	652	0.00432	231	150913	0.0057	175	114291	0	0	0	0	0	0	-
A151R22	BY	chrVII	60542	61515	79369	79827	0	78	0.00404	247	19285	0.00437	229	17855	1	5.6e-05	0	0	0	0	int			SRR2984802	SK1	chrXIV	1	19894	58497	58993	1	125	0.00212	472	58992	0.00324	309	38604	0	0	0	0	0	0	-
A151R22	BY	chrVII	79828	80288	83024	83748	1	10	0.00255	392	3920	0.00365	274	2737	0	0	0	0	0	0	-			SRR2984802	SK1	chrXIV	81606	81825	202198	202430	1	758	0.00627	159	120824	0.0063	159	120374	0	0	0	0	0	0	-
A151R22	BY	chrVII	83749	84474	190670	190747	0	453	0.00423	236	106998	0.00427	234	106197	0	0	0	0	0	0	int			SRR2984802	SK1	chrXIV	304625	304733	409336	409911	1	647	0.00615	163	105286	0.00619	162	104604	0	0	0	0	0	0	-
A151R22	BY	chrVII	190748	190826	191513	192004	1	4	0.00318	314	1256	0.00581	172	688	0	0	0	0	0	0	-			SRR2984802	SK1	chrXIV	409912	410488	411981	412148	0	6	0.00268	373	2236	0.00402	249	1494	0	0	0	0	0	0	int
A151R22	BY	chrVII	192005	192497	228313	229243	0	197	0.00529	189	37238	0.0055	182	35817	0	0	0	0	0	0	int			SRR2984802	SK1	chrXIV	412149	412317	505489	505957	1	434	0.00463	216	93808	0.00466	215	93173	0	0	0	0	0	0	-
A151R22	BY	chrVII	229244	230176	230372	230803	1	2	0.00128	780	1559	0.01015	98	197	0	0	0	0	0	0	-			SRR2984802	SK1	chrXIV	507119	507463	707559	707739	1	643	0.00321	312	200620	0.00321	311	200097	0	0	0	0	0	0	-
A151R22	BY	chrVII	230804	231236	378514	378608	0	806	0.00545	183	147804	0.00547	183	147279	0	0	0	0	0	0	int			SRR2984802	SK1	chrXIV	707740	707922	708972	709090	0	3	0.00222	450	1350	0.00285	350	1051	0	0	0	0	0	0	int
A151R22	BY	chrVII	378609	378705	496548	496663	1	663	0.00562	178	118054	0.00563	178	117844	0	0	0	0	0	0	-			SRR2984802	SK1	chrXIV	709091	709211	779825	791982	1	637	0.00768	130	82891	0.00902	111	70615	0	0	0	0	0	0	-
A151R22	BY	chrVII	496798	496815	583504	583751	1	390	0.00449	223	86953	0.0045	222	86690	0	0	0	0	0	0	-			SRR2984802	SK1	chrXV	1	21190	406567	407190	1	2479	0.006088	164	407189	0.00643	155	385378	0	0	0	0	0	0	-
A151R22	BY	chrVII	583752	584001	584034	584262	0	2	0.00392	255	510	0.05882	17	34	0	0	0	0	0	0	int			SRR2984802	SK1	chrXV	408134	408454	484318	484716	1	413	0.005393	185	76582	0.00544	184	75865	0	0	0	0	0	0	-
A151R22	BY	chrVII	584263	584493	725836	725910	1	960	0.00678	148	141647	0.00679	147	141344	0	0	0	0	0	0	-			SRR2984802	SK1	chrXV	484717	485116	486923	487103	0	11	0.00461	217	2386	0.00608	164	1808	0	0	0	0	0	0	int
A151R22	BY	chrVII	748970	749383	949323	949502	1	1146	0.00571	175	200532	0.00573	174	199941	0	0	0	0	0	0	-			SRR2984802	SK1	chrXV	487104	487286	487286	487291	1	1	0.005348	187	187	1	1	1	0	0	0	0	0	0	-
A151R22	BY	chrVII	949503	949683	951350	951491	0	12	0.00604	166	1988	0.00719	139	1668	0	0	0	0	0	0	int			SRR2984802	SK1	chrXV	487292	487299	487380	487567	0	2	0.007273	138	275	0.02439	41	82	0	0	0	0	0	0	int
A151R22	BY	chrVII	951492	951635	992565	992631	1	331	0.00805	124	41139	0.00809	124	40931	0	0	0	0	0	0	-			SRR2984802	SK1	chrXV	487568	487757	692179	692231	1	1087	0.005311	188	204663	0.00532	188	204423	0	0	0	0	0	0	-
A151R22	BY	chrVII	992632	992700	1042126	1042419	0	273	0.00548	182	49787	0.00552	181	49427	0	0	0	0	0	0	int			SRR2984802	SK1	chrXV	692232	692286	693242	693498	0	9	0.007109	141	1266	0.0094	106	957	0	0	0	0	0	0	int
A151R22	BY	chrVII	1042420	1042715	1043496	1043880	1	3	0.00205	487	1460	0.00384	261	782	0	0	0	0	0	0	-			SRR2984802	SK1	chrXV	693499	693756	879342	879921	1	1047	0.005616	178	186422	0.00564	177	185587	0	0	0	0	0	0	-
A151R22	BY	chrVII	1043881	1044266	1069246	1091538	0	87	0.00183	548	47657	0.00348	287	24981	1	4e-05	0	0	1	0	ter			SRR2984802	SK1	chrXV	879922	880502	1034016	1034326	0	1067	0.00691	145	154404	0.00695	144	153515	0	0	0	0	0	0	int
A151R22	BY	chrVIII	66383	66632	68534	68621	1	6	0.00268	373	2238	0.00315	317	1903	0	0	0	0	0	0	-			SRR2984802	SK1	chrXV	1034327	1034638	1034638	1034674	1	1	0.002882	347	347	1	1	1	0	0	0	0	0	0	-
A151R22	BY	chrVIII	70448	70647	85715	89186	1	117	0.00624	160	18738	0.00776	129	15069	0	0	0	0	0	0	-			SRR2984802	SK1	chrXV	1034675	1034712	1034785	1053869	0	2	0.000104	9597	19194	0.02703	37	74	0	0	0	0	0	0	ter
A151R22	BY	chrVIII	89187	92660	99150	99372	0	153	0.01502	67	10185	0.02357	42	6491	0	0	0	0	0	0	int			SRR2984802	SK1	chrXVI	72421	72590	173858	174213	1	647	0.00636	157	101792	0.00639	157	101269	0	0	0	0	0	0	-
A151R22	BY	chrVIII	99373	99596	140259	140283	1	226	0.00552	181	40910	0.00556	180	40664	0	0	0	0	0	0	-			SRR2984802	SK1	chrXVI	174214	174571	529608	529778	0	2230	0.00627	159	355564	0.00628	159	355038	0	0	0	0	0	0	int
A151R22	BY	chrVIII	140284	140310	141986	142049	0	14	0.00793	126	1765	0.00835	120	1677	0	0	0	0	0	0	int			SRR2984802	SK1	chrXVI	529779	529950	612651	612917	1	649	0.00781	128	83138	0.00785	127	82702	0	0	0	0	0	0	-
A151R22	BY	chrVIII	142050	142114	186132	186545	1	319	0.00717	139	44495	0.00725	138	44019	0	0	0	0	0	0	-			SRR2984802	SK1	chrXVI	612918	613185	687921	688226	0	458	0.00608	164	75308	0.00613	163	74737	0	0	0	0	0	0	int
A151R22	BY	chrVIII	186546	186960	192199	192570	0	23	0.00382	262	6024	0.00439	228	5240	0	0	0	0	0	0	int			SRR2984802	SK1	chrXVI	688227	688534	730016	730080	1	250	0.00597	167	41853	0.00603	166	41483	0	0	0	0	0	0	-
A151R22	BY	chrVIII	192571	192943	253594	253999	1	250	0.00407	246	61428	0.00412	243	60652	0	0	0	0	0	0	-			SRR2984802	SK1	chrXVI	730081	730146	730146	730286	1	1	0.00488	205	205	1	1	1	0	0	0	0	0	0	sub
A151R22	BY	chrVIII	254000	254407	254746	255193	0	6	0.00503	199	1193	0.01765	57	340	0	0	0	0	0	0	int			SRR2984802	SK1	chrXVI	730287	730428	824242	824542	1	555	0.00589	170	94255	0.00592	169	93815	0	0	0	0	0	0	-
A151R22	BY	chrVIII	255194	255642	259966	260017	1	19	0.00394	254	4823	0.00439	228	4325	0	0	0	0	0	0	-			SRR2984802	SK1	chrXVI	824543	824844	825254	825261	0	5	0.00696	144	718	0.01217	82	411	0	0	0	0	0	0	int
A151R22	BY	chrVIII	260018	260071	360012	360332	0	426	0.00425	235	100314	0.00426	235	99942	0	0	0	0	0	0	int			SRR2984802	SK1	chrXVI	825262	825271	918890	946846	1	615	0.00506	198	121584	0.00657	152	93620	0	0	0	0	0	0	-
A151R22	BY	chrVIII	360778	360902	362058	362693	0	10	0.00522	192	1915	0.00864	116	1157	0	0	0	0	0	0	int			SRR2984803	BY	chrI	1	31651	68241	68615	1	274	0.00399	250	68614	0.00749	134	36591	0	0	0	0	0	0	-
A151R22	BY	chrVIII	362694	363331	540633	581049	1	1135	0.0052	192	218355	0.0064	156	177303	0	0	0	0	0	0	-			SRR2984803	BY	chrI	68616	68991	71061	71221	0	18	0.00691	145	2605	0.00869	115	2071	0	0	0	0	0	0	int
A151R22	BY	chrIX	1	30677	51455	51617	1	217	0.0042	238	51616	0.01044	96	20779	0	0	0	0	0	0	-			SRR2984803	BY	chrI	71222	71383	197000	219929	1	516	0.00347	288	148707	0.00411	243	125618	0	0	0	0	0	0	-
A151R22	BY	chrIX	51618	51782	53318	53556	0	7	0.00361	277	1938	0.00455	220	1537	0	0	0	0	0	0	int			SRR2984803	BY	chrII	1	9961	364185	364251	1	2006	0.00551	182	364250	0.00566	177	354225	0	0	0	0	0	0	-
A151R22	BY	chrIX	53557	53797	54560	54854	1	4	0.00308	324	1297	0.00524	191	764	0	0	0	0	0	0	-			SRR2984803	BY	chrII	364252	364319	364356	364403	1	7	0.04636	22	151	0.18421	5	38	0	0	0	0	0	0	sub
A151R22	BY	chrIX	54855	55151	58337	58523	0	19	0.00518	193	3668	0.00596	168	3187	0	0	0	0	0	0	int			SRR2984803	BY	chrII	364404	364453	649978	650146	1	1555	0.00544	184	285742	0.00545	184	285526	0	0	0	0	0	0	-
A151R22	BY	chrIX	58524	58711	212288	212918	1	832	0.00539	186	154394	0.00542	185	153578	0	0	0	0	0	0	-			SRR2984803	BY	chrII	651389	651769	801908	813597	1	799	0.00493	203	162208	0.00532	188	150140	0	0	0	0	0	0	-
A151R22	BY	chrIX	221735	222359	424953	440036	1	1180	0.00541	185	218301	0.00582	172	202595	0	0	0	0	0	0	-			SRR2984803	BY	chrIII	1	13839	64825	64895	1	182	0.0028	357	64894	0.00357	280	50987	0	0	0	0	0	0	-
A151R22	BY	chrX	1	31893	308125	308461	1	1757	0.0057	176	308460	0.00636	157	276233	1	3.6e-06	0	0	0	0	-			SRR2984803	BY	chrIII	64896	64968	68793	69072	1	25	0.00599	167	4176	0.00653	153	3826	0	0	0	0	0	0	sub
A151R22	BY	chrX	313516	313828	334256	334301	1	135	0.0065	154	20785	0.00661	151	20429	0	0	0	0	0	0	-			SRR2984803	BY	chrIII	69073	69354	90024	93119	1	60	0.0025	401	24046	0.0029	345	20671	1	4.84e-05	0	0	0	0	-
A151R22	BY	chrX	334302	334348	336109	336247	0	10	0.00514	194	1945	0.00568	176	1762	0	0	0	0	0	0	int			SRR2984803	BY	chrIII	93120	96216	97266	97329	1	4	0.00095	1052	4209	0.00381	263	1051	0	0	0	0	0	0	sub
A151R22	BY	chrX	336248	336388	336942	337726	1	2	0.00135	739	1478	0.0036	278	555	0	0	0	0	0	0	-			SRR2984803	BY	chrIII	97330	97395	298275	298308	1	838	0.00417	240	200978	0.00417	240	200881	0	0	0	0	0	0	-
A151R22	BY	chrX	337727	338513	349491	349933	0	61	0.005	200	12206	0.00556	180	10979	0	0	0	0	0	0	int			SRR2984803	BY	chrIII	298309	298343	298351	298353	1	3	0.06818	15	44	0.33333	3	9	0	0	0	0	0	0	sub
A151R22	BY	chrX	349934	350377	467007	467215	1	533	0.00454	220	117281	0.00457	219	116631	0	0	0	0	0	0	-			SRR2984803	BY	chrIII	298354	298358	298358	298362	1	1	0.125	8	8	1	1	1	0	0	0	0	0	0	-
A151R22	BY	chrX	468083	468088	469175	469259	1	11	0.00935	107	1176	0.01011	99	1088	0	0	0	0	0	0	-			SRR2984803	BY	chrIII	298363	298368	298368	298498	1	1	0.00741	135	135	1	1	1	0	0	0	0	0	0	sub
A151R22	BY	chrX	469864	470170	471734	472052	1	6	0.00274	365	2188	0.00383	261	1565	0	0	0	0	0	0	-			SRR2984803	BY	chrIII	298499	298631	314508	341580	1	57	0.00132	756	43081	0.00359	279	15878	0	0	0	0	0	0	-
A151R22	BY	chrX	472053	472372	473507	474438	0	6	0.00252	398	2385	0.00528	189	1136	0	0	0	0	0	0	int			SRR2984803	BY	chrIV	1	22387	46118	46173	1	154	0.00334	300	46172	0.00649	154	23732	0	0	0	0	0	0	-
A151R22	BY	chrX	474439	475371	580327	580394	1	312	0.00294	340	105955	0.00297	336	104957	0	0	0	0	0	0	-			SRR2984803	BY	chrIV	46174	46231	46336	46545	1	3	0.00809	124	371	0.0283	35	106	0	0	0	0	0	0	sub
A151R22	BY	chrX	580588	580714	732371	751611	1	734	0.00429	233	171023	0.00484	207	151658	0	0	0	0	0	0	-			SRR2984803	BY	chrIV	46546	46757	46757	46968	1	1	0.00237	422	422	1	1	1	0	0	0	0	0	0	-
A151R22	BY	chrXI	1	3397	44608	45302	1	106	0.00234	427	45301	0.00257	389	41212	0	0	0	0	0	0	-			SRR2984803	BY	chrIV	46969	47182	47182	47242	0	1	0.00366	273	273	1	1	1	0	0	0	0	0	0	int
A151R22	BY	chrXI	45303	45998	45998	47395	0	1	0.000478	2092	2092	1	1	1	0	0	0	0	0	0	int			SRR2984803	BY	chrIV	47243	47304	47304	47452	1	1	0.00478	209	209	1	1	1	0	0	0	0	0	0	-
A151R22	BY	chrXI	47396	48795	81541	82008	1	160	0.004623	216	34612	0.00489	205	32747	0	0	0	0	0	0	-			SRR2984803	BY	chrIV	47453	47602	47602	47792	0	1	0.00295	339	339	1	1	1	0	0	0	0	0	0	int
A151R22	BY	chrXI	83150	83558	263203	263541	1	752	0.004169	240	180391	0.00419	239	179646	0	0	0	0	0	0	-			SRR2984803	BY	chrIV	47793	47985	47985	47993	1	1	0.005	200	200	1	1	1	0	0	0	0	0	0	-
A151R22	BY	chrXI	280308	280532	477787	478495	1	1221	0.006161	162	198187	0.00619	162	197256	1	5.1e-06	0	0	0	0	-			SRR2984803	BY	chrIV	47994	48004	48004	48091	1	1	0.01031	97	97	1	1	1	0	0	0	0	0	0	sub
A151R22	BY	chrXI	573843	574145	577451	577614	1	14	0.003713	269	3771	0.00423	236	3307	0	0	0	0	0	0	-			SRR2984803	BY	chrIV	48092	48180	303200	303321	1	1307	0.00512	195	255229	0.00513	195	255021	0	0	0	0	0	0	-
A151R22	BY	chrXII	1	21091	27643	28249	1	22	0.000779	1284	28248	0.00336	298	6553	0	0	0	0	0	0	-			SRR2984803	BY	chrIV	303322	303444	304188	304634	0	4	0.00305	328	1312	0.00537	186	745	0	0	0	0	0	0	int
A151R22	BY	chrXII	28250	28858	29819	30115	0	6	0.003217	311	1865	0.00624	160	962	0	0	0	0	0	0	int			SRR2984803	BY	chrIV	304635	305082	1065527	1065903	1	4675	0.00614	163	761268	0.00615	163	760446	0	0	0	0	0	0	-
A151R22	BY	chrXII	30116	30413	1059166	1075542	1	1682	0.001609	622	1045426	0.00163	612	1028754	5	4.9e-06	0	0	0	0	-			SRR2984803	BY	chrIV	1065904	1066282	1069765	1070154	0	31	0.00729	137	4250	0.0089	112	3484	0	0	0	0	0	0	int
A151R22	BY	chrXIII	1	9880	134042	134517	1	731	0.005434	184	134516	0.005887	170	124163	0	0	0	0	0	0	-			SRR2984803	BY	chrIV	1070155	1070546	1283731	1283898	1	1231	0.00576	174	213743	0.00577	173	213186	0	0	0	0	0	0	-
A151R22	BY	chrXIII	134518	134995	134995	135756	0	1	0.000808	1238	1238	1	1	1	0	0	0	0	0	0	int			SRR2984803	BY	chrIV	1283899	1284068	1285106	1285444	0	6	0.00388	258	1545	0.00577	173	1039	0	0	0	0	0	0	int
A151R22	BY	chrXIII	135757	136519	547629	547656	1	2059	0.004999	200	411899	0.005008	200	411111	0	0	0	0	0	0	-			SRR2984803	BY	chrIV	1285445	1285785	1441407	1441585	1	943	0.00604	166	156140	0.00606	165	155623	0	0	0	0	0	0	-
A151R22	BY	chrXIII	547790	547896	671997	672219	1	702	0.005642	177	124429	0.005657	177	124102	0	0	0	0	0	0	-			SRR2984803	BY	chrIV	1442113	1442193	1528320	1566853	1	556	0.00446	224	124740	0.00646	155	86128	0	0	0	0	0	0	-
A151R22	BY	chrXIII	774180	774240	779466	779905	1	86	0.015022	67	5725	0.016453	61	5227	0	0	0	0	0	0	-			SRR2984803	BY	chrV	1	26541	112668	112981	1	566	0.00501	200	112980	0.00657	152	86128	0	0	0	0	0	0	-
A151R22	BY	chrXIII	782378	782647	784452	785034	1	14	0.005271	190	2656	0.007752	129	1806	0	0	0	0	0	0	-			SRR2984803	BY	chrV	112982	113297	113379	113532	1	3	0.00545	183	550	0.03614	28	83	0	0	0	0	0	0	sub
A151R22	BY	chrXIII	798425	798820	799865	800309	1	9	0.004777	209	1884	0.008604	116	1046	0	0	0	0	0	0	-			SRR2984803	BY	chrV	113533	113688	113688	113918	1	1	0.0026	385	385	1	1	1	0	0	0	0	0	0	-
A151R22	BY	chrXIII	845327	845648	847079	847170	1	11	0.005969	168	1843	0.007682	130	1432	0	0	0	0	0	0	-			SRR2984803	BY	chrV	113919	114150	115900	116600	1	13	0.00485	206	2681	0.00742	135	1751	0	0	0	0	0	0	sub
A151R22	BY	chrXIII	847171	847263	847481	847574	0	3	0.007444	134	403	0.013699	73	219	0	0	0	0	0	0	int			SRR2984803	BY	chrV	116601	117303	566534	583092	1	2624	0.00562	178	466491	0.00584	171	449232	0	0	0	0	0	0	-
A151R22	BY	chrXIII	847575	847670	847682	847774	1	2	0.01005	100	199	0.153846	6	13	0	0	0	0	0	0	-			SRR2984803	BY	chrVI	1	34004	87843	88181	1	403	0.00457	219	88180	0.00749	134	53840	0	0	0	0	0	0	-
A151R22	BY	chrXIII	847775	847868	849974	850215	0	2	0.00082	1220	2440	0.000949	1054	2107	0	0	0	0	0	0	int			SRR2984803	BY	chrVI	88182	88522	89071	89260	0	11	0.0102	98	1078	0.02	50	550	0	0	0	0	0	0	int
A151R22	BY	chrXIII	904426	904469	920999	930506	1	117	0.004486	223	26080	0.007078	141	16531	0	0	0	0	0	0	-			SRR2984803	BY	chrVI	89261	89451	266557	271539	1	1300	0.00713	140	182278	0.00734	136	177107	0	0	0	0	0	0	-
A151R22	BY	chrXIV	1	11351	116233	116452	1	510	0.00438	228	116451	0.00486	206	104883	0	0	0	0	0	0	-			SRR2984803	BY	chrVII	1	11099	396880	397185	1	2245	0.00565	177	397184	0.00582	172	385782	0	0	0	0	0	0	-
A151R22	BY	chrXIV	116453	116674	120659	120997	0	27	0.00594	168	4544	0.00677	148	3986	0	0	0	0	0	0	int			SRR2984803	BY	chrVII	397186	397492	401284	403508	0	14	0.00221	452	6322	0.00369	271	3793	0	0	0	0	0	0	int
A151R22	BY	chrXIV	120998	121338	440906	441650	1	1849	0.00577	173	320652	0.00579	173	319569	0	0	0	0	0	0	-			SRR2984803	BY	chrVII	403509	405735	496548	496663	1	535	0.00574	174	93154	0.00589	170	90814	0	0	0	0	0	0	-
A151R22	BY	chrXIV	441651	442397	443463	443990	0	8	0.00342	292	2339	0.0075	133	1067	0	0	0	0	0	0	int			SRR2984803	BY	chrVII	496798	496815	1066263	1091538	1	3642	0.00612	163	594740	0.0064	156	569449	0	0	0	0	0	0	-
A151R22	BY	chrXIV	443991	444519	701290	701841	1	902	0.0035	286	257850	0.00351	285	256772	0	0	0	0	0	0	-			SRR2984803	BY	chrVIII	1	19211	140259	140283	1	888	0.00633	158	140282	0.00734	136	121049	0	0	0	0	0	0	-
A151R22	BY	chrXIV	701842	702395	702842	703020	0	2	0.0017	589	1178	0.00446	224	448	0	0	0	0	0	0	int			SRR2984803	BY	chrVIII	140284	140310	141986	142049	1	14	0.00793	126	1765	0.00835	120	1677	0	0	0	0	0	0	sub
A151R22	BY	chrXIV	703021	703200	765258	777615	1	602	0.00807	124	74594	0.0097	103	62059	0	0	0	0	0	0	-			SRR2984803	BY	chrVIII	142050	142114	540633	581049	1	2236	0.00509	196	438999	0.00561	178	398520	0	0	0	0	0	0	-
A151R22	BY	chrXV	1	39410	91874	92260	0	392	0.00425	235	92259	0.00747	134	52465	0	0	0	0	0	0	ter			SRR2984803	BY	chrIX	307533	307863	329209	330875	1	73	0.00313	320	23342	0.00342	292	21347	0	0	0	0	0	0	-
A151R22	BY	chrXV	92261	92648	199462	199966	1	553	0.00513	195	107705	0.00518	193	106815	0	0	0	0	0	0	-			SRR2984803	BY	chrIX	330876	332543	333429	334075	0	4	0.00125	800	3199	0.00451	222	887	0	0	0	0	0	0	int
A151R22	BY	chrXV	199967	200472	202881	202982	0	7	0.00232	431	3015	0.0029	344	2410	0	0	0	0	0	0	int			SRR2984803	BY	chrIX	334076	334724	424953	440036	1	668	0.0063	159	105960	0.0074	135	90230	0	0	0	0	0	0	-
A151R22	BY	chrXV	202983	203085	265261	265635	1	403	0.00643	155	62652	0.00648	154	62177	0	0	0	0	0	0	-			SRR2984803	BY	chrX	1	31893	512339	512671	1	2705	0.00528	190	512670	0.00563	178	480447	0	0	0	0	0	0	-
A151R22	BY	chrXV	268895	269305	477106	477453	1	1206	0.00578	173	208558	0.0058	172	207802	0	0	0	0	0	0	-			SRR2984803	BY	chrX	515092	515740	580327	580394	1	219	0.00335	298	65302	0.00339	295	64588	0	0	0	0	0	0	-
A151R22	BY	chrXV	478240	478678	637828	637996	1	683	0.00428	234	159756	0.00429	233	159151	0	0	0	0	0	0	-			SRR2984803	BY	chrX	580588	580714	732779	751611	1	749	0.00438	228	171023	0.00493	203	152066	0	0	0	0	0	0	-
A151R22	BY	chrXV	637997	638167	639257	639292	0	7	0.00541	185	1295	0.00642	156	1091	0	0	0	0	0	0	int			SRR2984803	BY	chrXI	1	3397	15920	16080	1	36	0.00224	447	16079	0.00287	348	12524	0	0	0	0	0	0	-
A151R22	BY	chrXV	639293	639330	939586	939718	1	1686	0.00561	178	300425	0.00562	178	300257	0	0	0	0	0	0	-			SRR2984803	BY	chrXI	16081	16243	16252	17637	1	2	0.00129	778	1556	0.2	5	10	0	0	0	0	0	0	sub
A151R22	BY	chrXV	939719	939853	945289	945472	0	27	0.00469	213	5753	0.00497	201	5437	0	0	0	0	0	0	int			SRR2984803	BY	chrXI	17638	19024	642818	666862	1	3282	0.00506	198	649224	0.00526	190	623795	0	0	0	0	0	0	-
A151R22	BY	chrXV	945473	945658	945821	946173	1	4	0.00571	175	700	0.02439	41	164	0	0	0	0	0	0	-			SRR2984803	BY	chrXII	1	21028	291141	291281	1	1718	0.0059	170	291280	0.00636	157	270114	0	0	0	0	0	0	-
A151R22	BY	chrXV	967069	967208	1021961	1022010	1	273	0.00497	201	54941	0.00499	201	54754	0	0	0	0	0	0	-			SRR2984803	BY	chrXII	292464	293503	412651	412657	1	818	0.00681	147	120193	0.00687	146	119149	0	0	0	0	0	0	-
A151R22	BY	chrXV	1022011	1022061	1023465	1023599	0	10	0.0063	159	1588	0.00712	140	1405	0	0	0	0	0	0	int			SRR2984803	BY	chrXII	412658	412666	412709	412749	1	5	0.05495	18	91	0.11364	9	44	0	0	0	0	0	0	sub
A151R22	BY	chrXV	1023600	1023735	1069543	1091343	1	427	0.0063	159	67743	0.00932	107	45809	0	0	0	0	0	0	-			SRR2984803	BY	chrXII	412750	412791	509517	509615	1	348	0.00359	278	96865	0.0036	278	96727	0	0	0	0	0	0	-
A151R22	BY	chrXVI	1	26468	215825	216220	1	1223	0.00566	177	216219	0.00646	155	189358	0	0	0	0	0	0	-			SRR2984803	BY	chrXII	1003592	1003850	1003850	1004005	1	1	0.00242	413	413	1	1	1	0	0	0	0	0	0	-
A151R22	BY	chrXVI	216221	216618	223944	224124	0	46	0.00582	172	7903	0.00628	159	7327	0	0	0	0	0	0	int			SRR2984803	BY	chrXIII	1	9880	134042	134517	1	743	0.005524	181	134516	0.00598	167	124163	0	0	0	0	0	0	-
A151R22	BY	chrXVI	224125	224307	622337	622409	1	2616	0.00657	152	398284	0.00657	152	398031	0	0	0	0	0	0	-			SRR2984803	BY	chrXIII	134518	134995	134995	135756	1	1	0.000808	1238	1238	1	1	1	0	0	0	0	0	0	sub
A151R22	BY	chrXVI	629437	629675	729969	730033	1	537	0.00534	187	100596	0.00535	187	100295	2	1.99e-05	0	0	0	0	-			SRR2984803	BY	chrXIII	135757	136519	547629	547656	1	2168	0.005263	190	411899	0.00527	190	411111	0	0	0	0	0	0	-
A151R22	BY	chrXVI	730240	730381	860480	860629	1	665	0.0051	196	130389	0.00511	196	130100	0	0	0	0	0	0	-			SRR2984803	BY	chrXIII	547790	547896	920999	930506	1	2262	0.00591	169	382716	0.00606	165	373104	0	0	0	0	0	0	-
A151R22	BY	chrXVI	860630	860781	924013	954457	0	442	0.00471	212	93827	0.00699	143	63233	0	0	0	0	0	0	ter			SRR2984803	BY	chrXIV	1	11351	634626	634800	1	3177	0.005	200	634799	0.0051	196	623276	0	0	0	0	0	0	-
A151R22	SK1	chrI	89781	90651	90709	90735	1	2	0.0021	477	954	0.0339	30	59	0	0	0	0	0	0	-			SRR2984803	BY	chrXIV	634801	634977	635417	635754	0	4	0.0042	238	953	0.00907	110	441	0	0	0	0	0	0	int
A151R22	SK1	chrI	136855	138482	190991	191342	1	233	0.00428	234	54487	0.00444	225	52510	0	0	0	0	0	0	-			SRR2984803	BY	chrXIV	635755	636093	645489	645625	1	50	0.00507	197	9870	0.00532	188	9397	0	0	0	0	0	0	-
A151R22	SK1	chrI	196278	196517	199335	228861	1	38	0.00117	857	32583	0.01348	74	2819	0	0	0	0	0	0	-			SRR2984803	BY	chrXIV	645626	645763	646366	646723	0	4	0.00365	274	1097	0.00662	151	604	0	0	0	0	0	0	int
A151R22	SK1	chrII	1	34127	371748	371814	1	1933	0.0052	192	371813	0.00573	175	337622	0	0	0	0	0	0	-			SRR2984803	BY	chrXIV	646724	647082	765258	777615	1	756	0.00578	173	130891	0.0064	156	118177	0	0	0	0	0	0	-
A151R22	SK1	chrII	371967	372016	477457	477997	1	539	0.00508	197	106030	0.00511	196	105442	0	0	0	0	0	0	-			SRR2984803	BY	chrXV	1	35327	1069735	1091343	1	6090	0.00558	179	1091342	0.00589	170	1034409	0	0	0	0	0	0	-
A151R22	SK1	chrII	477998	478539	482033	482170	0	15	0.0036	278	4172	0.00429	233	3495	1	0.0002861	0	0	0	0	int			SRR2984803	BY	chrXVI	1	26468	729969	730033	1	4622	0.00633	158	730032	0.00657	152	703502	0	0	0	0	0	0	-
A151R22	SK1	chrII	482171	482310	506602	506611	1	95	0.00389	257	24440	0.00391	256	24293	0	0	0	0	0	0	-			SRR2984803	BY	chrXVI	730240	730381	924013	954457	1	1177	0.00525	190	224217	0.00608	165	193633	0	0	0	0	0	0	-
A151R22	SK1	chrII	521876	522053	782389	782736	1	1396	0.00535	187	260860	0.00536	186	260337	476	0.0018284	8	3.07e-05	476	8	-			SRR2984803	SK1	chrI	1	34362	70980	71354	1	274	0.00384	260	71353	0.00748	134	36619	0	0	0	0	0	0	-
A151R22	SK1	chrII	782737	783086	784077	784938	0	9	0.00409	245	2201	0.00907	110	992	0	0	0	0	0	0	int			SRR2984803	SK1	chrI	73959	74118	199335	228861	1	516	0.00333	300	154902	0.00412	243	125218	0	0	0	0	0	0	-
A151R22	SK1	chrII	784939	785801	810089	829469	1	202	0.00454	220	44530	0.00832	120	24289	151	0.0062168	6	0.000247	151	5	-			SRR2984803	SK1	chrII	1	34127	371748	371814	1	2006	0.0054	185	371813	0.00594	168	337622	0	0	0	0	0	0	-
A151R22	SK1	chrIII	1	14703	50733	50817	1	110	0.002165	462	50816	0.00305	328	36031	0	0	0	0	0	0	-			SRR2984803	SK1	chrII	371967	372016	658067	658235	1	1555	0.00543	184	286268	0.00544	184	286052	0	0	0	0	0	0	-
A151R22	SK1	chrIII	51484	51780	65755	65825	1	63	0.004393	228	14341	0.00451	222	13976	0	0	0	0	0	0	-			SRR2984803	SK1	chrII	658236	658406	659116	659495	0	3	0.00238	420	1259	0.00422	237	711	0	0	0	0	0	0	int
A151R22	SK1	chrIII	70003	70284	84683	84964	0	58	0.003877	258	14961	0.00403	248	14400	0	0	0	0	0	0	int			SRR2984803	SK1	chrII	659496	659876	810089	829469	1	799	0.0047	213	169973	0.00532	188	150214	0	0	0	0	0	0	-
A151R22	SK1	chrIII	86363	86428	87038	87406	1	6	0.005753	174	1043	0.00982	102	611	0	0	0	0	0	0	-			SRR2984803	SK1	chrIII	1	14703	65755	65825	1	182	0.002765	362	65824	0.00356	281	51053	0	0	0	0	0	0	-
A151R22	SK1	chrIII	87407	87776	96992	97434	0	59	0.005884	170	10027	0.0064	156	9217	0	0	0	0	0	0	int			SRR2984803	SK1	chrIII	70003	70284	84683	84964	1	60	0.00401	249	14961	0.00417	240	14400	0	0	0	0	0	0	-
A151R22	SK1	chrIII	97435	97879	196965	197355	1	434	0.004343	230	99920	0.00438	228	99087	0	0	0	0	0	0	-			SRR2984803	SK1	chrIII	86363	86428	279682	279715	1	838	0.004334	231	193352	0.00434	231	193255	0	0	0	0	0	0	-
A151R22	SK1	chrIII	197356	197748	198861	200111	0	5	0.001815	551	2755	0.00449	223	1114	0	0	0	0	0	0	int			SRR2984803	SK1	chrIII	279762	279766	279766	279770	1	1	0.125	8	8	1	1	1	0	0	0	0	0	0	-
A151R22	SK1	chrIII	200112	201364	242535	243094	1	177	0.004118	243	42982	0.0043	233	41172	0	0	0	0	0	0	-			SRR2984803	SK1	chrIII	279907	280039	295919	340914	1	57	0.000934	1070	61007	0.00359	279	15881	0	0	0	0	0	0	-
A151R22	SK1	chrIII	243095	243656	244578	244772	0	4	0.002385	419	1677	0.00433	231	923	0	0	0	0	0	0	int			SRR2984803	SK1	chrIV	1	35710	59441	59497	1	154	0.00259	386	59496	0.00649	154	23732	0	0	0	0	0	0	-
A151R22	SK1	chrIII	244773	244968	279682	279717	1	136	0.003892	257	34944	0.00392	255	34715	14	0.0004033	0	0	14	0	-			SRR2984803	SK1	chrIV	59870	60081	60081	60292	1	1	0.00237	422	422	1	1	1	0	0	0	0	0	0	-
A151R22	SK1	chrIII	279762	279766	279766	279770	1	1	0.125	8	8	1	1	1	0	0	0	0	0	0	-			SRR2984803	SK1	chrIV	60567	60628	60628	60776	1	1	0.00478	209	209	1	1	1	1	1	0	0	1	0	-
A151R22	SK1	chrIII	279907	280039	295919	340914	1	56	0.000918	1089	61007	0.00353	284	15881	6	0.0003778	0	0	6	0	-			SRR2984803	SK1	chrIV	61117	61309	61309	61317	1	1	0.005	200	200	1	1	1	0	0	0	0	0	0	-
A151R22	SK1	chrIV	1	35710	59441	59497	1	149	0.0025	399	59496	0.00628	159	23732	1	4.21e-05	0	0	0	0	-			SRR2984803	SK1	chrIV	61416	61504	315355	315476	1	1307	0.00514	194	254060	0.00515	194	253852	0	0	0	0	0	0	-
A151R22	SK1	chrIV	59870	60081	60081	60292	1	1	0.00237	422	422	1	1	1	0	0	0	0	0	0	-			SRR2984803	SK1	chrIV	316790	317237	1029874	1030250	1	4675	0.00655	153	713460	0.00656	152	712638	0	0	0	0	0	0	-
A151R22	SK1	chrIV	61117	61309	140276	140679	1	442	0.00556	180	79562	0.0056	179	78968	5	6.33e-05	0	0	5	0	-			SRR2984803	SK1	chrIV	1034502	1034893	1238160	1238327	1	1231	0.00604	166	203825	0.00606	165	203268	0	0	0	0	0	0	-
A151R22	SK1	chrIV	142397	142764	253254	253273	1	456	0.00411	243	110876	0.00413	242	110491	0	0	0	0	0	0	-			SRR2984803	SK1	chrIV	1239877	1240217	1395267	1395445	1	943	0.00606	165	155568	0.00608	164	155051	0	0	0	0	0	0	-
A151R22	SK1	chrIV	256639	257014	290786	291534	1	182	0.00522	192	34895	0.00539	186	33773	0	0	0	0	0	0	-			SRR2984803	SK1	chrIV	1395446	1395626	1395894	1395972	0	5	0.00951	105	526	0.01859	54	269	0	0	0	0	0	0	int
A151R22	SK1	chrIV	291535	292285	313471	313658	0	98	0.00443	226	22123	0.00463	216	21187	0	0	0	0	0	0	int			SRR2984803	SK1	chrIV	1395973	1396053	1482173	1486921	1	556	0.00611	164	90948	0.00646	155	86121	0	0	0	0	0	0	-
A151R22	SK1	chrIV	313659	313847	476103	476317	1	977	0.00601	166	162658	0.00602	166	162257	0	0	0	0	0	0	-			SRR2984803	SK1	chrV	1	39479	131160	131473	1	566	0.00431	232	131472	0.00617	162	91682	0	0	0	0	0	0	-
A151R22	SK1	chrIV	476318	476533	476764	476859	0	4	0.00739	135	541	0.01724	58	232	0	0	0	0	0	0	int			SRR2984803	SK1	chrV	132025	132180	132180	132410	1	1	0.0026	385	385	1	1	1	0	0	0	0	0	0	-
A151R22	SK1	chrIV	476860	476956	493139	493587	1	78	0.00466	214	16727	0.00482	207	16184	0	0	0	0	0	0	-			SRR2984803	SK1	chrV	135093	135794	574329	589812	1	2624	0.00577	173	454719	0.00598	167	438536	0	0	0	0	0	0	-
A151R22	SK1	chrIV	493588	494038	502757	503255	0	30	0.0031	322	9667	0.00344	291	8720	0	0	0	0	0	0	int			SRR2984803	SK1	chrVI	1	53825	107652	107990	1	403	0.00373	268	107989	0.00749	134	53828	0	0	0	0	0	0	-
A151R22	SK1	chrIV	503256	503756	615126	615316	1	843	0.00752	133	112060	0.00757	132	111371	0	0	0	0	0	0	-			SRR2984803	SK1	chrVI	109085	109292	287859	299318	1	1300	0.00683	146	190233	0.00728	137	178568	0	0	0	0	0	0	-
A151R22	SK1	chrIV	615317	615508	1023853	1023999	0	1433	0.00351	285	408682	0.00351	285	408346	0	0	0	0	0	0	int			SRR2984803	SK1	chrVII	1	6079	398167	398472	1	2245	0.00563	177	398471	0.00573	175	392089	0	0	0	0	0	0	-
A151R22	SK1	chrIV	1024000	1024147	1410901	1411479	1	2312	0.00597	168	387479	0.00598	167	386755	0	0	1	2.6e-06	0	0	-			SRR2984803	SK1	chrVII	403290	404017	500710	500825	1	535	0.00549	182	97535	0.00553	181	96694	0	0	0	0	0	0	-
A151R22	SK1	chrV	1	39479	44837	44938	1	32	0.000712	1404	44937	0.00597	167	5359	0	0	0	0	0	0	-			SRR2984803	SK1	chrVII	500826	500943	500943	500959	1	1	0.00752	133	133	1	1	1	0	0	0	0	0	0	sub
A151R22	SK1	chrV	44939	45041	54071	54337	0	27	0.002873	348	9398	0.00299	334	9031	0	0	0	0	0	0	int			SRR2984803	SK1	chrVII	500960	500977	1051604	1080440	1	3642	0.00628	159	579480	0.00661	151	550628	0	0	0	0	0	0	-
A151R22	SK1	chrV	54338	54605	57512	57623	1	26	0.007915	126	3285	0.00894	112	2908	0	0	0	0	0	0	-			SRR2984803	SK1	chrVIII	1	20747	136158	136182	1	888	0.00652	153	136181	0.00769	130	115412	0	0	0	0	0	0	-
A151R22	SK1	chrV	60880	61426	85331	85426	1	169	0.006885	145	24546	0.00707	141	23906	0	0	0	0	0	0	-			SRR2984803	SK1	chrVIII	137950	138014	516617	542723	1	2236	0.00552	181	404773	0.00591	169	378604	0	0	0	0	0	0	-
A151R22	SK1	chrV	95328	98413	131160	131473	1	222	0.006142	163	36145	0.00678	148	32748	0	0	0	0	0	0	-			SRR2984803	SK1	chrIX	1	20941	293288	293616	0	1616	0.0055	182	293615	0.00593	169	272348	0	0	0	0	0	0	ter
A151R22	SK1	chrV	132025	132180	132180	132410	1	1	0.002597	385	385	1	1	1	0	0	0	0	0	0	-			SRR2984803	SK1	chrIX	293617	293947	315633	317299	1	73	0.00308	324	23682	0.00337	297	21687	0	0	0	0	0	0	-
A151R22	SK1	chrV	134824	135257	135735	135763	0	3	0.003195	313	939	0.00626	160	479	0	0	0	0	0	0	int			SRR2984803	SK1	chrIX	320482	321113	415876	449612	1	668	0.00517	193	129130	0.00705	142	94764	0	0	0	0	0	0	-
A151R22	SK1	chrV	135764	135794	253118	253558	1	698	0.005926	169	117794	0.00595	168	117325	0	0	0	0	0	0	-			SRR2984803	SK1	chrX	1	40741	506145	506477	1	2705	0.00534	187	506476	0.00581	172	465405	0	0	0	0	0	0	-
A151R22	SK1	chrV	255769	255964	330830	330875	1	470	0.006258	160	75106	0.00628	159	74867	0	0	0	0	0	0	-			SRR2984803	SK1	chrX	506478	506812	508250	508897	0	5	0.00207	484	2419	0.00347	288	1439	0	0	0	0	0	0	int
A151R22	SK1	chrV	343344	343866	393104	393603	1	300	0.005969	168	50259	0.00609	164	49239	0	0	0	0	0	0	-			SRR2984803	SK1	chrX	508898	509546	574006	574073	1	219	0.00336	298	65175	0.0034	294	64461	0	0	0	0	0	0	-
A151R22	SK1	chrV	393604	394105	395833	395998	0	13	0.00543	184	2394	0.00752	133	1729	0	0	0	0	0	0	int			SRR2984803	SK1	chrX	574074	574142	574142	574266	1	1	0.00521	192	192	1	1	1	0	0	0	0	0	0	sub
A151R22	SK1	chrV	395999	396166	469789	470164	1	358	0.004827	207	74165	0.00486	206	73624	2	2.72e-05	0	0	2	0	-			SRR2984803	SK1	chrX	574267	574393	726176	753937	1	749	0.00417	240	179670	0.00493	203	151784	0	0	0	0	0	0	-
A151R22	SK1	chrV	470165	470541	472357	472597	0	10	0.004112	243	2432	0.0055	182	1817	0	0	0	0	0	0	int			SRR2984803	SK1	chrXI	1	9768	22289	22449	1	36	0.0016	624	22448	0.00287	348	12522	0	0	0	0	0	0	-
A151R22	SK1	chrV	472598	472840	574329	589812	1	596	0.005085	197	117214	0.00587	170	101490	0	0	0	0	0	0	-			SRR2984803	SK1	chrXI	24004	25389	660435	690901	1	3282	0.00492	203	666897	0.00517	193	635047	0	0	0	0	0	0	-
A151R22	SK1	chrVI	1	53825	113925	113984	0	432	0.00379	264	113983	0.00719	139	60101	0	0	0	0	0	0	ter			SRR2984803	SK1	chrXII	1	21406	285919	286059	1	1718	0.00601	167	286058	0.00649	154	264514	0	0	0	0	0	0	-
A151R22	SK1	chrVI	113985	114045	114045	114067	1	1	0.0122	82	82	1	1	1	0	0	0	0	0	0	-			SRR2984803	SK1	chrXII	286060	286201	286203	287240	1	2	0.00169	590	1180	0.66667	2	3	0	0	0	0	0	0	sub
A151R22	SK1	chrVI	114068	114091	114091	114108	0	1	0.025	40	40	1	1	1	0	0	0	0	0	0	int			SRR2984803	SK1	chrXII	287241	288280	407169	407175	1	818	0.00682	147	119934	0.00688	145	118890	0	0	0	0	0	0	-
A151R22	SK1	chrVI	114109	114127	172013	172127	1	366	0.00631	159	58018	0.00632	158	57887	13	0.0002246	3	5.18e-05	13	3	-			SRR2984803	SK1	chrXII	407268	407309	486626	486724	1	348	0.00438	228	79456	0.00439	228	79318	0	0	0	0	0	0	-
A151R22	SK1	chrVI	172128	172244	175744	176058	0	10	0.00254	393	3930	0.00286	350	3501	0	0	0	0	0	0	int			SRR2984803	SK1	chrXII	486725	486824	958181	958438	0	2150	0.00456	219	471713	0.00456	219	471358	0	0	0	0	0	0	int
A151R22	SK1	chrVI	176059	176374	179812	180045	1	27	0.00677	148	3986	0.00785	127	3439	0	0	0	0	0	0	-			SRR2984803	SK1	chrXII	958439	958697	958697	958852	1	1	0.00242	413	413	1	1	1	0	0	0	0	0	0	-
A151R22	SK1	chrVI	180700	180733	184117	184139	1	32	0.00931	107	3439	0.00945	106	3385	0	0	0	0	0	0	-			SRR2984803	SK1	chrXII	958853	959009	1014674	1054145	0	285	0.00299	334	95292	0.00512	195	55666	0	0	0	0	0	0	ter
A151R22	SK1	chrVI	184140	184164	193867	194282	0	60	0.00592	169	10142	0.00618	162	9704	0	0	0	0	0	0	int			SRR2984803	SK1	chrXIII	1	4420	128483	128958	1	743	0.005762	174	128957	0.00599	167	124064	0	0	0	0	0	0	-
A151R22	SK1	chrVI	194283	194700	268907	269026	1	557	0.00745	134	74743	0.00751	133	74208	0	0	0	0	0	0	-			SRR2984803	SK1	chrXIII	130198	130960	514642	514669	1	2168	0.005639	177	384471	0.00565	177	383683	0	0	0	0	0	0	-
A151R22	SK1	chrVI	271748	271825	275343	275499	1	20	0.00533	188	3751	0.00568	176	3519	0	0	0	0	0	0	-			SRR2984803	SK1	chrXIII	514670	514698	514698	514802	1	1	0.007576	132	132	1	1	1	0	0	0	0	0	0	sub
A151R22	SK1	chrVII	27909	28136	32593	32658	1	36	0.00758	132	4749	0.00808	124	4458	0	0	0	0	0	0	-			SRR2984803	SK1	chrXIII	514803	514909	887137	923535	1	2262	0.005534	181	408732	0.00608	165	372229	0	0	0	0	0	0	-
A151R22	SK1	chrVII	39664	40073	54587	55559	1	73	0.00459	218	15895	0.00503	199	14515	0	0	0	0	0	0	-			SRR2984803	SK1	chrXIV	1	19894	649919	650093	1	3177	0.00489	205	650092	0.00504	198	630026	0	0	0	0	0	0	-
A151R22	SK1	chrVII	80812	81272	84017	84740	1	10	0.00255	393	3928	0.00364	275	2746	0	0	0	0	0	0	-			SRR2984803	SK1	chrXIV	651048	651386	660787	660917	1	50	0.00507	197	9869	0.00532	188	9402	0	0	0	0	0	0	-
A151R22	SK1	chrVII	191763	191841	192529	193020	1	4	0.00318	314	1257	0.00581	172	689	0	0	0	0	0	0	-			SRR2984803	SK1	chrXIV	662011	662369	779825	791982	1	756	0.00582	172	129971	0.00644	155	117457	0	0	0	0	0	0	-
A151R22	SK1	chrVII	230255	231187	231383	231814	1	2	0.00128	780	1559	0.01015	98	197	2	0.0101523	0	0	2	0	-			SRR2984803	SK1	chrXV	1	21190	1033932	1053869	1	6090	0.00578	173	1053868	0.00601	166	1012743	0	0	0	0	0	0	-
A151R22	SK1	chrVII	379907	380003	500710	500825	1	663	0.00548	182	120918	0.00549	182	120708	0	0	0	0	0	0	-			SRR2984803	SK1	chrXVI	1	28441	730016	730080	1	4622	0.00633	158	730079	0.00659	152	701576	0	0	0	0	0	0	-
A151R22	SK1	chrVII	500826	500943	500943	500959	0	1	0.00752	133	133	1	1	1	0	0	0	0	0	0	int			SRR2984803	SK1	chrXVI	730081	730146	730146	730286	1	1	0.00488	205	205	1	1	1	0	0	0	0	0	0	sub
A151R22	SK1	chrVII	500960	500977	576444	576691	1	390	0.00515	194	75731	0.00517	194	75468	0	0	1	1.33e-05	0	0	-			SRR2984803	SK1	chrXVI	730287	730428	918890	946846	1	1177	0.00544	184	216559	0.00625	160	188463	0	0	0	0	0	0	-
A151R22	SK1	chrVII	577204	577434	714782	714857	1	960	0.00697	143	137653	0.00699	143	137349	0	0	0	0	0	0	-			SRR2984804	BY	chrI	1	31651	197000	219929	1	813	0.0037	271	219928	0.00492	203	165350	0	0	0	0	0	0	-
A151R22	SK1	chrVII	714858	714935	737822	738233	0	163	0.00697	143	23375	0.00712	140	22888	0	0	0	0	0	0	int			SRR2984804	BY	chrII	1	9961	194622	195488	1	1021	0.00522	191	195487	0.00553	181	184662	0	0	0	0	0	0	-
A151R22	SK1	chrVII	738234	738647	934608	934794	1	1146	0.00583	172	196560	0.00585	171	195962	0	0	0	0	0	0	-			SRR2984804	BY	chrII	195489	196356	196813	196894	0	4	0.00285	351	1405	0.00873	114	458	0	0	0	0	0	0	int
A151R22	SK1	chrVII	936791	936933	977903	977969	1	331	0.00804	124	41178	0.00808	124	40971	38	0.0009275	1	2.44e-05	38	1	-			SRR2984804	BY	chrII	196895	196977	364185	364251	1	980	0.00586	171	167356	0.00586	171	167209	0	0	0	0	0	0	-
A151R22	SK1	chrVII	1027744	1028039	1028820	1029201	1	3	0.00206	486	1457	0.00384	261	782	3	0.0038363	0	0	3	0	-			SRR2984804	BY	chrII	364252	364319	364356	364403	1	7	0.04636	22	151	0.18421	5	38	0	0	0	0	0	0	sub
A151R22	SK1	chrVIII	1	20747	67743	67990	0	412	0.00606	165	67989	0.00877	114	46997	0	0	0	0	0	0	ter			SRR2984804	BY	chrII	364404	364453	801908	813597	1	2360	0.00525	190	449193	0.00539	185	437456	0	0	0	0	0	0	-
A151R22	SK1	chrVIII	67991	68240	70147	70234	1	6	0.00267	374	2243	0.00314	318	1908	0	0	0	0	0	0	-			SRR2984804	BY	chrIII	1	13839	64825	64895	1	183	0.00282	355	64894	0.00359	279	50987	0	0	0	0	0	0	-
A151R22	SK1	chrVIII	70235	70324	71863	72060	0	11	0.00603	166	1825	0.00714	140	1540	0	0	0	0	0	0	int			SRR2984804	BY	chrIII	64896	64968	68793	69072	1	25	0.00599	167	4176	0.00653	153	3826	0	0	0	0	0	0	sub
A151R22	SK1	chrVIII	72061	72259	87509	87872	1	117	0.0074	135	15811	0.00767	130	15251	0	0	0	0	0	0	-			SRR2984804	BY	chrIII	69073	69354	90024	93119	1	60	0.0025	401	24046	0.0029	345	20671	0	0	0	0	0	0	-
A151R22	SK1	chrVIII	95530	95753	136158	136182	1	226	0.00556	180	40652	0.00559	179	40406	2	4.95e-05	0	0	2	0	-			SRR2984804	BY	chrIII	93120	96216	97266	97329	1	4	0.00095	1052	4209	0.00381	263	1051	0	0	0	0	0	0	sub
A151R22	SK1	chrVIII	137950	138014	181658	182071	1	319	0.00723	138	44121	0.00731	137	43645	0	0	0	0	0	0	-			SRR2984804	BY	chrIII	97330	97395	216840	217230	1	518	0.00432	231	119900	0.00434	231	119446	0	0	0	0	0	0	-
A151R22	SK1	chrVIII	188099	188471	227858	228263	1	250	0.00622	161	40164	0.00635	158	39388	0	0	0	0	0	0	-			SRR2984804	BY	chrIII	219987	221239	298275	298308	1	320	0.00409	245	78321	0.00415	241	77037	0	0	0	0	0	0	-
A151R22	SK1	chrVIII	229454	229898	235258	235309	1	19	0.00325	308	5855	0.00354	282	5361	0	0	0	0	0	0	-			SRR2984804	BY	chrIII	298309	298343	298351	298353	1	3	0.06818	15	44	0.33333	3	9	0	0	0	0	0	0	sub
A151R22	SK1	chrVIII	335633	335954	335954	336077	0	1	0.00225	444	444	1	1	1	0	0	0	0	0	0	int			SRR2984804	BY	chrIII	298354	298358	298358	298362	1	1	0.125	8	8	1	1	1	0	0	0	0	0	0	-
A151R22	SK1	chrVIII	337995	338632	516617	542723	1	1135	0.00554	180	204728	0.00638	157	177986	1	5.6e-06	0	0	0	0	-			SRR2984804	BY	chrIII	298363	298368	298368	298498	1	1	0.00741	135	135	1	1	1	0	0	0	0	0	0	sub
A151R22	SK1	chrIX	1	20941	41729	41893	1	217	0.00518	193	41892	0.01044	96	20789	139	0.0066862	5	0.0002405	139	5	-			SRR2984804	BY	chrIII	298499	298631	314508	341580	1	57	0.00132	756	43081	0.00359	279	15878	0	0	0	0	0	0	-
A151R22	SK1	chrIX	43834	44074	44837	45131	1	4	0.00308	324	1297	0.00524	191	764	4	0.0052356	0	0	4	0	-			SRR2984804	BY	chrIV	1	22387	46118	46173	1	155	0.00336	298	46172	0.00653	153	23732	0	0	0	0	0	0	-
A151R22	SK1	chrIX	48801	48988	197078	197708	1	832	0.00559	179	148907	0.00562	178	148091	412	0.0027821	12	8.1e-05	412	11	-			SRR2984804	BY	chrIV	46174	46231	46336	46545	1	3	0.00809	124	371	0.0283	35	106	0	0	0	0	0	0	sub
A151R22	SK1	chrIX	197709	198341	205902	206524	0	38	0.00431	232	8815	0.00503	199	7562	0	0	0	0	0	0	int			SRR2984804	BY	chrIV	46546	46757	46757	46968	1	1	0.00237	422	422	1	1	1	0	0	0	0	0	0	-
A151R22	SK1	chrIX	206525	207149	415876	449612	1	1180	0.00485	206	243087	0.00565	177	208728	8	3.83e-05	0	0	8	0	-			SRR2984804	BY	chrIV	46969	47182	47182	47242	0	1	0.00366	273	273	1	1	1	0	0	0	0	0	0	int
A151R22	SK1	chrX	1	40741	312466	312802	1	1757	0.00562	178	312801	0.00647	155	271726	4	1.47e-05	0	0	4	0	-			SRR2984804	BY	chrIV	47243	47304	47304	47452	1	1	0.00478	209	209	1	1	1	0	0	0	0	0	0	-
A151R22	SK1	chrX	312803	313141	317547	317857	0	27	0.00534	187	5054	0.00613	163	4407	0	0	0	0	0	0	int			SRR2984804	BY	chrIV	47453	47602	47602	47792	0	1	0.00295	339	339	1	1	1	0	0	0	0	0	0	int
A151R22	SK1	chrX	317858	318170	338590	338635	1	135	0.0065	154	20777	0.00661	151	20421	0	0	0	0	0	0	-			SRR2984804	BY	chrIV	47793	47985	47985	47993	1	1	0.005	200	200	1	1	1	0	0	0	0	0	0	-
A151R22	SK1	chrX	340582	340722	341261	342045	1	2	0.00137	732	1463	0.0037	270	540	0	0	0	0	0	0	-			SRR2984804	BY	chrIV	47994	48004	48004	48091	1	1	0.01031	97	97	1	1	1	0	0	0	0	0	0	sub
A151R22	SK1	chrX	354246	354689	472290	472498	1	533	0.00451	222	118252	0.00453	221	117602	0	0	0	0	0	0	-			SRR2984804	BY	chrIV	48092	48180	595648	595871	1	3126	0.00571	175	547779	0.00571	175	547469	0	0	0	0	0	0	-
A151R22	SK1	chrX	472499	472708	473362	473365	0	8	0.00924	108	866	0.01221	82	655	0	0	0	0	0	0	int			SRR2984804	BY	chrIV	595872	596097	596427	596790	0	3	0.00327	306	918	0.00906	110	331	0	0	0	0	0	0	int
A151R22	SK1	chrX	473366	473371	474457	474541	1	11	0.00936	107	1175	0.01012	99	1087	0	0	0	0	0	0	-			SRR2984804	BY	chrIV	596791	597156	597252	597304	1	3	0.00585	171	513	0.03093	32	97	0	0	0	0	0	0	-
A151R22	SK1	chrX	474542	474628	474841	475145	0	5	0.00829	121	603	0.02336	43	214	0	0	0	0	0	0	int			SRR2984804	BY	chrIV	597305	597359	597359	597387	0	1	0.0122	82	82	1	1	1	0	0	0	0	0	0	int
A151R22	SK1	chrX	475146	475452	477012	477330	1	6	0.00275	364	2184	0.00384	260	1561	0	0	0	0	0	0	-			SRR2984804	BY	chrIV	597388	597418	1258912	1259377	1	3984	0.00602	166	661989	0.00602	166	661495	0	0	0	0	0	0	-
A151R22	SK1	chrX	479717	480649	574006	574073	1	312	0.00331	302	94356	0.00334	299	93358	163	0.001746	5	5.36e-05	163	5	-			SRR2984804	BY	chrIV	1260252	1260397	1528320	1566853	1	1639	0.00535	187	306601	0.00612	163	267924	0	0	0	0	0	0	-
A151R22	SK1	chrX	574074	574142	574142	574266	0	1	0.00521	192	192	1	1	1	0	0	0	0	0	0	int			SRR2984804	BY	chrV	1	26541	112668	112981	1	564	0.00499	200	112980	0.00655	153	86128	0	0	0	0	0	0	-
A151R22	SK1	chrX	574267	574393	725768	753937	1	734	0.00409	245	179670	0.00485	206	151376	128	0.0008456	6	3.96e-05	128	5	-			SRR2984804	BY	chrV	112982	113297	113379	113532	1	3	0.00545	183	550	0.03614	28	83	0	0	0	0	0	0	sub
A151R22	SK1	chrXI	1	9768	50996	51690	1	106	0.002051	488	51689	0.00257	389	41229	2	4.85e-05	1	2.43e-05	0	0	-			SRR2984804	BY	chrV	113533	113688	113688	113918	1	1	0.0026	385	385	1	1	1	0	0	0	0	0	0	-
A151R22	SK1	chrXI	53784	55182	87935	88402	1	160	0.004622	216	34618	0.00488	205	32754	16	0.0004885	0	0	16	0	-			SRR2984804	BY	chrV	113919	114150	116121	116742	1	14	0.00496	202	2823	0.0071	141	1972	0	0	0	0	0	0	sub
A151R22	SK1	chrXI	88403	88872	89136	89543	0	2	0.001754	570	1140	0.00755	132	265	0	0	0	0	0	0	int			SRR2984804	BY	chrV	116743	117365	566534	583092	1	2640	0.00566	177	466349	0.00588	170	449170	0	0	0	0	0	0	-
A151R22	SK1	chrXI	89544	89952	269628	269966	1	752	0.004168	240	180422	0.00419	239	179677	643	0.0035786	23	0.000128	643	23	-			SRR2984804	BY	chrVI	1	34004	81379	82013	1	357	0.00435	230	82012	0.00754	133	47376	0	0	0	0	0	0	-
A151R22	SK1	chrXI	269967	270307	286515	286738	0	103	0.006142	163	16771	0.00635	157	16209	0	0	0	0	0	0	int			SRR2984804	BY	chrVI	84024	84247	191391	191682	1	756	0.00702	142	107658	0.00706	142	107145	0	0	0	0	0	0	-
A151R22	SK1	chrXI	286739	286964	489198	489906	1	1221	0.00601	166	203167	0.00604	166	202235	513	0.0025367	22	0.0001088	512	22	-			SRR2984804	BY	chrVI	192141	192307	266557	271539	1	594	0.00748	134	79398	0.008	125	74251	0	0	0	0	0	0	-
A151R22	SK1	chrXI	489907	490617	585243	585544	0	554	0.005793	173	95637	0.00585	171	94627	0	0	0	0	0	0	int			SRR2984804	BY	chrVII	1	11573	426379	426541	1	2391	0.00561	178	426540	0.00576	173	414807	0	0	0	0	0	0	-
A151R22	SK1	chrXI	585545	585847	589139	589302	1	14	0.003726	268	3757	0.00425	235	3293	0	0	0	0	0	0	-			SRR2984804	BY	chrVII	428406	428493	496548	496663	1	364	0.00533	188	68257	0.00535	187	68056	0	0	0	0	0	0	-
A151R22	SK1	chrXI	589303	589468	660284	690901	0	341	0.003356	298	101598	0.00482	208	70817	0	0	0	0	0	0	ter			SRR2984804	BY	chrVII	496798	496815	924102	924573	1	2736	0.0064	156	427775	0.0064	156	427288	0	0	0	0	0	0	-
A151R22	SK1	chrXII	1	21469	28013	28619	1	22	0.000769	1301	28618	0.00336	298	6545	22	0.0033613	1	0.0001528	22	1	-			SRR2984804	BY	chrVII	925295	925441	1066263	1091538	1	899	0.00541	185	166243	0.00638	157	140823	0	0	0	0	0	0	-
A151R22	SK1	chrXII	30486	30783	1014674	1054145	1	1682	0.001643	609	1023659	0.00171	585	983892	86	8.74e-05	3	3e-06	86	2	-			SRR2984804	BY	chrVIII	1	19211	140259	140283	1	891	0.00635	157	140282	0.00736	136	121049	0	0	0	0	0	0	-
A151R22	SK1	chrXIII	1	4420	128483	128958	1	731	0.005669	176	128957	0.005892	170	124064	0	0	0	0	0	0	-			SRR2984804	BY	chrVIII	140284	140310	141986	142049	1	14	0.00793	126	1765	0.00835	120	1677	0	0	0	0	0	0	sub
A151R22	SK1	chrXIII	130198	130960	514642	514669	1	2059	0.005355	187	384471	0.005366	186	383683	0	0	0	0	0	0	-			SRR2984804	BY	chrVIII	142050	142114	341994	342579	1	976	0.00487	205	200529	0.00488	205	199881	0	0	0	0	0	0	-
A151R22	SK1	chrXIII	514670	514698	514698	514802	0	1	0.007576	132	132	1	1	1	0	0	0	0	0	0	int			SRR2984804	BY	chrVIII	342580	343166	344118	344399	0	5	0.00275	364	1819	0.00525	191	953	0	0	0	0	0	0	int
A151R22	SK1	chrXIII	514803	514909	639306	639528	1	702	0.005628	178	124725	0.005643	177	124398	0	0	0	0	0	0	-			SRR2984804	BY	chrVIII	344400	344682	508607	508982	1	1041	0.00633	158	164582	0.00635	157	163926	0	0	0	0	0	0	-
A151R22	SK1	chrXIII	639529	639753	741364	741422	0	597	0.005859	171	101893	0.005875	170	101612	0	0	0	0	0	0	int			SRR2984804	BY	chrVIII	508983	509359	509539	509579	0	3	0.00503	199	596	0.01657	60	181	0	0	0	0	0	0	int
A151R22	SK1	chrXIII	741423	741483	746320	746759	1	86	0.016117	62	5336	0.017776	56	4838	0	0	0	0	0	0	-			SRR2984804	BY	chrVIII	509580	509621	540633	581049	1	210	0.00294	340	71469	0.00677	148	31013	0	0	0	0	0	0	-
A151R22	SK1	chrXIII	746760	747201	748962	749229	0	13	0.005265	190	2469	0.007378	136	1762	0	0	0	0	0	0	int			SRR2984804	BY	chrIX	1	30677	192470	192905	0	1027	0.00532	188	192904	0.00635	158	161794	0	0	1	6.2e-06	0	0	ter
A151R22	SK1	chrXIII	749230	749499	751301	751884	1	14	0.005275	190	2654	0.007765	129	1803	0	0	0	0	0	0	-			SRR2984804	BY	chrIX	192906	193343	193379	194053	1	2	0.00174	574	1147	0.05405	18	37	0	0	0	0	0	0	-
A151R22	SK1	chrXIII	751885	752469	764886	765279	0	58	0.00433	231	13394	0.004671	214	12418	0	0	0	0	0	0	int			SRR2984804	BY	chrIX	194054	194729	311923	313373	0	574	0.00481	208	119319	0.0049	204	117195	0	0	0	0	0	0	int
A151R22	SK1	chrXIII	765280	765675	766720	767164	1	9	0.004777	209	1884	0.008604	116	1046	0	0	0	0	0	0	-			SRR2984804	BY	chrIX	313374	314826	424953	440036	1	710	0.00561	178	126662	0.00645	155	110128	0	0	0	0	0	0	-
A151R22	SK1	chrXIII	767165	767610	811481	811800	0	342	0.007662	131	44635	0.007795	128	43872	0	0	0	0	0	0	int			SRR2984804	BY	chrX	1	31893	580327	580394	1	2932	0.00505	198	580393	0.00535	187	548435	0	0	0	0	0	0	-
A151R22	SK1	chrXIII	811801	812122	813554	813645	1	11	0.005965	168	1844	0.007676	130	1433	0	0	0	0	0	0	-			SRR2984804	BY	chrX	580588	580714	732779	751611	1	749	0.00438	228	171023	0.00493	203	152066	0	0	0	0	0	0	-
A151R22	SK1	chrXIII	814051	814146	814158	814250	1	2	0.01005	100	199	0.153846	6	13	0	0	0	0	0	0	-			SRR2984804	BY	chrXI	1	3397	15920	16080	1	36	0.00224	447	16079	0.00287	348	12524	0	0	0	0	0	0	-
A151R22	SK1	chrXIII	816692	816934	870863	870905	0	212	0.003911	256	54213	0.003931	254	53930	0	0	0	0	0	0	int			SRR2984804	BY	chrXI	16081	16243	16252	17637	1	2	0.00129	778	1556	0.2	5	10	0	0	0	0	0	0	sub
A151R22	SK1	chrXIII	870906	870949	887137	923535	1	117	0.002223	450	52629	0.007227	138	16189	0	0	0	0	0	0	-			SRR2984804	BY	chrXI	17638	19024	642818	666862	1	3317	0.00511	196	649224	0.00532	188	623795	0	0	0	0	0	0	-
A151R22	SK1	chrXIV	1	19894	126035	126254	1	510	0.00404	248	126253	0.0048	208	106142	382	0.003599	6	5.65e-05	382	6	-			SRR2984804	BY	chrXII	1	21028	291141	291281	1	1720	0.0059	169	291280	0.00637	157	270114	0	0	0	0	0	0	-
A151R22	SK1	chrXIV	130800	131140	450584	451328	1	1849	0.00577	173	320528	0.00579	173	319445	0	0	0	0	0	0	-			SRR2984804	BY	chrXII	292464	293503	412651	412657	1	819	0.00681	147	120193	0.00687	145	119149	0	0	0	0	0	0	-
A151R22	SK1	chrXIV	453669	454197	716529	717080	1	902	0.00342	292	263411	0.00344	291	262333	0	0	0	0	0	0	-			SRR2984804	BY	chrXII	412658	412666	836327	836903	0	1674	0.00395	253	424245	0.00395	253	423662	27	6.37e-05	1	2.4e-06	20	1	int
A151R22	SK1	chrXIV	718260	718439	779825	791982	1	602	0.00817	122	73722	0.00981	102	61387	0	0	0	0	0	0	-			SRR2984804	BY	chrXII	836904	837481	837579	839069	1	3	0.00139	722	2165	0.0303	33	99	0	0	0	0	0	0	-
A151R22	SK1	chrXV	78048	78435	179689	180190	1	553	0.00541	185	102142	0.00546	183	101255	0	0	0	0	0	0	-			SRR2984804	BY	chrXII	839070	840561	1059166	1075542	0	745	0.00315	317	236472	0.00341	293	218606	0	0	0	0	0	0	ter
A151R22	SK1	chrXV	183204	183306	245875	246249	1	403	0.00639	156	63045	0.00644	155	62570	0	0	0	0	0	0	-			SRR2984804	BY	chrXIII	1	9880	134042	134517	1	742	0.005516	181	134516	0.00598	167	124163	0	0	0	0	0	0	-
A151R22	SK1	chrXV	246250	246626	249099	249508	0	18	0.00552	181	3258	0.00728	137	2474	0	0	0	0	0	0	int			SRR2984804	BY	chrXIII	134518	134995	134995	135756	1	1	0.000808	1238	1238	1	1	1	0	0	0	0	0	0	sub
A151R22	SK1	chrXV	249509	249919	458814	459161	1	1206	0.00575	174	209652	0.00577	173	208896	21	0.0001005	0	0	21	0	-			SRR2984804	BY	chrXIII	135757	136519	183460	183491	1	213	0.004462	224	47734	0.00454	220	46942	0	0	0	0	0	0	-
A151R22	SK1	chrXV	459162	459510	459510	459947	0	1	0.00127	785	785	1	1	1	0	0	0	0	0	0	int			SRR2984804	BY	chrXIII	183492	183525	183635	183639	0	2	0.013605	74	147	0.01802	56	111	0	0	0	0	0	0	int
A151R22	SK1	chrXV	459948	460386	614333	614501	1	683	0.00442	226	154553	0.00444	225	153948	0	0	0	0	0	0	-			SRR2984804	BY	chrXIII	183640	183645	547629	547656	1	1954	0.005368	186	364016	0.00537	186	363985	0	0	0	0	0	0	-
A151R22	SK1	chrXV	615799	615835	910032	910164	1	1686	0.00573	175	294365	0.00573	174	294198	0	0	0	0	0	0	-			SRR2984804	BY	chrXIII	547790	547896	706801	706910	1	906	0.005694	176	159120	0.0057	175	158906	0	0	0	0	0	0	-
A151R22	SK1	chrXV	915926	916111	916274	916626	1	4	0.00571	175	700	0.02439	41	164	0	0	0	0	0	0	-			SRR2984804	BY	chrXIII	706911	707021	707021	707085	0	1	0.005747	174	174	1	1	1	0	0	0	0	0	0	int
A151R22	SK1	chrXV	916627	916980	937378	937516	0	94	0.0045	222	20889	0.00461	217	20399	0	0	0	0	0	0	int			SRR2984804	BY	chrXIII	707086	707151	815250	815526	1	837	0.007719	130	108440	0.00774	129	108100	0	0	0	0	0	0	-
A151R22	SK1	chrXV	937517	937656	986491	986540	1	273	0.00557	180	49023	0.00559	179	48836	0	0	0	0	0	0	-			SRR2984804	BY	chrXIII	817085	817430	920999	930506	1	522	0.004602	217	113421	0.00504	198	103570	0	0	0	0	0	0	-
A151R22	SK1	chrXV	988131	988266	1033741	1053869	1	427	0.0065	154	65738	0.00939	107	45476	0	0	0	0	0	0	-			SRR2984804	BY	chrXIV	1	11351	765258	777615	1	3986	0.00513	195	777614	0.00529	189	753908	0	0	0	0	0	0	-
A151R22	SK1	chrXVI	1	28441	215675	216070	1	1223	0.00566	177	216069	0.00653	153	187235	0	0	0	0	0	0	-			SRR2984804	BY	chrXV	1	35327	183273	183686	1	926	0.00504	198	183685	0.00626	160	147947	0	0	0	0	0	0	-
A151R22	SK1	chrXVI	223980	224162	621641	621713	1	2616	0.00658	152	397733	0.00658	152	397480	0	0	0	0	0	0	-			SRR2984804	BY	chrXV	185496	185857	1070462	1091343	1	5143	0.00568	176	905847	0.00581	172	884606	0	0	0	0	0	0	-
A151R22	SK1	chrXVI	621714	621787	628849	629086	0	56	0.0076	132	7372	0.00793	126	7063	0	0	0	0	0	0	int			SRR2984804	BY	chrXVI	1	26468	519673	519716	1	3196	0.00615	163	519715	0.00648	154	493206	0	0	0	0	0	0	-
A151R22	SK1	chrXVI	629087	629325	730016	730080	1	537	0.00532	188	100993	0.00533	188	100692	0	0	0	0	0	0	-			SRR2984804	BY	chrXVI	519717	519761	519761	519853	0	1	0.00735	136	136	1	1	1	0	0	0	0	0	0	int
A151R22	SK1	chrXVI	730081	730146	730146	730286	0	1	0.00488	205	205	1	1	1	0	0	0	0	0	0	int			SRR2984804	BY	chrXVI	519854	519947	729969	730033	1	1427	0.00679	147	210179	0.00679	147	210023	0	0	0	0	0	0	-
A151R22	SK1	chrXVI	730287	730428	855058	855207	1	665	0.00532	188	124920	0.00534	187	124631	0	0	0	0	0	0	-			SRR2984804	BY	chrXVI	730240	730381	924013	954457	1	1175	0.00524	191	224217	0.00607	165	193633	0	0	0	0	0	0	-
A151R25	BY	chrI	1	31651	127345	128211	0	491	0.00383	261	128210	0.00513	195	95695	0	0	0	0	0	0	ter			SRR2984804	SK1	chrI	1	34362	199335	228861	1	813	0.00355	282	228860	0.00493	203	164974	0	0	0	0	0	0	-
A151R25	BY	chrI	128212	129080	132509	134930	1	14	0.00208	480	6718	0.00408	245	3430	0	0	0	0	0	0	-			SRR2984804	SK1	chrII	1	34127	212409	213274	1	1021	0.00479	209	213273	0.00573	175	178283	0	0	0	0	0	0	-
A151R25	BY	chrI	134931	137353	139720	140672	0	11	0.00192	522	5741	0.00465	215	2368	0	0	0	0	0	0	int			SRR2984804	SK1	chrII	214680	214762	371748	371814	1	980	0.00624	160	157134	0.00624	160	156987	0	0	0	0	0	0	-
A151R25	BY	chrI	140673	141627	197000	219929	1	282	0.00356	281	79256	0.00509	196	55374	0	0	0	0	0	0	-			SRR2984804	SK1	chrII	371967	372016	810089	829469	1	2360	0.00516	194	457502	0.00539	186	438074	0	0	0	0	0	0	-
A151R25	BY	chrII	1	10084	364185	364251	1	1953	0.00536	187	364250	0.00552	181	354102	0	0	0	0	0	0	-			SRR2984804	SK1	chrIII	1	14703	65755	65825	1	183	0.00278	360	65824	0.00358	279	51053	0	0	0	0	0	0	-
A151R25	BY	chrII	364252	364319	364356	364403	0	7	0.04636	22	151	0.18421	5	38	0	0	0	0	0	0	int			SRR2984804	SK1	chrIII	70003	70284	84683	84964	1	60	0.00401	249	14961	0.00417	240	14400	0	0	0	0	0	0	-
A151R25	BY	chrII	364404	364453	445276	445572	1	407	0.00501	199	81168	0.00504	199	80824	0	0	0	0	0	0	-			SRR2984804	SK1	chrIII	86363	86428	196965	197355	1	518	0.004667	214	110992	0.00469	213	110538	0	0	0	0	0	0	-
A151R25	BY	chrII	445573	445871	455273	455432	0	54	0.00548	183	9859	0.00574	174	9403	0	0	0	0	0	0	int			SRR2984804	SK1	chrIII	197356	197748	198861	200111	0	5	0.001815	551	2755	0.00449	223	1114	0	0	0	0	0	0	int
A151R25	BY	chrII	455433	455593	801908	813597	1	1867	0.00521	192	358164	0.00539	185	346316	0	0	0	0	0	0	-			SRR2984804	SK1	chrIII	200112	201364	279682	279715	1	320	0.00402	249	79603	0.00409	245	78319	0	0	0	0	0	0	-
A151R25	BY	chrIII	1	13839	64825	64895	1	182	0.002805	357	64894	0.00357	280	50987	0	0	0	0	0	0	-			SRR2984804	SK1	chrIII	279762	279766	279766	279770	1	1	0.125	8	8	1	1	1	0	0	0	0	0	0	-
A151R25	BY	chrIII	64896	64968	68793	69072	0	25	0.005987	167	4176	0.00653	153	3826	0	0	0	0	0	0	int			SRR2984804	SK1	chrIII	279907	280039	295919	340914	1	57	0.000934	1070	61007	0.00359	279	15881	0	0	0	0	0	0	-
A151R25	BY	chrIII	69073	69354	89337	92775	1	57	0.002405	416	23702	0.00285	351	19984	0	0	0	0	0	0	-			SRR2984804	SK1	chrIV	1	35710	59441	59497	1	155	0.00261	384	59496	0.00653	153	23732	0	0	0	0	0	0	-
A151R25	BY	chrIII	92776	96216	97266	97329	0	4	0.000879	1138	4553	0.00381	263	1051	0	0	0	0	0	0	int			SRR2984804	SK1	chrIV	59870	60081	60081	60292	1	1	0.00237	422	422	1	1	1	0	0	0	0	0	0	-
A151R25	BY	chrIII	97330	97395	99880	100098	1	17	0.006142	163	2768	0.00684	146	2486	0	0	0	0	0	0	-			SRR2984804	SK1	chrIV	60567	60628	60628	60776	1	1	0.00478	209	209	1	1	1	1	1	0	0	1	0	-
A151R25	BY	chrIII	103262	103867	298275	298308	1	792	0.004061	246	195046	0.00407	245	194409	0	0	0	0	0	0	-			SRR2984804	SK1	chrIV	61117	61309	61309	61317	1	1	0.005	200	200	1	1	1	0	0	0	0	0	0	-
A151R25	BY	chrIII	298309	298343	298351	298353	0	3	0.068182	15	44	0.33333	3	9	0	0	0	0	0	0	int			SRR2984804	SK1	chrIV	61416	61504	585599	585822	1	3126	0.00596	168	524406	0.00596	168	524096	0	0	0	0	0	0	-
A151R25	BY	chrIII	298354	298358	298358	298362	1	1	0.125	8	8	1	1	1	0	0	0	0	0	0	-			SRR2984804	SK1	chrIV	586742	587107	587203	587255	1	3	0.00585	171	513	0.03093	32	97	0	0	0	0	0	0	-
A151R25	BY	chrIII	298363	298368	298368	298498	0	1	0.007407	135	135	1	1	1	0	0	0	0	0	0	int			SRR2984804	SK1	chrIV	587339	587369	1213367	1213819	1	3984	0.00636	157	626480	0.00636	157	625999	0	0	0	0	0	0	-
A151R25	BY	chrIII	298499	298631	304742	305014	1	36	0.005526	181	6515	0.00589	170	6112	0	0	0	0	0	0	-			SRR2984804	SK1	chrIV	1213820	1214273	1214537	1214680	0	3	0.00349	287	860	0.01132	88	265	0	0	0	0	0	0	int
A151R25	BY	chrIII	306269	306660	314508	341580	1	19	0.000538	1858	35311	0.00242	413	7849	0	0	0	0	0	0	-			SRR2984804	SK1	chrIV	1214681	1214826	1482173	1486921	1	1639	0.00602	166	272240	0.00613	163	267348	0	0	0	0	0	0	-
A151R25	BY	chrIV	1	22387	46118	46173	1	151	0.00327	306	46172	0.00636	157	23732	0	0	0	0	0	0	-			SRR2984804	SK1	chrV	1	39479	131160	131473	1	564	0.00429	233	131472	0.00615	163	91682	0	0	0	0	0	0	-
A151R25	BY	chrIV	46174	46231	46336	46545	0	3	0.008086	124	371	0.0283	35	106	0	0	0	0	0	0	int			SRR2984804	SK1	chrV	132025	132180	132180	132410	1	1	0.0026	385	385	1	1	1	0	0	0	0	0	0	-
A151R25	BY	chrIV	46546	46757	46757	46968	1	1	0.00237	422	422	1	1	1	0	0	0	0	0	0	-			SRR2984804	SK1	chrV	135234	135856	574329	589812	1	2640	0.00581	172	454578	0.00602	166	438474	0	0	0	0	0	0	-
A151R25	BY	chrIV	46969	47182	47602	47792	0	2	0.00243	412	823	0.00475	210	421	0	0	0	0	0	0	int			SRR2984804	SK1	chrVI	1	53825	101178	101818	1	357	0.00351	285	101817	0.00754	133	47354	0	0	0	0	0	0	-
A151R25	BY	chrIV	47793	47985	47985	47993	1	1	0.005	200	200	1	1	1	0	0	0	0	0	0	-			SRR2984804	SK1	chrVI	101819	102460	103612	103834	0	15	0.00744	134	2015	0.01301	77	1153	0	0	0	0	0	0	int
A151R25	BY	chrIV	47994	48004	48004	48091	0	1	0.010309	97	97	1	1	1	0	0	0	0	0	0	int			SRR2984804	SK1	chrVI	103835	104058	212995	213286	1	756	0.00691	145	109451	0.00694	144	108938	0	0	0	0	0	0	-
A151R25	BY	chrIV	48092	48180	91898	92678	1	304	0.006818	147	44586	0.00695	144	43719	0	0	0	0	0	0	-			SRR2984804	SK1	chrVI	213287	213580	213580	213744	0	1	0.00219	457	457	1	1	1	0	0	0	0	0	0	int
A151R25	BY	chrIV	95389	95802	125513	125867	1	134	0.004397	227	30478	0.00451	222	29712	0	0	0	0	0	0	-			SRR2984804	SK1	chrVI	213745	213911	287859	299318	1	594	0.00694	144	85573	0.00803	124	73949	0	0	0	0	0	0	-
A151R25	BY	chrIV	125868	126223	129725	130091	0	4	0.000947	1056	4223	0.00114	876	3503	0	0	0	0	0	0	int			SRR2984804	SK1	chrVII	1	6551	424688	424850	1	2391	0.00563	178	424849	0.00572	175	418138	0	0	0	0	0	0	-
A151R25	BY	chrIV	130092	130459	351393	351597	1	1138	0.005138	195	221505	0.00515	194	220935	0	0	0	0	0	0	-			SRR2984804	SK1	chrVII	424851	425015	426645	426730	0	10	0.00532	188	1879	0.00613	163	1631	0	0	0	0	0	0	int
A151R25	BY	chrIV	351598	351804	359235	359288	0	52	0.006762	148	7690	0.007	143	7432	0	0	0	0	0	0	int			SRR2984804	SK1	chrVII	426731	426817	500710	500825	1	364	0.00491	204	74094	0.00493	203	73894	0	0	0	0	0	0	-
A151R25	BY	chrIV	359289	359344	723839	723966	1	2213	0.006068	165	364677	0.00607	165	364496	0	0	0	0	0	0	-			SRR2984804	SK1	chrVII	500826	500943	500943	500959	1	1	0.00752	133	133	1	1	1	0	0	0	0	0	0	sub
A151R25	BY	chrIV	723967	724095	816717	818066	0	174	0.001849	541	94099	0.00188	532	92623	2	2.16e-05	0	0	0	0	int			SRR2984804	SK1	chrVII	500960	500977	909755	910226	1	2736	0.00669	150	409266	0.00669	149	408779	0	0	0	0	0	0	-
A151R25	BY	chrIV	818067	819418	819713	820342	1	4	0.001758	569	2275	0.01351	74	296	0	0	0	0	0	0	-			SRR2984804	SK1	chrVII	910227	910700	910803	910947	0	2	0.00278	360	720	0.01923	52	104	0	0	0	0	0	0	int
A151R25	BY	chrIV	820343	820974	899410	899882	0	104	0.001308	765	79539	0.00133	754	78437	1	1.27e-05	1	1.27e-05	0	0	int			SRR2984804	SK1	chrVII	910948	911094	1051604	1080440	1	899	0.0053	189	169492	0.0064	156	140511	0	0	0	0	0	0	-
A151R25	BY	chrIV	899883	900357	907492	907855	1	46	0.00577	173	7972	0.00645	155	7136	0	0	0	0	0	0	-			SRR2984804	SK1	chrVIII	1	20747	136158	136182	1	891	0.00654	153	136181	0.00772	130	115412	0	0	0	0	0	0	-
A151R25	BY	chrIV	907856	908221	1276376	1276895	0	1065	0.002886	347	369039	0.00289	346	368156	0	0	0	0	0	0	int			SRR2984804	SK1	chrVIII	137950	138014	317311	317896	1	976	0.00542	184	179946	0.00544	184	179298	0	0	0	0	0	0	-
A151R25	BY	chrIV	1276896	1277416	1301331	1301383	1	118	0.004819	208	24487	0.00493	203	23916	0	0	0	0	0	0	-			SRR2984804	SK1	chrVIII	319717	319999	484771	485146	1	1041	0.00629	159	165429	0.00632	158	164773	0	0	0	0	0	0	-
A151R25	BY	chrIV	1301616	1301727	1528320	1566853	1	1394	0.005256	190	265237	0.00615	163	226594	0	0	0	0	0	0	-			SRR2984804	SK1	chrVIII	485745	485786	516617	542723	1	210	0.00369	271	56978	0.00681	147	30832	0	0	0	0	0	0	-
A151R25	BY	chrV	1	26541	112668	112981	1	556	0.00492	203	112980	0.00646	155	86128	0	0	0	0	0	0	-			SRR2984804	SK1	chrIX	183132	183569	183605	184279	1	2	0.00174	574	1147	0.05405	18	37	0	0	0	0	0	0	-
A151R25	BY	chrV	112982	113297	113379	113532	0	3	0.00545	183	550	0.03614	28	83	0	0	0	0	0	0	int			SRR2984804	SK1	chrIX	299460	300912	415876	449612	1	710	0.00473	211	150152	0.00618	162	114965	0	0	0	0	0	0	-
A151R25	BY	chrV	113533	113688	113688	113918	1	1	0.0026	385	385	1	1	1	0	0	0	0	0	0	-			SRR2984804	SK1	chrX	1	40741	574006	574073	1	2932	0.00511	196	574072	0.0055	182	533266	0	0	0	0	0	0	-
A151R25	BY	chrV	113919	114150	116121	116681	0	14	0.00507	197	2762	0.0071	141	1972	0	0	0	0	0	0	int			SRR2984804	SK1	chrX	574074	574142	574142	574266	1	1	0.00521	192	192	1	1	1	0	0	0	0	0	0	sub
A151R25	BY	chrV	117273	117303	566534	583092	1	2593	0.00557	180	465819	0.00577	173	449232	1	2.2e-06	0	0	0	0	-			SRR2984804	SK1	chrX	574267	574393	726176	753937	1	749	0.00417	240	179670	0.00493	203	151784	0	0	0	0	0	0	-
A151R25	BY	chrVI	1	34004	44245	44519	1	100	0.00225	445	44518	0.00976	102	10242	0	0	0	0	0	0	-			SRR2984804	SK1	chrXI	1	9768	22289	22449	1	36	0.0016	624	22448	0.00287	348	12522	0	0	0	0	0	0	-
A151R25	BY	chrVI	44520	44795	54520	55067	0	79	0.00749	134	10547	0.00812	123	9726	0	0	0	0	0	0	int			SRR2984804	SK1	chrXI	24004	25389	660435	690901	1	3317	0.00497	201	666897	0.00522	191	635047	0	0	0	0	0	0	-
A151R25	BY	chrVI	58484	58992	196838	197078	1	967	0.00698	143	138594	0.00702	143	137847	0	0	0	0	0	0	-			SRR2984804	SK1	chrXII	1	21406	285919	286059	1	1720	0.00601	166	286058	0.0065	154	264514	0	0	0	0	0	0	-
A151R25	BY	chrVI	198354	198555	266557	271539	1	533	0.00728	137	73185	0.00784	128	68003	0	0	0	0	0	0	-			SRR2984804	SK1	chrXII	286060	286201	286203	287240	1	2	0.00169	590	1180	0.66667	2	3	0	0	0	0	0	0	sub
A151R25	BY	chrVII	1	11099	496548	496663	1	2697	0.00543	184	496662	0.00556	180	485450	1	2.1e-06	0	0	0	0	-			SRR2984804	SK1	chrXII	287241	288280	407169	407175	1	819	0.00683	146	119934	0.00689	145	118890	0	0	0	0	0	0	-
A151R25	BY	chrVII	496798	496815	826101	826442	1	2018	0.00612	163	329644	0.00613	163	329287	0	0	0	0	0	0	-			SRR2984804	SK1	chrXII	802409	802986	803082	804572	1	3	0.00139	721	2163	0.03093	32	97	0	0	0	0	0	0	-
A151R25	BY	chrVII	837702	837738	837738	837781	1	1	0.01266	79	79	1	1	1	0	0	0	0	0	0	-			SRR2984804	SK1	chrXIII	1	4420	128483	128958	1	742	0.005754	174	128957	0.00598	167	124064	0	0	0	0	0	0	-
A151R25	BY	chrVII	843274	843352	977373	977449	1	820	0.00611	164	134175	0.00612	163	134022	0	0	0	0	0	0	-			SRR2984804	SK1	chrXIII	130198	130960	177508	177539	1	213	0.004499	222	47341	0.00458	219	46549	0	0	0	0	0	0	-
A151R25	BY	chrVII	977450	977528	996316	996585	0	158	0.00826	121	19135	0.00841	119	18789	0	0	0	0	0	0	int			SRR2984804	SK1	chrXIII	177687	177692	514642	514669	1	1954	0.005799	172	336982	0.0058	172	336951	0	0	0	0	0	0	-
A151R25	BY	chrVII	996586	996856	1066263	1091538	1	357	0.00376	266	94952	0.00514	194	69408	0	0	0	0	0	0	-			SRR2984804	SK1	chrXIII	514670	514698	514698	514802	1	1	0.007576	132	132	1	1	1	0	0	0	0	0	0	sub
A151R25	BY	chrVIII	1	19211	140259	140283	1	864	0.00616	162	140282	0.00714	140	121049	0	0	0	0	0	0	-			SRR2984804	SK1	chrXIII	514803	514909	674071	674180	1	906	0.005685	176	159377	0.00569	176	159163	0	0	0	0	0	0	-
A151R25	BY	chrVIII	140284	140310	141986	142049	0	14	0.00793	126	1765	0.00835	120	1677	0	0	0	0	0	0	int			SRR2984804	SK1	chrXIII	674356	674421	781749	782025	1	837	0.007774	129	107669	0.0078	128	107329	0	0	0	0	0	0	-
A151R25	BY	chrVIII	142050	142114	540633	581049	1	2200	0.00501	200	438999	0.00552	181	398520	0	0	0	0	0	0	-			SRR2984804	SK1	chrXIII	782026	782304	783240	783584	0	5	0.003209	312	1558	0.00534	187	937	0	0	0	0	0	0	int
A151R25	BY	chrIX	1	30677	424953	440036	1	2309	0.00525	191	440035	0.00586	171	394277	0	0	0	0	0	0	-			SRR2984804	SK1	chrXIII	783585	783930	887137	923535	1	522	0.00373	268	139950	0.00506	198	103208	0	0	0	0	0	0	-
A151R25	BY	chrX	1	31893	215869	216183	0	1022	0.00473	212	216182	0.00556	180	183977	0	0	0	0	0	0	ter			SRR2984804	SK1	chrXIV	1	19894	779825	791982	1	3986	0.00503	199	791981	0.00525	191	759932	0	0	0	0	0	0	-
A151R25	BY	chrX	216184	216500	339303	339605	1	918	0.00744	134	123421	0.00748	134	122804	1	8.1e-06	0	0	0	0	-			SRR2984804	SK1	chrXV	1	21190	163483	163896	1	926	0.00565	177	163895	0.00651	154	142294	0	0	0	0	0	0	-
A151R25	BY	chrX	339606	339910	346424	346730	0	35	0.00491	204	7124	0.00537	186	6515	0	0	0	0	0	0	int			SRR2984804	SK1	chrXV	163897	164311	165346	165705	0	3	0.00166	603	1808	0.0029	345	1036	0	0	0	0	0	0	int
A151R25	BY	chrX	346731	347039	423794	424208	1	386	0.00498	201	77477	0.00503	199	76756	0	0	0	0	0	0	-			SRR2984804	SK1	chrXV	165706	166067	1034660	1053869	1	5143	0.00579	173	888163	0.00592	169	868594	0	0	0	0	0	0	-
A151R25	BY	chrX	431849	432296	463868	464111	1	123	0.00381	262	32262	0.0039	257	31573	0	0	0	0	0	0	-			SRR2984804	SK1	chrXVI	1	28441	519039	519082	1	3196	0.00616	162	519081	0.00651	154	490599	0	0	0	0	0	0	-
A151R25	BY	chrX	468724	468842	576737	577793	1	330	0.00303	331	109069	0.00306	327	107896	0	0	0	0	0	0	-			SRR2984804	SK1	chrXVI	519220	519313	730016	730080	1	1427	0.00677	148	210860	0.00677	148	210704	0	0	0	0	0	0	-
A151R25	BY	chrX	577794	578851	580327	580394	0	9	0.00346	289	2600	0.00609	164	1477	0	0	0	0	0	0	int			SRR2984804	SK1	chrXVI	730081	730146	730146	730286	1	1	0.00488	205	205	1	1	1	0	0	0	0	0	0	sub
A151R25	BY	chrX	580588	580714	580714	581545	0	1	0.00104	957	957	1	1	1	0	0	0	0	0	0	int			SRR2984804	SK1	chrXVI	730287	730428	918890	946846	1	1175	0.00543	184	216559	0.00623	160	188463	0	0	0	0	0	0	-
A151R25	BY	chrX	581546	582379	667542	667848	1	327	0.00379	264	86302	0.00384	260	85164	0	0	0	0	0	0	-			SRR2984805	BY	chrI	1	31651	197000	219929	1	811	0.00369	271	219928	0.0049	204	165350	0	0	0	0	0	0	-
A151R25	BY	chrX	668662	668929	719507	720079	1	309	0.00601	166	51417	0.00611	164	50579	0	0	0	0	0	0	-			SRR2984805	BY	chrII	1	9961	236276	236462	1	1189	0.00503	199	236461	0.00525	190	226316	0	0	0	0	0	0	-
A151R25	BY	chrX	729075	729504	732371	751611	1	39	0.00173	578	22536	0.0136	74	2868	0	0	0	0	0	0	-			SRR2984805	BY	chrII	236799	236948	364185	364251	1	814	0.00639	157	127452	0.0064	156	127238	0	0	0	0	0	0	-
A151R25	BY	chrXI	1	3397	6682	6862	1	8	0.001166	858	6861	0.00243	411	3286	0	0	0	0	0	0	-			SRR2984805	BY	chrII	364252	364319	364356	364403	1	7	0.04636	22	151	0.18421	5	38	0	0	0	0	0	0	sub
A151R25	BY	chrXI	6863	7044	7708	7870	0	8	0.007944	126	1007	0.01203	83	665	0	0	0	0	0	0	int			SRR2984805	BY	chrII	364404	364453	801908	813597	1	2356	0.00524	191	449193	0.00539	186	437456	0	0	0	0	0	0	-
A151R25	BY	chrXI	7871	8035	44608	45302	1	91	0.002431	411	37431	0.00249	402	36574	0	0	0	0	0	0	-			SRR2984805	BY	chrIII	1	13839	75248	75943	0	241	0.003173	315	75942	0.00392	255	61410	0	0	0	0	0	0	ter
A151R25	BY	chrXI	47396	48795	211417	211550	1	690	0.004203	238	164154	0.00424	236	162623	0	0	0	0	0	0	-			SRR2984805	BY	chrIII	75944	76641	90024	93119	1	26	0.001514	661	17175	0.00194	515	13384	0	0	0	0	0	0	-
A151R25	BY	chrXI	211551	211685	214609	215045	0	24	0.006869	146	3494	0.00821	122	2925	0	0	0	0	0	0	int			SRR2984805	BY	chrIII	93120	96216	97017	97205	1	3	0.000734	1362	4085	0.00374	267	802	0	0	0	0	0	0	sub
A151R25	BY	chrXI	215046	215483	642818	666862	1	2463	0.005451	183	451816	0.00576	174	427336	1	2.3e-06	0	0	0	0	-			SRR2984805	BY	chrIII	97776	97971	228371	229013	1	532	0.004054	247	131237	0.00408	245	130401	0	0	0	0	0	0	-
A151R25	BY	chrXII	1	21028	291141	291281	1	1580	0.00542	184	291280	0.00585	171	270114	0	0	0	0	0	0	-			SRR2984805	BY	chrIII	230826	231994	298275	298308	1	305	0.00452	221	67482	0.0046	217	66282	0	0	0	0	0	0	-
A151R25	BY	chrXII	292464	293503	1059166	1075542	1	1467	0.00187	534	783078	0.00192	522	765664	6	7.8e-06	0	0	0	0	-			SRR2984805	BY	chrIII	298309	298343	298351	298353	1	3	0.068182	15	44	0.33333	3	9	0	0	0	0	0	0	sub
A151R25	BY	chrXIII	1	9880	134042	134517	1	741	0.005509	182	134516	0.00597	168	124163	0	0	0	0	0	0	-			SRR2984805	BY	chrIII	298354	298358	298358	298362	1	1	0.125	8	8	1	1	1	0	0	0	0	0	0	-
A151R25	BY	chrXIII	134518	134995	134995	135756	0	1	0.000808	1238	1238	1	1	1	0	0	0	0	0	0	int			SRR2984805	BY	chrIII	298363	298368	298368	298498	1	1	0.007407	135	135	1	1	1	0	0	0	0	0	0	sub
A151R25	BY	chrXIII	135757	136519	547629	547656	1	2097	0.005091	196	411899	0.0051	196	411111	0	0	0	0	0	0	-			SRR2984805	BY	chrIII	298499	298631	314508	341580	1	57	0.001323	756	43081	0.00359	279	15878	0	0	0	0	0	0	-
A151R25	BY	chrXIII	547790	547896	920999	930506	1	2231	0.005829	172	382716	0.00598	167	373104	1	2.7e-06	0	0	0	0	-			SRR2984805	BY	chrIV	1	22387	46118	46173	1	155	0.00336	298	46172	0.00653	153	23732	0	0	0	0	0	0	-
A151R25	BY	chrXIV	112784	112792	765258	777615	1	3450	0.00519	193	664831	0.00529	189	652467	0	0	0	0	0	0	-			SRR2984805	BY	chrIV	46174	46231	46336	46545	1	3	0.00809	124	371	0.0283	35	106	0	0	0	0	0	0	sub
A151R25	BY	chrXV	1	35327	412558	412878	1	2349	0.00569	176	412877	0.00623	161	377232	0	0	0	0	0	0	-			SRR2984805	BY	chrIV	46546	46757	46757	46968	1	1	0.00237	422	422	1	1	1	0	0	0	0	0	0	-
A151R25	BY	chrXV	412879	413200	546196	546309	0	492	0.00369	271	133430	0.0037	270	132997	0	0	0	0	0	0	int			SRR2984805	BY	chrIV	46969	47182	47182	47242	0	1	0.00366	273	273	1	1	1	0	0	0	0	0	0	int
A151R25	BY	chrXV	546310	546424	547508	547753	1	4	0.00277	361	1443	0.00369	271	1085	0	0	0	0	0	0	-			SRR2984805	BY	chrIV	47243	47304	47304	47452	1	1	0.00478	209	209	1	1	1	0	0	0	0	0	0	-
A151R25	BY	chrXV	547754	548000	610691	611203	0	230	0.00362	276	63449	0.00367	273	62692	0	0	0	0	0	0	int			SRR2984805	BY	chrIV	47453	47602	47602	47792	0	1	0.00295	339	339	1	1	1	0	0	0	0	0	0	int
A151R25	BY	chrXV	611204	611717	612154	612921	1	2	0.00116	858	1717	0.00457	219	438	0	0	0	0	0	0	-			SRR2984805	BY	chrIV	47793	47985	47985	47993	1	1	0.005	200	200	1	1	1	0	0	0	0	0	0	-
A151R25	BY	chrXV	612922	613691	758184	758376	0	695	0.00478	209	145454	0.00481	208	144494	0	0	0	0	0	0	int			SRR2984805	BY	chrIV	47994	48004	48004	48091	1	1	0.01031	97	97	1	1	1	0	0	0	0	0	0	sub
A151R25	BY	chrXV	758377	758570	850882	851684	1	529	0.00567	176	93307	0.00573	175	92313	0	0	0	0	0	0	-			SRR2984805	BY	chrIV	48092	48180	1528320	1566853	1	8890	0.00585	171	1518761	0.00601	166	1480141	0	0	0	0	0	0	-
A151R25	BY	chrXV	851685	852488	852766	853459	0	6	0.00338	296	1774	0.02151	46	279	0	0	0	0	0	0	int			SRR2984805	BY	chrV	1	26541	112668	112981	1	567	0.00502	199	112980	0.00658	152	86128	0	0	0	0	0	0	-
A151R25	BY	chrXV	853460	854154	1037796	1038135	1	979	0.0053	189	184675	0.00533	188	183643	0	0	0	0	0	0	-			SRR2984805	BY	chrV	112982	113297	113379	113532	1	3	0.00545	183	550	0.03614	28	83	0	0	0	0	0	0	sub
A151R25	BY	chrXV	1038136	1038477	1039863	1040171	0	14	0.00688	145	2035	0.01009	99	1387	0	0	0	0	0	0	int			SRR2984805	BY	chrV	113533	113688	113688	113918	1	1	0.0026	385	385	1	1	1	0	0	0	0	0	0	-
A151R25	BY	chrXV	1040172	1040481	1069735	1091343	1	331	0.00647	155	51171	0.01131	88	29255	0	0	0	0	0	0	-			SRR2984805	BY	chrV	113919	114150	116228	116496	1	15	0.00582	172	2577	0.00722	139	2079	0	0	0	0	0	0	sub
A151R25	BY	chrXVI	1	26468	210409	210505	1	1200	0.0057	175	210504	0.00652	153	183942	0	0	0	0	0	0	-			SRR2984805	BY	chrV	117055	117303	566534	583092	1	2643	0.00567	176	466037	0.00588	170	449232	0	0	0	0	0	0	-
A151R25	BY	chrXVI	210506	210604	215424	215510	0	27	0.0054	185	5004	0.0056	179	4821	0	0	0	0	0	0	int			SRR2984805	BY	chrVI	1	34004	266557	271539	1	1712	0.0063	159	271538	0.00736	136	232554	0	0	0	0	0	0	-
A151R25	BY	chrXVI	215511	215598	376550	376924	1	1094	0.00678	148	161413	0.0068	147	160953	0	0	0	0	0	0	-			SRR2984805	BY	chrVII	1	11573	496548	496663	1	2787	0.00561	178	496662	0.00575	174	484976	0	0	0	0	0	0	-
A151R25	BY	chrXVI	385611	386068	729969	730033	1	2146	0.00623	160	344422	0.00624	160	343902	1	2.9e-06	0	0	0	0	-			SRR2984805	BY	chrVII	496798	496815	1066263	1091538	1	3631	0.00611	164	594740	0.00638	157	569449	0	0	0	0	0	0	-
A151R25	BY	chrXVI	730240	730381	821951	822123	1	526	0.00572	175	91883	0.00574	174	91571	0	0	0	0	0	0	-			SRR2984805	BY	chrVIII	1	19211	140259	140283	1	892	0.00636	157	140282	0.00737	136	121049	0	0	0	0	0	0	-
A151R25	BY	chrXVI	823995	824296	924013	954457	1	616	0.00472	212	130462	0.00618	162	99718	0	0	0	0	0	0	-			SRR2984805	BY	chrVIII	140284	140310	141986	142049	1	14	0.00793	126	1765	0.00835	120	1677	0	0	0	0	0	0	sub
A151R25	SK1	chrI	130933	131800	135229	137650	1	14	0.00208	480	6717	0.00408	245	3430	0	0	0	0	0	0	-			SRR2984805	BY	chrVIII	142050	142114	540633	581049	1	2231	0.00508	197	438999	0.0056	179	398520	0	0	0	0	0	0	-
A151R25	SK1	chrI	143392	144344	199335	228861	1	282	0.0033	303	85469	0.00513	195	54992	0	0	0	0	0	0	-			SRR2984805	BY	chrIX	1	30677	424953	440036	1	2329	0.00529	189	440035	0.00591	169	394277	0	0	0	0	0	0	-
A151R25	SK1	chrII	1	34251	371748	371814	1	1953	0.00525	190	371813	0.00579	173	337498	0	0	0	0	0	0	-			SRR2984805	BY	chrX	1	31893	580327	580394	1	2925	0.00504	198	580393	0.00533	187	548435	0	0	0	0	0	0	-
A151R25	SK1	chrII	371967	372016	452880	453176	1	407	0.00501	200	81209	0.00503	199	80865	0	0	0	0	0	0	-			SRR2984805	BY	chrX	580588	580714	732779	751611	1	748	0.00437	229	171023	0.00492	203	152066	0	0	0	0	0	0	-
A151R25	SK1	chrII	463040	463200	810089	829469	1	1867	0.0051	196	366429	0.00538	186	346890	636	0.0018334	12	3.46e-05	635	12	-			SRR2984805	BY	chrXI	1	3397	14415	15328	1	35	0.002284	438	15327	0.00318	315	11019	0	0	0	0	0	0	-
A151R25	SK1	chrIII	1	14703	65755	65825	1	182	0.002765	362	65824	0.00356	281	51053	0	0	0	0	0	0	-			SRR2984805	BY	chrXI	15329	16243	16252	17637	1	2	0.000867	1154	2308	0.2	5	10	0	0	0	0	0	0	sub
A151R25	SK1	chrIII	70003	70284	84341	84793	1	57	0.003854	259	14790	0.00405	247	14058	0	0	0	0	0	0	-			SRR2984805	BY	chrXI	17638	19024	642818	666862	1	3310	0.005098	196	649224	0.00531	188	623795	0	0	0	0	0	0	-
A151R25	SK1	chrIII	86363	86428	88910	89128	1	17	0.006148	163	2765	0.00685	146	2483	0	0	0	0	0	0	-			SRR2984805	BY	chrXII	1	21028	291141	291281	1	1719	0.0059	169	291280	0.00636	157	270114	0	0	0	0	0	0	-
A151R25	SK1	chrIII	89129	89348	91688	92291	0	16	0.00506	198	3162	0.00683	146	2341	0	0	0	0	0	0	int			SRR2984805	BY	chrXII	292464	293503	412651	412679	1	818	0.0068	147	120215	0.00687	146	119149	0	0	0	0	0	0	-
A151R25	SK1	chrIII	92292	92897	279682	279715	1	792	0.004226	237	187423	0.00424	236	186786	12	6.42e-05	0	0	12	0	-			SRR2984805	BY	chrXII	412680	412709	412709	412749	0	1	0.01449	69	69	1	1	1	0	0	0	0	0	0	int
A151R25	SK1	chrIII	279762	279766	279766	279770	1	1	0.125	8	8	1	1	1	0	0	0	0	0	0	-			SRR2984805	BY	chrXII	412750	412791	1059166	1075542	1	2785	0.0042	238	662792	0.00431	232	646376	0	0	0	0	0	0	-
A151R25	SK1	chrIII	279907	280039	286150	286422	1	36	0.005526	181	6515	0.00589	170	6112	6	0.0009817	0	0	6	0	-			SRR2984805	BY	chrXIII	1	9880	134042	134517	1	737	0.005479	183	134516	0.00594	168	124163	0	0	0	0	0	0	-
A151R25	SK1	chrIII	286423	286697	287287	287676	0	2	0.001596	626	1253	0.00338	296	591	0	0	0	0	0	0	int			SRR2984805	BY	chrXIII	134518	134995	134995	135756	1	1	0.000808	1238	1238	1	1	1	0	0	0	0	0	0	sub
A151R25	SK1	chrIII	287677	288068	295919	340914	1	19	0.000357	2802	53237	0.00242	413	7852	0	0	0	0	0	0	-			SRR2984805	BY	chrXIII	135757	136519	547629	547656	1	2166	0.005259	190	411899	0.00527	190	411111	0	0	0	0	0	0	-
A151R25	SK1	chrIV	1	35710	59441	59497	1	151	0.00254	394	59496	0.00636	157	23732	1	4.21e-05	0	0	0	0	-			SRR2984805	BY	chrXIII	547790	547896	920999	930506	1	2263	0.005913	169	382716	0.00607	165	373104	0	0	0	0	0	0	-
A151R25	SK1	chrIV	59870	60081	60081	60292	1	1	0.00237	422	422	1	1	1	0	0	0	0	0	0	-			SRR2984805	BY	chrXIV	1	11351	765258	777615	1	3981	0.00512	195	777614	0.00528	189	753908	0	0	0	0	0	0	-
A151R25	SK1	chrIV	61117	61309	61309	61317	1	1	0.005	200	200	1	1	1	0	0	0	0	0	0	-			SRR2984805	BY	chrXV	1	35327	721692	721839	1	3993	0.00553	181	721838	0.00582	172	686366	0	0	0	0	0	0	-
A151R25	SK1	chrIV	61416	61504	105531	106311	1	304	0.00677	148	44895	0.0069	145	44028	0	0	0	0	0	0	-			SRR2984805	BY	chrXV	722921	723257	1069735	1091343	1	2109	0.00572	175	368422	0.00609	164	346479	0	0	0	0	0	0	-
A151R25	SK1	chrIV	106312	107094	108609	109021	0	7	0.00258	387	2709	0.00462	217	1516	0	0	0	0	0	0	int			SRR2984805	BY	chrXVI	1	26468	729969	730033	1	4621	0.00633	158	730032	0.00657	152	703502	0	0	0	0	0	0	-
A151R25	SK1	chrIV	109022	109435	139184	139538	1	134	0.00439	228	30516	0.0045	222	29750	5	0.0001681	0	0	5	0	-			SRR2984805	BY	chrXVI	730240	730381	924013	954457	1	1177	0.00525	190	224217	0.00608	165	193633	0	0	0	0	0	0	-
A151R25	SK1	chrIV	142397	142764	363510	363714	1	1138	0.00514	194	221317	0.00516	194	220747	0	0	0	0	0	0	-			SRR2984805	SK1	chrI	1	34362	199335	228861	1	811	0.00354	282	228860	0.00492	203	164974	0	0	0	0	0	0	-
A151R25	SK1	chrIV	371407	371462	707283	707410	1	2213	0.00659	152	336003	0.00659	152	335822	0	0	0	0	0	0	-			SRR2984805	SK1	chrII	1	34127	249491	249676	1	1189	0.00476	210	249675	0.00552	181	215365	0	0	0	0	0	0	-
A151R25	SK1	chrIV	798528	799884	800178	800804	1	4	0.00176	569	2276	0.01356	74	295	0	0	0	0	0	0	-			SRR2984805	SK1	chrII	249677	249864	249864	250012	0	1	0.00299	335	335	1	1	1	0	0	0	0	0	0	int
A151R25	SK1	chrIV	868479	868953	876089	876452	1	46	0.00577	173	7973	0.00645	155	7137	0	0	0	0	0	0	-			SRR2984805	SK1	chrII	250013	250162	371748	371814	1	814	0.00668	150	121801	0.00669	149	121587	0	0	0	0	0	0	-
A151R25	SK1	chrIV	1231325	1231845	1255773	1255825	1	118	0.00482	208	24500	0.00493	203	23929	0	0	0	0	0	0	-			SRR2984805	SK1	chrII	371967	372016	810089	829469	1	2356	0.00515	194	457502	0.00538	186	438074	0	0	0	0	0	0	-
A151R25	SK1	chrIV	1255826	1255879	1255948	1256057	0	2	0.00866	116	231	0.02857	35	70	0	0	0	0	0	0	int			SRR2984805	SK1	chrIII	76878	77574	84683	84964	1	26	0.003215	311	8086	0.00366	273	7110	0	0	0	0	0	0	-
A151R25	SK1	chrIV	1256058	1256169	1482173	1486921	1	1394	0.00604	166	230863	0.00617	162	226005	295	0.0013053	13	5.75e-05	295	12	-			SRR2984805	SK1	chrIII	86239	86428	86614	86808	0	4	0.00703	142	569	0.02139	47	187	0	0	0	0	0	0	int
A151R25	SK1	chrV	1	39479	131160	131473	1	556	0.00423	236	131472	0.00606	165	91682	0	0	0	0	0	0	-			SRR2984805	SK1	chrIII	86809	87004	208393	209035	1	532	0.004353	230	122226	0.00438	228	121390	0	0	0	0	0	0	-
A151R25	SK1	chrV	132025	132180	132180	132410	1	1	0.0026	385	385	1	1	1	0	0	0	0	0	0	-			SRR2984805	SK1	chrIII	209036	209680	209680	210953	0	1	0.000522	1917	1917	1	1	1	0	0	0	0	0	0	int
A151R25	SK1	chrV	135174	135735	135735	135763	0	1	0.0017	589	589	1	1	1	0	0	0	0	0	0	int			SRR2984805	SK1	chrIII	210954	212229	279682	279715	1	305	0.004436	225	68761	0.00452	221	67454	0	0	0	0	0	0	-
A151R25	SK1	chrV	135764	135794	574329	589812	1	2593	0.00571	175	454048	0.00591	169	438536	2	4.6e-06	0	0	2	0	-			SRR2984805	SK1	chrIII	279762	279766	279766	279770	1	1	0.125	8	8	1	1	1	0	0	0	0	0	0	-
A151R25	SK1	chrVI	1	53825	64065	64339	1	100	0.00155	643	64338	0.00976	102	10241	0	0	0	0	0	0	-			SRR2984805	SK1	chrIII	279907	280039	295919	340914	1	57	0.000934	1070	61007	0.00359	279	15881	0	0	0	0	0	0	-
A151R25	SK1	chrVI	74887	75435	77795	78302	0	10	0.00293	342	3415	0.00424	236	2361	0	0	0	0	0	0	int			SRR2984805	SK1	chrIV	1	35710	59441	59497	1	155	0.00261	384	59496	0.00653	153	23732	0	0	0	0	0	0	-
A151R25	SK1	chrVI	78303	78811	218439	218679	1	967	0.00689	145	140376	0.00693	144	139629	12	8.59e-05	3	2.15e-05	12	3	-			SRR2984805	SK1	chrIV	59870	60081	60081	60292	1	1	0.00237	422	422	1	1	1	0	0	0	0	0	0	-
A151R25	SK1	chrVI	218680	218922	219755	219954	0	9	0.00706	142	1274	0.01079	93	834	0	0	0	0	0	0	int			SRR2984805	SK1	chrIV	60567	60628	60628	60776	1	1	0.00478	209	209	1	1	1	1	1	0	0	1	0	-
A151R25	SK1	chrVI	219955	220156	287859	299318	1	533	0.00672	149	79363	0.00787	127	67704	0	0	0	0	0	0	-			SRR2984805	SK1	chrIV	61117	61309	61309	61317	1	1	0.005	200	200	1	1	1	0	0	0	0	0	0	-
A151R25	SK1	chrVII	1	6079	500710	500825	1	2697	0.00539	186	500824	0.00545	183	494632	6	1.21e-05	0	0	5	0	-			SRR2984805	SK1	chrIV	61416	61504	1482173	1486921	1	8890	0.00624	160	1425505	0.00626	160	1420670	0	0	0	0	0	0	-
A151R25	SK1	chrVII	500826	500943	500943	500959	0	1	0.00752	133	133	1	1	1	0	0	0	0	0	0	int			SRR2984805	SK1	chrV	1	39479	131160	131473	1	567	0.00431	232	131472	0.00618	162	91682	0	0	0	0	0	0	-
A151R25	SK1	chrVII	500960	500977	810405	810746	1	2018	0.00651	154	309786	0.00652	153	309429	0	0	0	0	0	0	-			SRR2984805	SK1	chrV	132025	132180	132180	132410	1	1	0.0026	385	385	1	1	1	0	0	0	0	0	0	-
A151R25	SK1	chrVII	810747	811089	821983	822018	0	59	0.00523	191	11271	0.00542	185	10895	0	0	0	0	0	0	int			SRR2984805	SK1	chrV	134988	135257	135299	135545	0	2	0.00359	278	557	0.04651	22	43	0	0	0	0	0	0	int
A151R25	SK1	chrVII	822019	822055	822055	822098	1	1	0.01266	79	79	1	1	1	0	0	0	0	0	0	-			SRR2984805	SK1	chrV	135546	135794	574329	589812	1	2643	0.00582	172	454266	0.00603	166	438536	0	0	0	0	0	0	-
A151R25	SK1	chrVII	822099	822143	827511	827588	0	35	0.00638	157	5489	0.00652	153	5369	0	0	0	0	0	0	int			SRR2984805	SK1	chrVI	1	53825	287859	299318	1	1712	0.00572	175	299317	0.00732	137	234035	0	0	0	0	0	0	-
A151R25	SK1	chrVII	827589	827667	962677	962753	1	820	0.00607	165	135164	0.00607	165	135011	0	0	0	0	0	0	-			SRR2984805	SK1	chrVII	1	6551	500710	500825	1	2787	0.00556	180	500824	0.00564	177	494160	0	0	0	0	0	0	-
A151R25	SK1	chrVII	981923	982193	1051604	1080440	1	357	0.00362	276	98517	0.00514	194	69412	321	0.0046246	10	0.0001441	320	10	-			SRR2984805	SK1	chrVII	500826	500943	500943	500959	1	1	0.00752	133	133	1	1	1	0	0	0	0	0	0	sub
A151R25	SK1	chrVIII	1	20747	136158	136182	1	864	0.00634	158	136181	0.00749	134	115412	16	0.0001386	0	0	16	0	-			SRR2984805	SK1	chrVII	500960	500977	1051604	1080440	1	3631	0.00627	160	579480	0.00659	152	550628	0	0	0	0	0	0	-
A151R25	SK1	chrVIII	137950	138014	516617	542723	1	2200	0.00544	184	404773	0.00581	172	378604	1	2.6e-06	0	0	0	0	-			SRR2984805	SK1	chrVIII	1	20747	136158	136182	1	892	0.00655	153	136181	0.00773	129	115412	0	0	0	0	0	0	-
A151R25	SK1	chrIX	1	20941	415876	449612	1	2309	0.00514	195	449611	0.00585	171	394936	604	0.0015294	14	3.54e-05	604	14	-			SRR2984805	SK1	chrVIII	137950	138014	516617	542723	1	2231	0.00551	181	404773	0.00589	170	378604	0	0	0	0	0	0	-
A151R25	SK1	chrX	220489	220805	343622	343924	1	918	0.00744	134	123435	0.00747	134	122818	0	0	0	0	0	0	-			SRR2984805	SK1	chrIX	1	20941	415876	449612	1	2329	0.00518	193	449611	0.0059	170	394936	0	0	0	0	0	0	-
A151R25	SK1	chrX	351048	351356	428994	429408	1	386	0.00493	203	78360	0.00497	201	77639	0	0	0	0	0	0	-			SRR2984805	SK1	chrX	1	40741	574006	574073	1	2925	0.0051	196	574072	0.00549	182	533266	0	0	0	0	0	0	-
A151R25	SK1	chrX	429409	429825	436603	437048	0	27	0.00353	283	7639	0.00398	251	6779	0	0	0	0	0	0	int			SRR2984805	SK1	chrX	574074	574142	574142	574266	1	1	0.00521	192	192	1	1	1	0	0	0	0	0	0	sub
A151R25	SK1	chrX	437049	437496	469165	469401	1	123	0.0038	263	32352	0.00388	257	31670	0	0	0	0	0	0	-			SRR2984805	SK1	chrX	574267	574393	726176	753937	1	748	0.00416	240	179670	0.00493	203	151784	0	0	0	0	0	0	-
A151R25	SK1	chrX	469402	469639	473890	474006	0	33	0.00717	140	4604	0.00776	129	4252	0	0	0	0	0	0	int			SRR2984805	SK1	chrXI	1	9768	20784	21696	1	35	0.001613	620	21695	0.00318	315	11017	0	0	0	0	0	0	-
A151R25	SK1	chrX	474007	474124	570416	571472	1	330	0.00339	295	97465	0.00343	292	96293	152	0.0015785	5	5.19e-05	152	5	-			SRR2984805	SK1	chrXI	24004	25389	660435	690901	1	3310	0.004963	201	666897	0.00521	192	635047	0	0	0	0	0	0	-
A151R25	SK1	chrX	574074	574142	574142	574266	0	1	0.00521	192	192	1	1	1	0	0	0	0	0	0	int			SRR2984805	SK1	chrXII	1	21406	285919	286059	1	1719	0.00601	166	286058	0.0065	154	264514	0	0	0	0	0	0	-
A151R25	SK1	chrX	575225	576058	661212	661518	1	327	0.00379	264	86293	0.00384	260	85155	130	0.0015266	8	9.39e-05	130	7	-			SRR2984805	SK1	chrXII	286060	286201	286203	287240	1	2	0.00169	590	1180	0.66667	2	3	0	0	0	0	0	0	sub
A151R25	SK1	chrX	661519	661827	662065	662331	0	4	0.00493	203	812	0.01674	60	239	0	0	0	0	0	0	int			SRR2984805	SK1	chrXII	287241	288280	407169	407197	1	818	0.00682	147	119956	0.00688	145	118890	0	0	0	0	0	0	-
A151R25	SK1	chrX	662332	662599	713182	713648	1	309	0.00602	166	51316	0.00611	164	50584	0	0	0	0	0	0	-			SRR2984805	SK1	chrXII	407268	407309	1014674	1054145	1	2785	0.00431	232	646877	0.00459	218	607366	0	0	0	0	0	0	-
A151R25	SK1	chrX	713649	714116	722044	722472	0	67	0.00759	132	8823	0.00845	118	7929	0	0	0	0	0	0	int			SRR2984805	SK1	chrXIII	1	4420	128483	128958	1	737	0.005715	175	128957	0.00594	168	124064	0	0	0	0	0	0	-
A151R25	SK1	chrX	722473	722902	725768	753937	1	39	0.00124	807	31464	0.0136	74	2867	0	0	0	0	0	0	-			SRR2984805	SK1	chrXIII	130198	130960	514642	514669	1	2166	0.005634	178	384471	0.00565	177	383683	0	0	0	0	0	0	-
A151R25	SK1	chrXI	1	9768	13053	13233	1	8	0.000605	1654	13232	0.00243	411	3286	0	0	0	0	0	0	-			SRR2984805	SK1	chrXIII	514670	514698	514698	514802	1	1	0.007576	132	132	1	1	1	0	0	0	0	0	0	sub
A151R25	SK1	chrXI	14242	14406	50996	51690	1	91	0.00243	412	37448	0.00249	402	36591	1	2.73e-05	1	2.73e-05	0	0	-			SRR2984805	SK1	chrXIII	514803	514909	887137	923535	1	2263	0.005537	181	408732	0.00608	164	372229	0	0	0	0	0	0	-
A151R25	SK1	chrXI	51691	52386	52386	53783	0	1	0.000478	2092	2092	1	1	1	0	0	0	0	0	0	int			SRR2984805	SK1	chrXIV	1	19894	779825	791982	1	3981	0.00503	199	791981	0.00524	191	759932	0	0	0	0	0	0	-
A151R25	SK1	chrXI	53784	55182	217821	217954	1	690	0.004203	238	164170	0.00424	236	162640	470	0.0028898	17	0.0001045	470	17	-			SRR2984805	SK1	chrXV	1	21190	692179	692326	1	3993	0.00577	173	692325	0.00595	168	670990	0	0	0	0	0	0	-
A151R25	SK1	chrXI	221456	221893	660435	690901	1	2463	0.005247	191	469445	0.00562	178	438543	778	0.0017741	31	7.07e-05	777	31	-			SRR2984805	SK1	chrXV	692327	692475	693072	693413	0	4	0.00368	272	1086	0.00669	150	598	0	0	0	0	0	0	int
A151R25	SK1	chrXII	1	21406	285919	286059	1	1580	0.00552	181	286058	0.00597	167	264514	82	0.00031	3	1.13e-05	82	3	-			SRR2984805	SK1	chrXV	693414	693756	1033932	1053869	1	2109	0.00585	171	360455	0.0062	161	340177	0	0	0	0	0	0	-
A151R25	SK1	chrXII	286060	286201	286203	287240	0	2	0.00169	590	1180	0.66667	2	3	0	0	0	0	0	0	int			SRR2984805	SK1	chrXVI	1	28441	730016	730080	1	4621	0.00633	158	730079	0.00659	152	701576	0	0	0	0	0	0	-
A151R25	SK1	chrXII	287241	288280	1014674	1054145	1	1467	0.00191	523	766904	0.00202	495	726395	34	4.68e-05	1	1.4e-06	34	0	-			SRR2984805	SK1	chrXVI	730081	730146	730146	730286	1	1	0.00488	205	205	1	1	1	0	0	0	0	0	0	sub
A151R25	SK1	chrXIII	1	4420	128483	128958	1	741	0.005746	174	128957	0.00597	167	124064	0	0	0	0	0	0	-			SRR2984805	SK1	chrXVI	730287	730428	918890	946846	1	1177	0.00544	184	216559	0.00625	160	188463	0	0	0	0	0	0	-
A151R25	SK1	chrXIII	130198	130960	514642	514669	1	2097	0.005454	183	384471	0.00547	183	383683	0	0	0	0	0	0	-			SRR2984806	BY	chrI	1	31651	197000	219929	1	807	0.00367	273	219928	0.00488	205	165350	0	0	0	0	0	0	-
A151R25	SK1	chrXIII	514670	514698	514698	514802	0	1	0.007576	132	132	1	1	1	0	0	0	0	0	0	int			SRR2984806	BY	chrII	1	9961	364185	364251	1	2002	0.0055	182	364250	0.00565	177	354225	0	0	0	0	0	0	-
A151R25	SK1	chrXIII	514803	514909	887137	923535	1	2231	0.005458	183	408732	0.00599	167	372229	0	0	0	0	0	0	-			SRR2984806	BY	chrII	364252	364319	364356	364403	1	7	0.04636	22	151	0.18421	5	38	0	0	0	0	0	0	sub
A151R25	SK1	chrXIV	1	19894	122579	122585	0	480	0.00392	255	122584	0.00467	214	102686	0	0	0	0	0	0	ter			SRR2984806	BY	chrII	364404	364453	801908	813597	1	2354	0.00524	191	449193	0.00538	186	437456	0	0	0	0	0	0	-
A151R25	SK1	chrXIV	122586	122594	779825	791982	1	3450	0.00515	194	669396	0.00525	191	657232	0	0	0	0	0	0	-			SRR2984806	BY	chrIII	64896	64968	68793	69072	1	25	0.005987	167	4176	0.006534	153	3826	0	0	0	0	0	0	sub
A151R25	SK1	chrXV	1	21190	393581	393898	1	2349	0.00596	168	393897	0.00631	159	372392	3	8.1e-06	1	2.7e-06	3	1	-			SRR2984806	BY	chrIII	80783	82067	89337	92775	1	7	0.000584	1713	11992	0.000963	1039	7271	0	0	0	0	0	0	-
A151R25	SK1	chrXV	528054	528168	529252	529497	1	4	0.00277	361	1443	0.00369	271	1085	0	0	0	0	0	0	-			SRR2984806	BY	chrIII	92776	96216	97266	97329	1	4	0.000879	1138	4553	0.003806	263	1051	0	0	0	0	0	0	sub
A151R25	SK1	chrXV	587709	588222	588659	589426	1	2	0.00116	858	1717	0.00457	219	438	0	0	0	0	0	0	-			SRR2984806	BY	chrIII	97330	97395	298275	298308	1	843	0.004194	238	200978	0.004197	238	200881	0	0	0	0	0	0	-
A151R25	SK1	chrXV	728876	729069	821351	822153	1	529	0.00567	176	93277	0.00573	174	92283	0	0	0	0	0	0	-			SRR2984806	BY	chrIII	298309	298343	298351	298353	1	3	0.068182	15	44	0.333333	3	9	0	0	0	0	0	0	sub
A151R25	SK1	chrXV	823929	824623	1002336	1002675	1	979	0.00548	183	178746	0.00551	182	177714	0	0	0	0	0	0	-			SRR2984806	BY	chrIII	298354	298358	298358	298362	1	1	0.125	8	8	1	1	1	0	0	0	0	0	0	-
A151R25	SK1	chrXV	1004712	1005021	1033932	1053869	1	331	0.00673	149	49157	0.01145	87	28912	0	0	0	0	0	0	-			SRR2984806	BY	chrIII	298363	298368	298368	298498	1	1	0.007407	135	135	1	1	1	0	0	0	0	0	0	sub
A151R25	SK1	chrXVI	1	28441	209872	210325	1	1200	0.00571	175	210324	0.00661	151	181432	0	0	0	0	0	0	-			SRR2984806	BY	chrIII	298499	298631	303370	303958	1	33	0.006045	165	5459	0.006962	144	4740	0	0	0	0	0	0	-
A151R25	SK1	chrXVI	215359	215448	382131	382505	1	1094	0.00655	153	167146	0.00656	152	166684	0	0	0	0	0	0	-			SRR2984806	BY	chrIII	306269	306660	314508	341580	1	19	0.000538	1858	35311	0.002421	413	7849	0	0	0	0	0	0	-
A151R25	SK1	chrXVI	382506	382881	390742	391197	0	51	0.00587	170	8691	0.00649	154	7862	0	0	0	0	0	0	int			SRR2984806	BY	chrIV	1	22387	46118	46173	1	153	0.00331	302	46172	0.00645	155	23732	0	0	0	0	0	0	-
A151R25	SK1	chrXVI	391198	391655	730016	730080	1	2146	0.00633	158	338882	0.00634	158	338362	0	0	0	0	0	0	-			SRR2984806	BY	chrIV	46174	46231	46336	46545	1	3	0.00809	124	371	0.0283	35	106	0	0	0	0	0	0	sub
A151R25	SK1	chrXVI	730081	730146	730146	730286	0	1	0.00488	205	205	1	1	1	0	0	0	0	0	0	int			SRR2984806	BY	chrIV	46546	46757	46757	46968	1	1	0.00237	422	422	1	1	1	0	0	0	0	0	0	-
A151R25	SK1	chrXVI	730287	730428	822499	822671	1	526	0.00569	176	92384	0.00571	175	92072	0	0	0	0	0	0	-			SRR2984806	BY	chrIV	46969	47182	47182	47242	0	1	0.00366	273	273	1	1	1	0	0	0	0	0	0	int
A151R25	SK1	chrXVI	822672	822845	824242	824542	0	10	0.00535	187	1870	0.00715	140	1398	0	0	0	0	0	0	int			SRR2984806	BY	chrIV	47243	47304	47304	47452	1	1	0.00478	209	209	1	1	1	0	0	0	0	0	0	-
A151R25	SK1	chrXVI	824543	824844	918890	946846	1	616	0.00504	199	122303	0.00655	153	94047	1	1.06e-05	0	0	0	0	-			SRR2984806	BY	chrIV	47453	47602	47602	47792	0	1	0.00295	339	339	1	1	1	0	0	0	0	0	0	int
A151R3	BY	chrI	1	31651	32074	32133	0	4	0.000124	8033	32132	0.00943	106	424	0	0	0	0	0	0	ter			SRR2984806	BY	chrIV	47793	47985	47985	47993	1	1	0.005	200	200	1	1	1	0	0	0	0	0	0	-
A151R3	BY	chrI	32134	32194	32194	32226	1	1	0.01087	92	92	1	1	1	0	0	0	0	0	0	-			SRR2984806	BY	chrIV	47994	48004	48004	48091	1	1	0.01031	97	97	1	1	1	0	0	0	0	0	0	sub
A151R3	BY	chrI	32227	32260	32287	32349	0	2	0.016393	61	122	0.07143	14	28	0	0	0	0	0	0	int			SRR2984806	BY	chrIV	48092	48180	1528320	1566853	1	8863	0.00584	171	1518761	0.00599	167	1480141	0	0	0	0	0	0	-
A151R3	BY	chrI	32350	32414	121676	124509	1	484	0.005252	190	92159	0.00542	184	89263	0	0	0	0	0	0	-			SRR2984806	BY	chrV	1	26541	112668	112981	1	566	0.00501	200	112980	0.00657	152	86128	0	0	0	0	0	0	-
A151R3	BY	chrI	124510	127345	132509	134134	0	15	0.001559	642	9624	0.0029	344	5165	0	0	0	0	0	0	int			SRR2984806	BY	chrV	112982	113297	113379	113532	1	3	0.00545	183	550	0.03614	28	83	0	0	0	0	0	0	sub
A151R3	BY	chrI	134135	135762	196919	196929	1	294	0.004682	214	62794	0.00481	208	61158	0	0	0	0	0	0	-			SRR2984806	BY	chrV	113533	113688	113688	113918	1	1	0.0026	385	385	1	1	1	0	0	0	0	0	0	-
A151R3	BY	chrI	196930	196942	197000	219929	0	3	0.00013	7666	22999	0.05085	20	59	0	0	0	0	0	0	ter			SRR2984806	BY	chrV	113919	114150	116121	116742	1	14	0.00496	202	2823	0.0071	141	1972	0	0	0	0	0	0	sub
A151R3	BY	chrII	1	9961	11104	11140	1	12	0.00108	928	11139	0.01049	95	1144	0	0	0	0	0	0	-			SRR2984806	BY	chrV	116743	117365	194604	194728	1	452	0.0058	173	77985	0.00585	171	77240	0	0	0	0	0	0	-
A151R3	BY	chrII	48153	48297	48368	48762	1	3	0.00493	203	609	0.04167	24	72	0	0	0	0	0	0	-			SRR2984806	BY	chrV	195286	195570	566534	583092	1	2176	0.00561	178	387806	0.00587	170	370965	0	0	0	0	0	0	-
A151R3	BY	chrII	49579	50000	72630	72722	1	133	0.00575	174	23143	0.00588	170	22631	0	0	0	0	0	0	-			SRR2984806	BY	chrVI	1	34004	266557	271539	1	1714	0.00631	158	271538	0.00737	136	232554	0	0	0	0	0	0	-
A151R3	BY	chrII	74795	75250	75973	76095	0	5	0.00385	260	1300	0.00691	145	724	0	0	0	0	0	0	int			SRR2984806	BY	chrVII	1	11573	496548	496663	1	2786	0.00561	178	496662	0.00574	174	484976	0	0	0	0	0	0	-
A151R3	BY	chrII	76096	76219	118762	119036	1	260	0.00605	165	42940	0.00611	164	42544	0	0	0	0	0	0	-			SRR2984806	BY	chrVII	496798	496815	1066263	1091538	1	3620	0.00609	164	594740	0.00636	157	569449	0	0	0	0	0	0	-
A151R3	BY	chrII	119037	119313	119345	119491	0	2	0.00441	227	454	0.06061	16	33	0	0	0	0	0	0	int			SRR2984806	BY	chrVIII	1	19211	140259	140283	1	889	0.00634	158	140282	0.00734	136	121049	0	0	0	0	0	0	-
A151R3	BY	chrII	119492	119640	364185	364251	1	1371	0.0056	179	244759	0.00561	178	244546	0	0	0	0	0	0	-			SRR2984806	BY	chrVIII	140284	140310	141986	142049	1	14	0.00793	126	1765	0.00835	120	1677	0	0	0	0	0	0	sub
A151R3	BY	chrII	364252	364319	364356	364403	0	7	0.04636	22	151	0.18421	5	38	0	0	0	0	0	0	int			SRR2984806	BY	chrVIII	142050	142114	540633	581049	1	2229	0.00508	197	438999	0.00559	179	398520	0	0	0	0	0	0	-
A151R3	BY	chrII	364404	364453	469844	470384	1	550	0.00519	193	105980	0.00522	192	105392	0	0	0	0	0	0	-			SRR2984806	BY	chrIX	1	30677	424953	440036	1	2319	0.00527	190	440035	0.00588	170	394277	0	0	0	0	0	0	-
A151R3	BY	chrII	474583	474747	801908	813597	1	1793	0.00529	189	339014	0.00548	182	327162	0	0	0	0	0	0	-			SRR2984806	BY	chrX	1	31893	580327	580394	1	2924	0.00504	198	580393	0.00533	188	548435	0	0	0	0	0	0	-
A151R3	BY	chrIII	1	13839	64825	64895	1	184	0.002835	353	64894	0.00361	277	50987	0	0	0	0	0	0	-			SRR2984806	BY	chrX	580588	580714	732779	751611	1	749	0.00438	228	171023	0.00493	203	152066	0	0	0	0	0	0	-
A151R3	BY	chrIII	64896	64968	68793	69072	0	25	0.005987	167	4176	0.00653	153	3826	0	0	1	0.0002614	0	1	int			SRR2984806	BY	chrXI	1	3397	642818	666862	1	3335	0.005	200	666861	0.00522	192	639422	0	0	0	0	0	0	-
A151R3	BY	chrIII	69073	69354	89337	92775	1	57	0.002405	416	23702	0.00285	351	19984	0	0	0	0	0	0	-			SRR2984806	BY	chrXII	1	21028	291141	291281	1	1718	0.0059	170	291280	0.00636	157	270114	0	0	0	0	0	0	-
A151R3	BY	chrIII	92776	96216	97266	97329	0	4	0.000879	1138	4553	0.00381	263	1051	0	0	0	0	0	0	int			SRR2984806	BY	chrXII	292464	293503	1059166	1075542	1	3591	0.00459	218	783078	0.00469	213	765664	0	0	0	0	0	0	-
A151R3	BY	chrIII	97330	97395	298275	298308	1	825	0.004105	244	200978	0.00411	243	200881	0	0	0	0	0	0	-			SRR2984806	BY	chrXIII	1	9880	134042	134517	1	736	0.005471	183	134516	0.00593	169	124163	0	0	0	0	0	0	-
A151R3	BY	chrIII	298309	298343	298351	298353	0	3	0.068182	15	44	0.33333	3	9	0	0	0	0	0	0	int			SRR2984806	BY	chrXIII	134518	134995	134995	135756	1	1	0.000808	1238	1238	1	1	1	0	0	0	0	0	0	sub
A151R3	BY	chrIII	298354	298358	298358	298362	1	1	0.125	8	8	1	1	1	0	0	0	0	0	0	-			SRR2984806	BY	chrXIII	135757	136519	547629	547656	1	2164	0.005254	190	411899	0.00526	190	411111	0	0	0	0	0	0	-
A151R3	BY	chrIII	298363	298368	298368	298498	0	1	0.007407	135	135	1	1	1	0	0	0	0	0	0	int			SRR2984806	BY	chrXIII	547790	547896	920999	930506	1	2260	0.005905	169	382716	0.00606	165	373104	0	0	0	0	0	0	-
A151R3	BY	chrIII	298499	298631	314508	341580	1	57	0.001323	756	43081	0.00359	279	15878	0	0	0	0	0	0	-			SRR2984806	BY	chrXIV	1	11351	765258	777615	1	3986	0.00513	195	777614	0.00529	189	753908	0	0	0	0	0	0	-
A151R3	BY	chrIV	1	22387	25134	25281	0	27	0.001068	936	25280	0.00983	102	2748	0	0	0	0	0	0	ter			SRR2984806	BY	chrXV	1	35327	1070462	1091343	1	6092	0.00558	179	1091342	0.00589	170	1035136	0	0	0	0	0	0	-
A151R3	BY	chrIV	25282	25431	46118	46173	1	126	0.006031	166	20891	0.00609	164	20688	0	0	0	0	0	0	-			SRR2984806	BY	chrXVI	1	26468	729969	730033	1	4617	0.00632	158	730032	0.00656	152	703502	0	0	0	0	0	0	-
A151R3	BY	chrIV	46174	46231	46336	46545	0	3	0.008086	124	371	0.0283	35	106	0	0	0	0	0	0	int			SRR2984806	BY	chrXVI	730240	730381	924013	954457	1	1172	0.00523	191	224217	0.00605	165	193633	0	0	0	0	0	0	-
A151R3	BY	chrIV	46546	46757	46757	46968	1	1	0.00237	422	422	1	1	1	0	0	0	0	0	0	-			SRR2984806	SK1	chrI	1	34362	199335	228861	1	807	0.00353	284	228860	0.00489	204	164974	0	0	0	0	0	0	-
A151R3	BY	chrIV	46969	47182	47182	47242	0	1	0.003663	273	273	1	1	1	0	0	0	0	0	0	int			SRR2984806	SK1	chrII	1	34127	371748	371814	1	2002	0.00538	186	371813	0.00593	169	337622	0	0	0	0	0	0	-
A151R3	BY	chrIV	47243	47304	47304	47452	1	1	0.004785	209	209	1	1	1	0	0	0	0	0	0	-			SRR2984806	SK1	chrII	371967	372016	810089	829469	1	2354	0.00515	194	457502	0.00537	186	438074	0	0	0	0	0	0	-
A151R3	BY	chrIV	47453	47602	47602	47792	0	1	0.00295	339	339	1	1	1	0	0	0	0	0	0	int			SRR2984806	SK1	chrIII	1	14703	65755	65825	0	183	0.00278	360	65824	0.00358	279	51053	0	0	0	0	0	0	ter
A151R3	BY	chrIV	47793	47985	47985	47993	1	1	0.005	200	200	1	1	1	0	0	0	0	0	0	-			SRR2984806	SK1	chrIII	70003	70284	80434	81717	0	52	0.004439	225	11714	0.00512	195	10151	0	0	0	0	0	0	int
A151R3	BY	chrIV	47994	48004	48004	48091	0	1	0.010309	97	97	1	1	1	0	0	0	0	0	0	int			SRR2984806	SK1	chrIII	81718	83002	84341	84793	1	7	0.002276	439	3075	0.00522	191	1340	0	0	0	0	0	0	-
A151R3	BY	chrIV	48092	48180	167768	168519	1	609	0.005057	198	120427	0.00509	196	119589	0	0	0	0	0	0	-			SRR2984806	SK1	chrIII	86363	86428	279682	279715	1	843	0.00436	229	193352	0.00436	229	193255	0	0	0	0	0	0	-
A151R3	BY	chrIV	168520	169273	345076	345270	0	423	0.002393	418	176750	0.00241	416	175804	0	0	0	0	0	0	int			SRR2984806	SK1	chrIII	279762	279766	279766	279770	1	1	0.125	8	8	1	1	1	0	0	0	0	0	0	-
A151R3	BY	chrIV	345271	345466	405882	405961	1	416	0.006855	146	60690	0.00689	145	60417	0	0	0	0	0	0	-			SRR2984806	SK1	chrIII	279907	280039	284778	285366	1	33	0.006045	165	5459	0.00696	144	4740	0	0	0	0	0	0	-
A151R3	BY	chrIV	409714	410672	669074	670613	1	1493	0.005723	175	260899	0.00578	173	258403	0	0	0	0	0	0	-			SRR2984806	SK1	chrIII	285367	285957	287287	287676	0	5	0.002165	462	2309	0.00376	266	1331	0	0	0	0	0	0	int
A151R3	BY	chrIV	673177	673434	1021652	1022045	1	1844	0.005286	189	348868	0.0053	189	348219	2	5.7e-06	0	0	0	0	-			SRR2984806	SK1	chrIII	287677	288068	295919	340914	1	19	0.000357	2802	53237	0.00242	413	7852	0	0	0	0	0	0	-
A151R3	BY	chrIV	1022046	1022441	1030145	1030265	0	9	0.001095	913	8219	0.00117	856	7705	0	0	0	0	0	0	int			SRR2984806	SK1	chrIV	1	35710	59441	59497	1	153	0.00257	389	59496	0.00645	155	23732	0	0	0	0	0	0	-
A151R3	BY	chrIV	1030266	1030388	1483991	1484211	1	2635	0.005805	172	453945	0.00581	172	453604	0	0	0	0	0	0	-			SRR2984806	SK1	chrIV	59870	60081	60081	60292	1	1	0.00237	422	422	1	1	1	0	0	0	0	0	0	-
A151R3	BY	chrIV	1484212	1484433	1487994	1488418	0	20	0.004755	210	4206	0.00561	178	3562	0	0	0	0	0	0	int			SRR2984806	SK1	chrIV	60567	60628	60628	60776	1	1	0.00478	209	209	1	1	1	1	1	0	0	1	0	-
A151R3	BY	chrIV	1488419	1488844	1489627	1490642	1	4	0.001799	556	2223	0.0051	196	784	0	0	0	0	0	0	-			SRR2984806	SK1	chrIV	61117	61309	61309	61317	1	1	0.005	200	200	1	1	1	0	0	0	0	0	0	-
A151R3	BY	chrIV	1496490	1496599	1524810	1525219	1	151	0.005256	190	28729	0.00535	187	28212	0	0	0	0	0	0	-			SRR2984806	SK1	chrIV	61416	61504	1482173	1486921	1	8863	0.00622	161	1425505	0.00624	160	1420670	0	0	0	0	0	0	-
A151R3	BY	chrIV	1525220	1525631	1528320	1566853	0	11	0.000264	3785	41633	0.00409	245	2690	0	0	0	0	0	0	ter			SRR2984806	SK1	chrV	1	39479	131160	131473	1	566	0.00431	232	131472	0.00617	162	91682	0	0	0	0	0	0	-
A151R3	BY	chrV	1	26541	98373	98437	1	433	0.0044	227	98436	0.00603	166	71833	0	0	0	0	0	0	-			SRR2984806	SK1	chrV	132025	132180	132180	132410	1	1	0.0026	385	385	1	1	1	0	0	0	0	0	0	-
A151R3	BY	chrV	98438	98503	99845	100074	0	26	0.01589	63	1636	0.01936	52	1343	0	0	0	0	0	0	int			SRR2984806	SK1	chrV	135234	135856	213802	213926	1	452	0.00574	174	78692	0.0058	172	77947	0	0	0	0	0	0	-
A151R3	BY	chrV	100075	100305	112668	112981	1	99	0.00767	130	12906	0.00801	125	12364	0	0	0	0	0	0	-			SRR2984806	SK1	chrV	213927	214052	214198	214481	0	4	0.00722	138	554	0.02721	37	147	0	0	0	0	0	0	int
A151R3	BY	chrV	112982	113297	113379	113532	0	3	0.00545	183	550	0.03614	28	83	0	0	0	0	0	0	int			SRR2984806	SK1	chrV	214482	214766	574329	589812	1	2176	0.0058	172	375330	0.00605	165	359564	0	0	0	0	0	0	-
A151R3	BY	chrV	113533	113688	113688	113918	1	1	0.0026	385	385	1	1	1	0	0	0	0	0	0	-			SRR2984806	SK1	chrVI	1	53825	287859	299318	1	1714	0.00573	175	299317	0.00732	137	234035	0	0	0	0	0	0	-
A151R3	BY	chrV	113919	114150	116228	116496	0	15	0.00582	172	2577	0.00722	139	2079	0	0	0	0	0	0	int			SRR2984806	SK1	chrVII	1	6551	500710	500825	1	2786	0.00556	180	500824	0.00564	177	494160	0	0	0	0	0	0	-
A151R3	BY	chrV	117273	117303	184913	185561	1	402	0.00589	170	68288	0.00595	168	67611	0	0	0	0	0	0	-			SRR2984806	SK1	chrVII	500826	500943	500943	500959	1	1	0.00752	133	133	1	1	1	0	0	0	0	0	0	sub
A151R3	BY	chrV	187386	187472	311947	311960	1	786	0.00631	158	124574	0.00631	158	124476	0	0	0	0	0	0	-			SRR2984806	SK1	chrVII	500960	500977	1051604	1080440	1	3620	0.00625	160	579480	0.00657	152	550628	0	0	0	0	0	0	-
A151R3	BY	chrV	311961	311975	315008	315547	0	60	0.01673	60	3586	0.01978	51	3034	0	0	0	0	0	0	int			SRR2984806	SK1	chrVIII	1	20747	136158	136182	1	889	0.00653	153	136181	0.0077	130	115412	0	0	0	0	0	0	-
A151R3	BY	chrV	315548	316088	355130	355495	1	231	0.00578	173	39947	0.00592	169	39043	0	0	0	0	0	0	-			SRR2984806	SK1	chrVIII	137950	138014	516617	542723	1	2229	0.00551	182	404773	0.00589	170	378604	0	0	0	0	0	0	-
A151R3	BY	chrV	355496	355863	440631	440892	0	485	0.00568	176	85396	0.00572	175	84769	0	0	0	0	0	0	int			SRR2984806	SK1	chrIX	1	20941	415876	449612	1	2319	0.00516	194	449611	0.00587	170	394936	0	0	0	0	0	0	-
A151R3	BY	chrV	440893	441156	443410	449456	1	25	0.00292	343	8563	0.01109	90	2255	0	0	0	0	0	0	-			SRR2984806	SK1	chrX	1	40741	574006	574073	1	2924	0.00509	196	574072	0.00548	182	533266	0	0	0	0	0	0	-
A151R3	BY	chrV	449457	455505	496520	496640	0	268	0.00568	176	47183	0.00653	153	41016	1	2.44e-05	0	0	0	0	int			SRR2984806	SK1	chrX	574074	574142	574142	574266	1	1	0.00521	192	192	1	1	1	0	0	0	0	0	0	sub
A151R3	BY	chrV	496641	496762	496772	496862	1	2	0.00905	110	221	0.18182	6	11	0	0	0	0	0	0	-			SRR2984806	SK1	chrX	574267	574393	726176	753937	1	749	0.00417	240	179670	0.00493	203	151784	0	0	0	0	0	0	-
A151R3	BY	chrV	496863	496955	566534	583092	0	363	0.00421	238	86229	0.00522	192	69580	0	0	0	0	0	0	ter			SRR2984806	SK1	chrXI	1	9768	660435	690901	1	3335	0.00483	207	690900	0.00513	195	650668	2	3.1e-06	1	1.5e-06	0	0	-
A151R3	BY	chrVI	64945	65374	65374	65715	1	1	0.0013	770	770	1	1	1	0	0	0	0	0	0	-			SRR2984806	SK1	chrXII	1	21406	285919	286059	1	1718	0.00601	167	286058	0.00649	154	264514	0	0	0	0	0	0	-
A151R3	BY	chrVI	96862	96971	99547	99623	0	34	0.01231	81	2761	0.01319	76	2577	0	0	0	0	0	0	int			SRR2984806	SK1	chrXII	286060	286201	286203	287240	1	2	0.00169	590	1180	0.66667	2	3	0	0	0	0	0	0	sub
A151R3	BY	chrVI	99624	99702	222784	222807	1	835	0.00678	148	123183	0.00678	147	123083	0	0	0	0	0	0	-			SRR2984806	SK1	chrXII	287241	288280	1014674	1054145	1	3591	0.00468	214	766904	0.00494	202	726395	0	0	0	0	0	0	-
A151R3	BY	chrVI	259931	260085	266557	271539	1	74	0.00637	157	11608	0.01143	87	6473	0	0	0	0	0	0	-			SRR2984806	SK1	chrXIII	1	4420	128483	128958	1	736	0.005707	175	128957	0.00593	169	124064	0	0	0	0	0	0	-
A151R3	BY	chrVII	1	11099	53898	54022	1	302	0.00559	179	54021	0.00706	142	42800	0	0	0	0	0	0	-			SRR2984806	SK1	chrXIII	130198	130960	514642	514669	1	2164	0.005629	178	384471	0.00564	177	383683	0	0	0	0	0	0	-
A151R3	BY	chrVII	56244	56365	168321	168533	1	495	0.00441	227	112289	0.00442	226	111957	1	8.9e-06	1	8.9e-06	0	0	-			SRR2984806	SK1	chrXIII	514670	514698	514698	514802	1	1	0.007576	132	132	1	1	1	0	0	0	0	0	0	sub
A151R3	BY	chrVII	169038	169330	174021	174141	1	28	0.00549	182	5103	0.00597	168	4692	0	0	0	0	0	0	-			SRR2984806	SK1	chrXIII	514803	514909	887137	923535	1	2260	0.005529	181	408732	0.00607	165	372229	0	0	0	0	0	0	-
A151R3	BY	chrVII	270996	271140	271140	271362	1	1	0.00273	366	366	1	1	1	0	0	0	0	0	0	-			SRR2984806	SK1	chrXIV	1	19894	779825	791982	1	3986	0.00503	199	791981	0.00525	191	759932	0	0	0	0	0	0	-
A151R3	BY	chrVII	380546	380749	384406	384498	1	24	0.00607	165	3952	0.00656	152	3658	0	0	0	0	0	0	-			SRR2984806	SK1	chrXV	1	21190	1034660	1053869	1	6092	0.00578	173	1053868	0.00601	166	1013471	0	0	0	0	0	0	-
A151R3	BY	chrVII	384499	384592	385361	385548	0	6	0.00572	175	1049	0.00779	128	770	0	0	0	0	0	0	int			SRR2984806	SK1	chrXVI	1	28441	730016	730080	1	4617	0.00632	158	730079	0.00658	152	701576	0	0	0	0	0	0	-
A151R3	BY	chrVII	385549	385737	610918	611152	1	1223	0.00542	184	225603	0.00543	184	225182	0	0	0	0	0	0	-			SRR2984806	SK1	chrXVI	730081	730146	730146	730286	1	1	0.00488	205	205	1	1	1	0	0	0	0	0	0	sub
A151R3	BY	chrVII	615716	615784	830247	830387	1	1469	0.00684	146	214671	0.00685	146	214464	0	0	0	0	0	0	-			SRR2984806	SK1	chrXVI	730287	730428	918890	946846	1	1172	0.00541	185	216559	0.00622	161	188463	0	0	0	0	0	0	-
A151R3	BY	chrVII	833586	833766	1049601	1049954	1	1307	0.00604	166	216368	0.00606	165	215836	0	0	0	0	0	0	-			SRR2984807	BY	chrI	1	31651	69843	70001	1	282	0.004029	248	70000	0.00738	135	38193	0	0	0	0	0	0	-
A151R3	BY	chrVIII	1	19211	140259	140283	1	871	0.00621	161	140282	0.0072	139	121049	0	0	0	0	0	0	-			SRR2984807	BY	chrI	70002	70161	72056	72723	0	16	0.00588	170	2721	0.00844	118	1896	0	0	0	0	0	0	int
A151R3	BY	chrVIII	140284	140310	142114	142152	0	15	0.00803	125	1868	0.00831	120	1805	0	0	0	0	0	0	int			SRR2984807	BY	chrI	72724	73392	155948	157601	1	268	0.003158	317	84877	0.00325	308	82557	0	0	0	0	0	0	-
A151R3	BY	chrVIII	142153	142192	374788	375947	1	1138	0.00487	205	233794	0.00489	204	232597	0	0	0	0	0	0	-			SRR2984807	BY	chrI	159689	160066	197000	219929	1	240	0.003984	251	60240	0.0065	154	36935	0	0	0	0	0	0	-
A151R3	BY	chrVIII	375948	377109	377116	377157	0	2	0.00165	604	1209	0.25	4	8	0	0	0	0	0	0	int			SRR2984807	BY	chrII	1	9961	364185	364251	1	2005	0.0055	182	364250	0.00566	177	354225	0	0	0	0	0	0	-
A151R3	BY	chrVIII	377158	377200	416680	416814	1	265	0.00668	150	39656	0.00671	149	39481	0	0	0	0	0	0	-			SRR2984807	BY	chrII	364252	364319	364356	364403	1	7	0.04636	22	151	0.18421	5	38	0	0	0	0	0	0	sub
A151R3	BY	chrVIII	422523	422744	423019	423242	1	2	0.00278	360	719	0.00725	138	276	0	0	0	0	0	0	-			SRR2984807	BY	chrII	364404	364453	544453	544848	1	1001	0.00555	180	180444	0.00556	180	180001	0	0	0	0	0	0	-
A151R3	BY	chrVIII	423629	423791	540633	581049	1	766	0.00487	206	157420	0.00656	153	116843	0	0	0	0	0	0	-			SRR2984807	BY	chrII	545418	545591	651009	651388	1	556	0.00525	191	105970	0.00527	190	105419	0	0	0	0	0	0	-
A151R3	BY	chrIX	1	30677	52340	52717	1	221	0.00419	239	52716	0.0102	98	21664	0	0	0	0	0	0	-			SRR2984807	BY	chrII	651389	651769	652006	652378	0	3	0.00303	330	989	0.01261	79	238	0	0	0	0	0	0	int
A151R3	BY	chrIX	52718	53096	55917	56254	0	15	0.00424	236	3536	0.00532	188	2822	0	0	0	0	0	0	int			SRR2984807	BY	chrII	652379	652752	801908	813597	1	797	0.00494	202	161218	0.00534	187	149157	0	0	0	0	0	0	-
A151R3	BY	chrIX	56255	56594	258992	259170	1	1113	0.00549	182	202915	0.0055	182	202399	0	0	0	0	0	0	-			SRR2984807	BY	chrIII	1	13839	64825	64895	1	183	0.00282	355	64894	0.00359	279	50987	0	0	0	0	0	0	-
A151R3	BY	chrIX	260996	261018	266887	267318	1	24	0.0038	263	6322	0.00409	245	5870	0	0	0	0	0	0	-			SRR2984807	BY	chrIII	64896	64968	68793	69072	1	25	0.00599	167	4176	0.00653	153	3826	0	0	0	0	0	0	sub
A151R3	BY	chrIX	267319	267752	271640	271841	0	28	0.00619	162	4522	0.0072	139	3889	0	0	0	0	0	0	int			SRR2984807	BY	chrIII	69073	69354	90024	93119	1	60	0.0025	401	24046	0.0029	345	20671	1	4.84e-05	0	0	0	0	-
A151R3	BY	chrIX	271842	272044	311923	313373	1	190	0.00457	219	41531	0.00476	210	39880	0	0	0	0	0	0	-			SRR2984807	BY	chrIII	93120	96216	97266	97329	1	4	0.00095	1052	4209	0.00381	263	1051	0	0	0	0	0	0	sub
A151R3	BY	chrIX	313374	314826	327180	328193	0	36	0.00243	412	14819	0.00291	343	12355	0	0	0	0	0	0	int			SRR2984807	BY	chrIII	97330	97395	229658	230825	1	539	0.00404	248	133495	0.00408	245	132264	0	0	0	0	0	0	-
A151R3	BY	chrIX	328194	329209	336757	336854	1	22	0.00254	394	8660	0.00291	343	7549	0	0	0	0	0	0	-			SRR2984807	BY	chrIII	230826	231994	232613	232795	0	5	0.00254	394	1969	0.00806	124	620	0	0	0	0	0	0	int
A151R3	BY	chrIX	336855	336953	337405	337419	0	4	0.00709	141	564	0.00883	113	453	0	0	0	0	0	0	int			SRR2984807	BY	chrIII	232796	232980	298275	298308	1	300	0.00458	218	65512	0.00459	218	65296	0	0	0	0	0	0	-
A151R3	BY	chrIX	337420	337436	424953	440036	1	646	0.0063	159	102616	0.00738	135	87518	0	0	0	0	0	0	-			SRR2984807	BY	chrIII	298309	298343	298351	298353	1	3	0.06818	15	44	0.33333	3	9	0	0	0	0	0	0	sub
A151R3	BY	chrX	1	31893	93122	93211	1	388	0.004163	240	93210	0.00634	158	61230	0	0	0	0	0	0	-			SRR2984807	BY	chrIII	298354	298358	298358	298362	1	1	0.125	8	8	1	1	1	0	0	0	0	0	0	-
A151R3	BY	chrX	93212	93303	96163	96238	0	11	0.003635	275	3026	0.00384	260	2861	0	0	0	0	0	0	int			SRR2984807	BY	chrIII	298363	298368	298368	298498	1	1	0.00741	135	135	1	1	1	0	0	0	0	0	0	sub
A151R3	BY	chrX	96239	96316	321505	321986	1	1467	0.006498	154	225747	0.00651	154	225190	1	4.4e-06	0	0	0	0	-			SRR2984807	BY	chrIII	298499	298631	314508	341580	1	57	0.00132	756	43081	0.00359	279	15878	0	0	0	0	0	0	-
A151R3	BY	chrX	321987	322469	323223	323315	0	8	0.006024	166	1328	0.0106	94	755	0	0	0	0	0	0	int			SRR2984807	BY	chrIV	1	22387	46118	46173	1	153	0.00331	302	46172	0.00645	155	23732	0	0	0	0	0	0	-
A151R3	BY	chrX	323316	323409	574720	575727	1	1024	0.004057	246	252411	0.00407	245	251312	0	0	0	0	0	0	-			SRR2984807	BY	chrIV	46174	46231	46336	46545	1	3	0.00809	124	371	0.0283	35	106	0	0	0	0	0	0	sub
A151R3	BY	chrX	577794	578851	580327	580394	1	9	0.003462	289	2600	0.00609	164	1477	0	0	0	0	0	0	-			SRR2984807	BY	chrIV	46546	46757	46757	46968	1	1	0.00237	422	422	1	1	1	0	0	0	0	0	0	-
A151R3	BY	chrX	580588	580714	583647	584251	1	11	0.003003	333	3663	0.00375	267	2934	0	0	0	0	0	0	-			SRR2984807	BY	chrIV	46969	47182	47182	47242	0	1	0.00366	273	273	1	1	1	0	0	0	0	0	0	int
A151R3	BY	chrX	584252	584858	591381	591927	0	40	0.005212	192	7675	0.00613	163	6524	0	0	0	0	0	0	int			SRR2984807	BY	chrIV	47243	47304	47304	47452	1	1	0.00478	209	209	1	1	1	0	0	0	0	0	0	-
A151R3	BY	chrX	591928	592476	732371	751611	1	690	0.004321	231	159683	0.00493	203	139896	0	0	0	0	0	0	-			SRR2984807	BY	chrIV	47453	47602	47602	47792	0	1	0.00295	339	339	1	1	1	0	0	0	0	0	0	int
A151R3	BY	chrXI	16719	19024	19024	19294	1	1	0.000388	2575	2575	1	1	1	0	0	0	0	0	0	-			SRR2984807	BY	chrIV	47793	47985	47985	47993	1	1	0.005	200	200	1	1	1	0	0	0	0	0	0	-
A151R3	BY	chrXI	80122	80362	81541	82008	1	14	0.007423	135	1886	0.01186	84	1180	0	0	0	0	0	0	-			SRR2984807	BY	chrIV	47994	48004	48004	48091	1	1	0.01031	97	97	1	1	1	0	0	0	0	0	0	sub
A151R3	BY	chrXI	262905	263160	263203	263541	1	2	0.003145	318	636	0.04545	22	44	0	0	0	0	0	0	-			SRR2984807	BY	chrIV	48092	48180	900865	900990	1	5057	0.00593	169	852898	0.00593	169	852686	0	0	0	0	0	0	-
A151R3	BY	chrXI	267629	267721	269533	269859	1	8	0.003587	279	2230	0.00441	227	1813	0	0	0	0	0	0	-			SRR2984807	BY	chrIV	902366	902930	1425616	1425876	1	3116	0.00595	168	523510	0.00596	168	522687	0	0	0	0	0	0	-
A151R3	BY	chrXI	420817	420980	461456	461912	1	261	0.006351	157	41095	0.00645	155	40477	0	0	0	0	0	0	-			SRR2984807	BY	chrIV	1428549	1428681	1528320	1566853	1	697	0.00504	198	138304	0.007	143	99640	0	0	0	0	0	0	-
A151R3	BY	chrXI	461913	462370	622719	623213	0	969	0.006007	166	161300	0.00604	165	160350	0	0	0	0	0	0	int			SRR2984807	BY	chrV	1	26541	112668	112981	1	560	0.004957	202	112980	0.0065	154	86128	0	0	0	0	0	0	-
A151R3	BY	chrXI	623214	623709	642818	666862	1	77	0.001764	567	43648	0.00403	248	19110	0	0	0	0	0	0	-			SRR2984807	BY	chrV	112982	113297	113379	113532	1	3	0.005455	183	550	0.03614	28	83	0	0	0	0	0	0	sub
A151R3	BY	chrXII	1	21028	33755	34288	1	55	0.0016	623	34287	0.00432	231	12728	0	0	0	0	0	0	-			SRR2984807	BY	chrV	113533	113688	113688	113918	1	1	0.002597	385	385	1	1	1	0	0	0	0	0	0	-
A151R3	BY	chrXII	39388	40001	1059166	1075542	1	1243	0.0012	834	1036154	0.00122	820	1019166	5	4.9e-06	0	0	0	0	-			SRR2984807	BY	chrV	113919	114150	115900	116571	1	13	0.004902	204	2652	0.00742	135	1751	0	0	0	0	0	0	sub
A151R3	BY	chrXIII	1	9880	55854	56067	1	285	0.005083	197	56066	0.0062	161	45975	0	0	0	0	0	0	-			SRR2984807	BY	chrV	117273	117303	260964	261048	1	910	0.006329	158	143775	0.00633	158	143662	0	0	0	0	0	0	-
A151R3	BY	chrXIII	57578	57962	134042	134517	1	444	0.005771	173	76939	0.00584	171	76081	0	0	0	0	0	0	-			SRR2984807	BY	chrV	265367	265765	564260	564588	1	1689	0.005645	177	299221	0.00566	177	298496	0	0	0	0	0	0	-
A151R3	BY	chrXIII	134518	134995	134995	135756	0	1	0.000808	1238	1238	1	1	1	0	0	0	0	0	0	int			SRR2984807	BY	chrVI	1	34004	266557	271539	1	1713	0.00631	159	271538	0.00737	136	232554	0	0	0	0	0	0	-
A151R3	BY	chrXIII	135757	136519	143655	144087	1	38	0.004562	219	8330	0.00532	188	7137	0	0	0	0	0	0	-			SRR2984807	BY	chrVII	1	11129	91197	91506	1	467	0.0051	196	91505	0.00583	171	80069	0	0	0	0	0	0	-
A151R3	BY	chrXIII	146816	147392	209081	209230	1	205	0.003285	304	62414	0.00332	301	61690	0	0	0	0	0	0	-			SRR2984807	BY	chrVII	93302	93547	165687	166051	1	357	0.00491	204	72749	0.00495	202	72141	0	0	0	0	0	0	-
A151R3	BY	chrXIII	210010	210296	547629	547656	1	1869	0.005535	181	337646	0.00554	180	337334	0	0	0	0	0	0	-			SRR2984807	BY	chrVII	166052	166418	166421	166625	0	2	0.00349	286	573	0.5	2	4	0	0	0	0	0	0	int
A151R3	BY	chrXIII	547790	547896	671588	671737	1	715	0.005769	173	123947	0.00578	173	123693	0	0	0	0	0	0	-			SRR2984807	BY	chrVII	166626	166831	496548	496663	1	1963	0.00595	168	330037	0.00595	168	329718	0	0	0	0	0	0	-
A151R3	BY	chrXIII	674432	674679	916408	916526	1	1478	0.006105	164	242094	0.00611	164	241730	1	4.1e-06	0	0	0	0	-			SRR2984807	BY	chrVII	496798	496815	1066263	1091538	1	3631	0.00611	164	594740	0.00638	157	569449	0	0	0	0	0	0	-
A151R3	BY	chrXIII	916527	916647	918983	919257	0	17	0.006227	161	2730	0.00727	137	2337	0	0	0	0	0	0	int			SRR2984807	BY	chrVIII	1	19211	140259	140283	1	884	0.0063	159	140282	0.0073	137	121049	0	0	0	0	0	0	-
A151R3	BY	chrXIII	919258	919533	920999	930506	1	28	0.002489	402	11248	0.01909	52	1467	0	0	0	0	0	0	-			SRR2984807	BY	chrVIII	140284	140310	141986	142049	1	14	0.00793	126	1765	0.00835	120	1677	0	0	0	0	0	0	sub
A151R3	BY	chrXIV	1	11351	54985	55478	1	155	0.00279	358	55477	0.00355	282	43635	0	0	0	0	0	0	-			SRR2984807	BY	chrVIII	142050	142114	540633	581049	1	2235	0.00509	196	438999	0.00561	178	398520	0	0	0	0	0	0	-
A151R3	BY	chrXIV	55479	55973	58743	58952	0	17	0.00489	204	3473	0.00613	163	2771	0	0	0	0	0	0	int			SRR2984807	BY	chrIX	1	30677	343260	343559	1	1721	0.00501	200	343558	0.00551	182	312584	0	0	0	0	0	0	-
A151R3	BY	chrXIV	58953	59164	194594	194759	1	845	0.00622	161	135806	0.00624	160	135431	0	0	0	0	0	0	-			SRR2984807	BY	chrIX	343560	343861	343861	343909	0	1	0.00287	349	349	1	1	1	0	0	0	0	0	0	int
A151R3	BY	chrXIV	194760	194927	419813	420306	0	1318	0.00584	171	225546	0.00586	171	224887	0	0	0	0	0	0	int			SRR2984807	BY	chrIX	343910	343960	424953	440036	1	610	0.00635	158	96126	0.00753	133	80994	0	0	0	0	0	0	-
A151R3	BY	chrXIV	420307	420801	420974	421594	1	3	0.00233	429	1287	0.01724	58	174	0	0	0	0	0	0	-			SRR2984807	BY	chrX	1	31893	236356	236368	1	1173	0.00496	202	236367	0.00574	174	204464	0	0	0	0	0	0	-
A151R3	BY	chrXIV	421595	422216	531162	531220	0	495	0.00452	221	109625	0.00454	220	108947	0	0	0	0	0	0	int			SRR2984807	BY	chrX	242882	242935	318646	318751	1	624	0.00822	122	75869	0.00824	121	75712	0	0	0	0	0	0	-
A151R3	BY	chrXIV	531221	531281	697773	698150	1	472	0.00283	354	166929	0.00283	353	166493	0	0	0	0	0	0	-			SRR2984807	BY	chrX	320681	320803	321806	322136	1	9	0.00619	162	1455	0.00896	112	1004	0	0	0	0	0	0	-
A151R3	BY	chrXIV	698151	698530	700712	701000	0	11	0.00386	259	2849	0.00504	198	2183	0	0	0	0	0	0	int			SRR2984807	BY	chrX	322735	322963	456303	456448	1	650	0.00486	206	133713	0.00487	205	133341	0	0	0	0	0	0	-
A151R3	BY	chrXIV	701001	701290	725683	725694	1	161	0.00652	153	24693	0.0066	152	24394	0	0	0	0	0	0	-			SRR2984807	BY	chrX	456947	457299	576737	577793	1	394	0.00326	307	120846	0.0033	303	119439	0	0	0	0	0	0	-
A151R3	BY	chrXIV	725695	725707	742462	742513	0	236	0.01403	71	16818	0.01408	71	16756	0	0	0	0	0	0	int			SRR2984807	BY	chrX	577794	578851	579865	579906	0	4	0.00189	528	2112	0.00394	254	1015	0	0	0	0	0	0	int
A151R3	BY	chrXIV	742514	742567	743269	743410	1	13	0.01451	69	896	0.01849	54	703	0	0	0	0	0	0	-			SRR2984807	BY	chrX	579907	579949	580327	580394	1	5	0.01027	97	487	0.01319	76	379	0	0	0	0	0	0	-
A151R3	BY	chrXIV	743411	743553	758694	758773	0	166	0.01081	93	15362	0.01096	91	15142	0	0	0	0	0	0	int			SRR2984807	BY	chrX	580588	580714	695165	695335	1	467	0.00407	246	114747	0.00408	245	114452	0	0	0	0	0	0	-
A151R3	BY	chrXIV	758774	758855	765258	777615	1	42	0.00223	449	18841	0.00656	152	6404	0	0	0	0	0	0	-			SRR2984807	BY	chrXI	1	3397	30073	30915	1	73	0.00236	423	30914	0.00274	365	26677	0	0	0	0	0	0	-
A151R3	BY	chrXV	282236	282343	282343	282536	1	1	0.00333	300	300	1	1	1	0	0	0	0	0	0	-			SRR2984807	BY	chrXI	30916	31759	34449	34569	0	8	0.00219	457	3653	0.00297	336	2691	0	0	0	0	0	0	int
A151R3	BY	chrXV	291231	291423	553549	554146	1	1419	0.0054	185	262915	0.00541	185	262127	0	0	0	0	0	0	-			SRR2984807	BY	chrXI	37028	37151	185855	186265	1	587	0.00393	254	149237	0.00395	253	148705	0	0	0	0	0	0	-
A151R3	BY	chrXV	554147	554746	734715	734925	0	825	0.00456	219	180778	0.00458	218	179970	0	0	0	0	0	0	int			SRR2984807	BY	chrXI	186818	186959	193838	194204	1	42	0.00569	176	7386	0.0061	164	6880	0	0	0	0	0	0	-
A151R3	BY	chrXV	734926	735138	737527	737758	1	15	0.0053	189	2832	0.00628	159	2390	0	0	0	0	0	0	-			SRR2984807	BY	chrXI	194205	194573	194718	194887	0	2	0.00293	341	682	0.0137	73	146	0	0	0	0	0	0	int
A151R3	BY	chrXV	737759	737992	738308	738591	0	4	0.00481	208	832	0.01262	79	317	0	0	0	0	0	0	int			SRR2984807	BY	chrXI	194888	195059	596567	596630	1	2370	0.0059	170	401742	0.0059	169	401509	0	0	0	0	0	0	-
A151R3	BY	chrXV	738592	738876	739525	739651	1	5	0.00472	212	1059	0.00769	130	650	0	0	0	0	0	0	-			SRR2984807	BY	chrXI	596631	596695	597554	597714	0	10	0.00923	108	1083	0.01163	86	860	0	0	0	0	0	0	int
A151R3	BY	chrXV	739652	739780	893052	893150	0	786	0.00512	195	153498	0.00513	195	153273	0	0	0	0	0	0	int			SRR2984807	BY	chrXI	597715	597877	642818	666862	1	216	0.00312	320	69147	0.00481	208	44942	0	0	0	0	0	0	-
A151R3	BY	chrXV	893151	893250	1009189	1009543	1	609	0.00523	191	116392	0.00525	190	115940	0	0	0	0	0	0	-			SRR2984807	BY	chrXII	1	21028	291141	291281	1	1719	0.005902	169	291280	0.00636	157	270114	0	0	0	0	0	0	-
A151R3	BY	chrXV	1009928	1009957	1053634	1053709	1	306	0.00699	143	43781	0.00701	143	43678	0	0	0	0	0	0	-			SRR2984807	BY	chrXII	292464	293503	412651	412657	1	813	0.006764	148	120193	0.00682	147	119149	0	0	0	0	0	0	-
A151R3	BY	chrXV	1054044	1054108	1069735	1091343	1	200	0.00536	186	37299	0.0128	78	15628	0	0	0	0	0	0	-			SRR2984807	BY	chrXII	412658	412666	412709	412749	1	5	0.054945	18	91	0.11364	9	44	0	0	0	0	0	0	sub
A151R3	BY	chrXVI	1	26468	429474	429594	1	2641	0.00615	163	429593	0.00655	153	403007	0	0	0	0	0	0	-			SRR2984807	BY	chrXII	412750	412791	506132	506528	1	338	0.003604	277	93778	0.00362	276	93342	0	0	0	0	0	0	-
A151R3	BY	chrXVI	431239	431415	492592	493025	1	322	0.00521	192	61786	0.00526	190	61178	0	0	0	0	0	0	-			SRR2984807	BY	chrXII	506529	506926	510285	510557	0	14	0.003476	288	4028	0.00417	240	3360	0	0	0	0	0	0	int
A151R3	BY	chrXVI	493661	493708	651431	651748	1	1111	0.00703	142	158087	0.00704	142	157724	0	0	0	0	0	0	-			SRR2984807	BY	chrXII	510558	510832	603451	603527	1	493	0.005303	189	92969	0.00532	188	92620	0	0	0	0	0	0	-
A151R3	BY	chrXVI	651749	652067	689772	689843	0	207	0.00543	184	38094	0.00549	182	37706	2	5.3e-05	0	0	0	0	int			SRR2984807	BY	chrXII	606138	606233	608801	609452	1	51	0.015389	65	3314	0.01985	50	2569	0	0	0	0	0	0	-
A151R3	BY	chrXVI	689844	689917	689917	690807	1	1	0.00104	963	963	1	1	1	0	0	0	0	0	0	-			SRR2984807	BY	chrXII	1058173	1058597	1059166	1075542	1	8	0.000461	2171	17369	0.01404	71	570	1	0.0017544	0	0	0	0	-
A151R3	BY	chrXVI	690808	691699	711931	712338	0	121	0.00562	178	21530	0.00598	167	20233	0	0	0	0	0	0	int			SRR2984807	BY	chrXIII	1	9880	134042	134517	1	736	0.005471	183	134516	0.00593	169	124163	0	0	0	0	0	0	-
A151R3	BY	chrXVI	712339	712747	729969	730033	1	107	0.00605	165	17694	0.00621	161	17223	0	0	0	0	0	0	-			SRR2984807	BY	chrXIII	134518	134995	134995	135756	1	1	0.000808	1238	1238	1	1	1	0	0	0	0	0	0	sub
A151R3	BY	chrXVI	730240	730381	812082	812142	1	479	0.00585	171	81902	0.00586	171	81702	0	0	0	0	0	0	-			SRR2984807	BY	chrXIII	135757	136519	428945	429119	1	1509	0.005144	194	293362	0.00516	194	292427	0	0	0	0	0	0	-
A151R3	BY	chrXVI	812143	812205	813085	813156	0	4	0.00395	253	1013	0.00454	220	881	0	0	0	0	0	0	int			SRR2984807	BY	chrXIII	429120	429296	430673	430740	0	8	0.004938	202	1620	0.00581	172	1378	0	0	0	0	0	0	int
A151R3	BY	chrXVI	813157	813230	832324	832429	1	118	0.00612	163	19272	0.00618	162	19095	0	0	0	0	0	0	-			SRR2984807	BY	chrXIII	430741	430809	547629	547656	1	648	0.005542	180	116915	0.00555	180	116821	0	0	0	0	0	0	-
A151R3	BY	chrXVI	836339	837133	876519	876738	1	137	0.00339	295	40399	0.00348	287	39387	0	0	0	0	0	0	-			SRR2984807	BY	chrXIII	547790	547896	840902	842231	1	1902	0.00646	155	294441	0.00649	154	293007	0	0	0	0	0	0	-
A151R3	BY	chrXVI	877647	878139	924013	954457	1	381	0.00496	202	76810	0.00831	120	45875	0	0	0	0	0	0	-			SRR2984807	BY	chrXIII	842232	843563	845007	845067	0	9	0.003175	315	2835	0.00623	161	1445	0	0	0	0	0	0	int
A151R3	SK1	chrI	34872	34932	34932	34964	1	1	0.01087	92	92	1	1	1	0	0	0	0	0	0	-			SRR2984807	BY	chrXIII	845068	845130	900052	900735	1	202	0.003629	276	55667	0.00368	272	54923	0	0	0	0	0	0	-
A151R3	SK1	chrI	35088	35152	124397	127230	1	484	0.005253	190	92142	0.00542	184	89246	0	0	0	0	0	0	-			SRR2984807	BY	chrXIII	901555	901691	920999	930506	1	149	0.005147	194	28951	0.00772	130	19309	0	0	0	0	0	0	-
A151R3	SK1	chrI	136855	138482	199254	199264	1	294	0.004711	212	62409	0.00484	207	60773	0	0	0	0	0	0	-			SRR2984807	BY	chrXIV	1	11351	765258	777615	1	3988	0.00513	195	777614	0.00529	189	753908	0	0	0	0	0	0	-
A151R3	SK1	chrII	1	34127	35271	35307	1	12	0.00034	2942	35306	0.01048	95	1145	0	0	0	0	0	0	-			SRR2984807	BY	chrXV	1	35327	987285	987494	1	5489	0.00556	180	987493	0.00577	173	951959	0	0	0	0	0	0	-
A151R3	SK1	chrII	35308	35345	65827	65970	0	171	0.00558	179	30662	0.00561	178	30483	0	0	0	0	0	0	int			SRR2984807	BY	chrXV	987495	987705	989768	990457	0	12	0.00405	247	2962	0.00581	172	2064	0	0	0	0	0	0	int
A151R3	SK1	chrII	65971	66115	66186	66580	1	3	0.00493	203	609	0.04167	24	72	0	0	0	0	0	0	-			SRR2984807	BY	chrXV	990458	991149	1069735	1091343	1	581	0.00576	174	100885	0.00739	135	78587	0	0	0	0	0	0	-
A151R3	SK1	chrII	66581	66977	66977	67396	0	1	0.00123	815	815	1	1	1	0	0	0	0	0	0	int			SRR2984807	BY	chrXVI	43577	43847	514966	515129	1	2981	0.00632	158	471552	0.00633	158	471120	0	0	0	0	0	0	-
A151R3	SK1	chrII	67397	67818	90407	90505	1	133	0.00576	174	23108	0.00589	170	22590	0	0	0	0	0	0	-			SRR2984807	BY	chrXVI	515335	515376	515481	515626	1	5	0.01718	58	291	0.04717	21	106	0	0	0	0	0	0	-
A151R3	SK1	chrII	90506	90606	92129	92583	0	7	0.00337	297	2077	0.00459	218	1524	0	0	0	0	0	0	int			SRR2984807	BY	chrXVI	521300	521530	729969	730033	1	1414	0.00677	148	208733	0.00678	147	208440	0	0	0	0	0	0	-
A151R3	SK1	chrII	93886	94009	136549	136823	1	260	0.00606	165	42937	0.00611	164	42541	0	0	0	0	0	0	-			SRR2984807	BY	chrXVI	730240	730381	924013	954457	1	1176	0.00524	191	224217	0.00607	165	193633	0	0	0	0	0	0	-
A151R3	SK1	chrII	137279	137427	371748	371814	1	1371	0.00585	171	234535	0.00585	171	234322	0	0	0	0	0	0	-			SRR2984807	SK1	chrI	1	34362	72581	72738	1	282	0.003877	258	72737	0.00738	136	38220	0	0	0	0	0	0	-
A151R3	SK1	chrII	371967	372016	477457	477997	1	550	0.00519	193	106030	0.00522	192	105442	0	0	0	0	0	0	-			SRR2984807	SK1	chrI	75453	76121	158670	160323	1	268	0.003158	317	84870	0.00325	308	82550	0	0	0	0	0	0	-
A151R3	SK1	chrII	477998	478539	482033	482195	0	12	0.00286	350	4197	0.00343	291	3495	1	0.0002861	0	0	0	0	int			SRR2984807	SK1	chrI	160324	161979	162035	162410	0	2	0.000959	1043	2086	0.03509	28	57	0	0	0	0	0	0	int
A151R3	SK1	chrII	482196	482360	810089	829469	1	1793	0.00516	194	347273	0.00547	183	327730	632	0.0019284	12	3.66e-05	632	12	-			SRR2984807	SK1	chrI	162411	162788	199335	228861	1	240	0.003612	277	66450	0.00657	152	36548	0	0	0	0	0	0	-
A151R3	SK1	chrIII	1	14703	65755	65825	1	184	0.002795	358	65824	0.0036	277	51053	0	0	0	0	0	0	-			SRR2984807	SK1	chrII	1	34127	371748	371814	1	2005	0.00539	185	371813	0.00594	168	337622	0	0	0	0	0	0	-
A151R3	SK1	chrIII	70003	70284	84341	84793	1	57	0.003854	259	14790	0.00405	247	14058	0	0	0	0	0	0	-			SRR2984807	SK1	chrII	371967	372016	552151	552546	1	1001	0.00554	180	180579	0.00556	180	180136	0	0	0	0	0	0	-
A151R3	SK1	chrIII	86363	86428	279682	279715	1	825	0.004267	234	193352	0.00427	234	193255	14	7.24e-05	1	5.2e-06	14	1	-			SRR2984807	SK1	chrII	552547	552944	552944	553115	0	1	0.00176	568	568	1	1	1	0	0	0	0	0	0	int
A151R3	SK1	chrIII	279762	279766	279766	279770	1	1	0.125	8	8	1	1	1	0	0	0	0	0	0	-			SRR2984807	SK1	chrII	553116	553289	659116	659495	1	556	0.00523	191	106379	0.00525	190	105828	0	0	0	0	0	0	-
A151R3	SK1	chrIII	279907	280039	295919	340914	1	57	0.000934	1070	61007	0.00359	279	15881	6	0.0003778	0	0	6	0	-			SRR2984807	SK1	chrII	660486	660859	810089	829469	1	797	0.00472	212	168983	0.00534	187	149231	0	0	0	0	0	0	-
A151R3	SK1	chrIV	38605	38754	59441	59497	1	126	0.006031	166	20892	0.00609	164	20688	1	4.83e-05	0	0	0	0	-			SRR2984807	SK1	chrIII	1	14703	65755	65825	1	183	0.00278	360	65824	0.00358	279	51053	0	0	0	0	0	0	-
A151R3	SK1	chrIV	59870	60081	60081	60292	1	1	0.00237	422	422	1	1	1	0	0	0	0	0	0	-			SRR2984807	SK1	chrIII	70003	70284	84683	84964	1	60	0.00401	249	14961	0.00417	240	14400	0	0	0	0	0	0	-
A151R3	SK1	chrIV	60567	60628	60628	60776	1	1	0.004785	209	209	1	1	1	0	0	0	0	0	0	-			SRR2984807	SK1	chrIII	86363	86428	209680	210953	1	539	0.004326	231	124590	0.00437	229	123253	0	0	0	0	0	0	-
A151R3	SK1	chrIV	61117	61309	61309	61317	1	1	0.005	200	200	1	1	1	0	0	0	0	0	0	-			SRR2984807	SK1	chrIII	213032	213216	279682	279715	1	300	0.004499	222	66683	0.00451	222	66467	0	0	0	0	0	0	-
A151R3	SK1	chrIV	61416	61504	179985	180736	1	609	0.005104	196	119320	0.00514	195	118482	5	4.22e-05	1	8.4e-06	5	0	-			SRR2984807	SK1	chrIII	279762	279766	279766	279770	1	1	0.125	8	8	1	1	1	0	0	0	0	0	0	-
A151R3	SK1	chrIV	357372	357567	417147	417226	1	416	0.00695	144	59854	0.00698	143	59581	0	0	0	0	0	0	-			SRR2984807	SK1	chrIII	279907	280039	295919	340914	1	57	0.000934	1070	61007	0.00359	279	15881	0	0	0	0	0	0	-
A151R3	SK1	chrIV	417227	417308	420018	420975	0	14	0.003735	268	3748	0.00516	194	2711	0	0	0	0	0	0	int			SRR2984807	SK1	chrIV	1	35710	59441	59497	1	153	0.00257	389	59496	0.00645	155	23732	0	0	0	0	0	0	-
A151R3	SK1	chrIV	420976	421934	652866	654405	1	1493	0.006396	156	233429	0.00647	155	230933	0	0	0	0	0	0	-			SRR2984807	SK1	chrIV	59870	60081	60081	60292	1	1	0.00237	422	422	1	1	1	0	0	0	0	0	0	-
A151R3	SK1	chrIV	654406	655946	656712	656967	0	4	0.001562	640	2561	0.00522	192	767	0	0	0	0	0	0	int			SRR2984807	SK1	chrIV	60567	60628	60628	60776	1	1	0.00478	209	209	1	1	1	1	1	0	0	1	0	-
A151R3	SK1	chrIV	656968	657224	986348	986741	1	1844	0.005592	179	329773	0.0056	178	329125	1	3e-06	1	3e-06	1	1	-			SRR2984807	SK1	chrIV	61117	61309	61309	61317	1	1	0.005	200	200	1	1	1	0	0	0	0	0	0	-
A151R3	SK1	chrIV	994982	995104	1438011	1438231	1	2635	0.005945	168	443249	0.00595	168	442908	94	0.0002122	3	6.8e-06	94	3	-			SRR2984807	SK1	chrIV	61416	61504	869464	869589	1	5057	0.00626	160	808173	0.00626	160	807961	0	0	0	0	0	0	-
A151R3	SK1	chrIV	1442466	1442891	1443674	1444687	1	4	0.001801	555	2221	0.0051	196	784	4	0.005102	0	0	4	0	-			SRR2984807	SK1	chrIV	869590	869717	870402	870964	0	9	0.00655	153	1374	0.01312	76	686	0	0	0	0	0	0	int
A151R3	SK1	chrIV	1444688	1445703	1450424	1450532	0	9	0.00154	649	5844	0.00191	525	4722	0	0	0	0	0	0	int			SRR2984807	SK1	chrIV	870965	871528	1379465	1379721	1	3116	0.00612	163	508756	0.00613	163	507938	0	0	0	0	0	0	-
A151R3	SK1	chrIV	1450533	1450642	1478663	1479073	1	151	0.005291	189	28540	0.00539	186	28022	130	0.0046392	6	0.0002141	130	6	-			SRR2984807	SK1	chrIV	1379722	1379980	1382260	1382391	0	17	0.00637	157	2669	0.00745	134	2281	0	0	0	0	0	0	int
A151R3	SK1	chrV	1	39479	116884	116935	1	433	0.0037	270	116934	0.00559	179	77406	0	0	0	0	0	0	-			SRR2984807	SK1	chrIV	1382392	1382525	1482173	1486921	1	697	0.00667	150	104529	0.00699	143	99649	0	0	0	0	0	0	-
A151R3	SK1	chrV	118562	118792	131160	131473	1	99	0.00767	130	12911	0.008	125	12369	0	0	0	0	0	0	-			SRR2984807	SK1	chrV	1	39479	131160	131473	1	560	0.004259	235	131472	0.00611	164	91682	0	0	0	0	0	0	-
A151R3	SK1	chrV	132025	132180	132180	132410	1	1	0.0026	385	385	1	1	1	0	0	0	0	0	0	-			SRR2984807	SK1	chrV	132025	132180	132180	132410	1	1	0.002597	385	385	1	1	1	0	0	0	0	0	0	-
A151R3	SK1	chrV	134988	135257	135735	135763	0	3	0.00387	258	775	0.00626	160	479	0	0	0	0	0	0	int			SRR2984807	SK1	chrV	135063	135735	135735	135763	0	1	0.001429	700	700	1	1	1	0	0	0	0	0	0	int
A151R3	SK1	chrV	135764	135794	204123	204771	1	402	0.00583	172	69007	0.00588	170	68330	0	0	0	0	0	0	-			SRR2984807	SK1	chrV	135764	135794	280172	280256	1	910	0.006298	159	144492	0.0063	159	144379	0	0	0	0	0	0	-
A151R3	SK1	chrV	204772	205422	206510	206595	0	7	0.00384	260	1823	0.00643	156	1089	0	0	0	0	0	0	int			SRR2984807	SK1	chrV	280257	280343	284180	284577	0	25	0.005787	173	4320	0.00651	154	3838	0	0	0	0	0	0	int
A151R3	SK1	chrV	206596	206682	331123	331133	1	786	0.00631	158	124537	0.00632	158	124442	0	0	0	0	0	0	-			SRR2984807	SK1	chrV	284578	284976	572054	572382	1	1689	0.005869	170	287804	0.00588	170	287079	0	0	0	0	0	0	-
A151R3	SK1	chrV	335063	335603	374254	374620	1	231	0.00584	171	39557	0.00598	167	38652	0	0	0	0	0	0	-			SRR2984807	SK1	chrV	572383	572712	574329	589812	0	17	0.000975	1025	17429	0.01051	95	1618	0	0	0	0	0	0	ter
A151R3	SK1	chrV	460057	460320	462573	465830	1	25	0.00433	231	5773	0.01109	90	2254	0	0	0	0	0	0	-			SRR2984807	SK1	chrVI	1	53825	287859	299318	1	1713	0.00572	175	299317	0.00732	137	234035	0	0	0	0	0	0	-
A151R3	SK1	chrV	510185	510306	510316	510406	1	2	0.00905	110	221	0.18182	6	11	0	0	0	0	0	0	-			SRR2984807	SK1	chrVII	1	6109	92199	92509	1	467	0.00505	198	92508	0.00542	184	86091	0	0	0	0	0	0	-
A151R3	SK1	chrVI	1	53825	84321	84749	0	218	0.00257	389	84748	0.00715	140	30497	0	0	0	0	0	0	ter			SRR2984807	SK1	chrVII	92510	92821	94062	94305	0	4	0.00223	449	1795	0.00322	310	1242	0	0	0	0	0	0	int
A151R3	SK1	chrVI	84750	85179	85179	85520	1	1	0.0013	770	770	1	1	1	0	0	0	0	0	0	-			SRR2984807	SK1	chrVII	94306	94551	166730	167098	1	357	0.0049	204	72792	0.00495	202	72180	0	0	0	0	0	0	-
A151R3	SK1	chrVI	85521	85864	116678	116788	0	243	0.00777	129	31267	0.00789	127	30815	0	0	0	0	0	0	int			SRR2984807	SK1	chrVII	167676	167881	500710	500825	1	1963	0.00589	170	333149	0.0059	170	332830	0	0	0	0	0	0	-
A151R3	SK1	chrVI	119552	119630	244265	244288	1	835	0.00669	149	124736	0.0067	149	124636	0	0	0	0	0	0	-			SRR2984807	SK1	chrVII	500826	500943	500943	500959	1	1	0.00752	133	133	1	1	1	0	0	0	0	0	0	sub
A151R3	SK1	chrVI	244289	244314	281051	281195	0	301	0.00816	123	36906	0.00819	122	36738	0	0	0	0	0	0	int			SRR2984807	SK1	chrVII	500960	500977	1051604	1080440	1	3631	0.00627	160	579480	0.00659	152	550628	0	0	0	0	0	0	-
A151R3	SK1	chrVI	281196	281342	287859	299318	1	74	0.00408	245	18122	0.01135	88	6518	0	0	0	0	0	0	-			SRR2984807	SK1	chrVIII	1	20747	136158	136182	1	884	0.00649	154	136181	0.00766	131	115412	0	0	0	0	0	0	-
A151R3	SK1	chrVII	1	6079	48912	49036	1	302	0.00616	162	49035	0.00705	142	42834	0	0	0	0	0	0	-			SRR2984807	SK1	chrVIII	137950	138014	516617	542723	1	2235	0.00552	181	404773	0.0059	169	378604	0	0	0	0	0	0	-
A151R3	SK1	chrVII	49037	49162	51137	51257	0	20	0.00901	111	2220	0.01012	99	1976	0	0	0	0	0	0	int			SRR2984807	SK1	chrIX	1	20941	335574	335873	1	1721	0.00512	195	335872	0.00547	183	314634	0	0	0	0	0	0	-
A151R3	SK1	chrVII	51258	51379	169368	169580	1	495	0.00418	239	118322	0.0042	238	117990	3	2.54e-05	0	0	2	0	-			SRR2984807	SK1	chrIX	336224	336274	415876	449612	1	610	0.00538	186	113388	0.00766	130	79603	0	0	0	0	0	0	-
A151R3	SK1	chrVII	169581	169794	169794	170084	0	1	0.00199	503	503	1	1	1	0	0	0	0	0	0	int			SRR2984807	SK1	chrX	1	40741	240659	240671	1	1173	0.00487	205	240670	0.00587	170	199919	0	0	0	0	0	0	-
A151R3	SK1	chrVII	170085	170377	175066	175186	1	28	0.00549	182	5101	0.00597	168	4690	0	0	0	0	0	0	-			SRR2984807	SK1	chrX	240672	240685	247135	247186	0	60	0.00921	109	6514	0.0093	108	6451	0	0	0	0	0	0	int
A151R3	SK1	chrVII	175187	175308	271876	272018	0	373	0.00385	260	96831	0.00386	259	96569	0	0	0	0	0	0	int			SRR2984807	SK1	chrX	247187	247240	322986	323091	1	624	0.00822	122	75904	0.00824	121	75747	0	0	0	0	0	0	-
A151R3	SK1	chrVII	272019	272163	272163	272385	1	1	0.00273	366	366	1	1	1	0	0	0	0	0	0	-			SRR2984807	SK1	chrX	323092	323198	324904	325024	0	8	0.00414	242	1932	0.00469	213	1707	0	0	0	0	0	0	int
A151R3	SK1	chrVII	272386	272610	381636	381837	0	703	0.00642	156	109451	0.00645	155	109027	1	9.2e-06	0	0	0	0	int			SRR2984807	SK1	chrX	325025	325147	326145	326475	1	9	0.00621	161	1450	0.00901	111	999	0	0	0	0	0	0	-
A151R3	SK1	chrVII	381838	382041	385698	385790	1	24	0.00607	165	3952	0.00656	152	3658	0	0	0	0	0	0	-			SRR2984807	SK1	chrX	326476	326808	326847	327073	0	2	0.00335	298	597	0.05	20	40	0	0	0	0	0	0	int
A151R3	SK1	chrVII	386841	387029	603856	604090	1	1223	0.00563	178	217249	0.00564	177	216828	0	0	1	4.6e-06	0	0	-			SRR2984807	SK1	chrX	327074	327302	461628	461773	1	650	0.00483	207	134699	0.00484	207	134327	0	0	0	0	0	0	-
A151R3	SK1	chrVII	604091	604327	608574	608641	0	15	0.0033	303	4550	0.00353	283	4248	0	0	0	0	0	0	int			SRR2984807	SK1	chrX	461774	461920	461920	462271	0	1	0.00201	497	497	1	1	1	0	0	0	0	0	0	int
A151R3	SK1	chrVII	608642	608710	814555	814695	1	1469	0.00713	140	206053	0.00714	140	205846	0	0	0	0	0	0	-			SRR2984807	SK1	chrX	462272	462624	570416	571472	1	394	0.00361	277	109200	0.00366	274	107793	0	0	0	0	0	0	-
A151R3	SK1	chrVII	814696	814838	817721	817899	0	21	0.00656	153	3203	0.00728	137	2884	0	0	0	0	0	0	int			SRR2984807	SK1	chrX	573586	573628	574006	574073	1	5	0.01027	97	487	0.01319	76	379	0	0	0	0	0	0	-
A151R3	SK1	chrVII	817900	818080	1034969	1035322	1	1307	0.00601	166	217422	0.00603	166	216890	335	0.0015446	3	1.38e-05	335	2	-			SRR2984807	SK1	chrX	574074	574142	574142	574266	1	1	0.00521	192	192	1	1	1	0	0	0	0	0	0	sub
A151R3	SK1	chrVII	1035323	1035677	1053487	1080440	0	66	0.00146	684	45117	0.00371	270	17811	1	5.61e-05	0	0	0	0	ter			SRR2984807	SK1	chrX	574267	574393	688841	689011	1	467	0.00407	246	114744	0.00408	245	114449	0	0	0	0	0	0	-
A151R3	SK1	chrVIII	1	20747	136158	136182	1	871	0.0064	156	136181	0.00755	133	115412	16	0.0001386	0	0	16	0	-			SRR2984807	SK1	chrX	689012	689184	726176	753937	0	289	0.00445	225	64925	0.00781	128	36993	0	0	0	0	0	0	ter
A151R3	SK1	chrVIII	138052	138091	350076	351408	1	1138	0.00533	187	213356	0.00537	186	211986	0	0	0	0	0	0	-			SRR2984807	SK1	chrXI	1	9768	36440	37282	1	73	0.00196	511	37281	0.00274	365	26673	2	7.5e-05	1	3.75e-05	0	0	-
A151R3	SK1	chrVIII	352791	352833	392339	392473	1	265	0.00668	150	39682	0.00671	149	39507	0	0	0	0	0	0	-			SRR2984807	SK1	chrXI	40937	41058	43273	43395	0	16	0.00651	154	2458	0.00722	138	2216	0	0	0	0	0	0	int
A151R3	SK1	chrVIII	392474	392609	397975	398194	0	37	0.00647	155	5720	0.00689	145	5367	0	0	0	0	0	0	int			SRR2984807	SK1	chrXI	43396	43519	192595	193005	1	587	0.00392	255	149609	0.00394	254	149077	0	0	0	0	0	0	-
A151R3	SK1	chrVIII	398195	398416	398691	398908	1	2	0.00281	356	713	0.00725	138	276	0	0	0	0	0	0	-			SRR2984807	SK1	chrXI	193006	193417	193417	193557	0	1	0.00181	551	551	1	1	1	0	0	0	0	0	0	int
A151R3	SK1	chrVIII	398909	399128	399128	399288	0	1	0.00264	379	379	1	1	1	0	0	0	0	0	0	int			SRR2984807	SK1	chrXI	193558	193699	200577	200943	1	42	0.00569	176	7385	0.00611	164	6879	0	0	0	0	0	0	-
A151R3	SK1	chrVIII	399289	399451	516617	542723	1	766	0.00534	187	143434	0.00654	153	117167	1	8.5e-06	0	0	0	0	-			SRR2984807	SK1	chrXI	201627	201798	614195	614258	1	2370	0.00574	174	412631	0.00575	174	412398	0	0	0	0	0	0	-
A151R3	SK1	chrIX	1	20941	42617	42994	1	221	0.00514	195	42993	0.010195	98	21677	149	0.0068736	5	0.0002307	149	5	-			SRR2984807	SK1	chrXI	615343	615505	660435	690901	1	216	0.00286	350	75558	0.00481	208	44931	0	0	0	0	0	0	-
A151R3	SK1	chrIX	46532	46871	243490	243668	1	1113	0.005646	177	197136	0.005661	177	196620	429	0.0021819	9	4.58e-05	429	9	-			SRR2984807	SK1	chrXII	1	21406	285919	286059	1	1719	0.006009	166	286058	0.0065	154	264514	0	0	0	0	0	0	-
A151R3	SK1	chrIX	243669	243848	245474	245494	0	18	0.009863	101	1825	0.011063	90	1627	0	0	0	0	0	0	int			SRR2984807	SK1	chrXII	286060	286201	286203	287240	1	2	0.001695	590	1180	0.66667	2	3	0	0	0	0	0	0	sub
A151R3	SK1	chrIX	245495	245517	251386	251817	1	24	0.003796	263	6322	0.004089	245	5870	0	0	0	0	0	0	-			SRR2984807	SK1	chrXII	287241	288280	407169	407175	1	813	0.006779	148	119934	0.00684	146	118890	0	0	0	0	0	0	-
A151R3	SK1	chrIX	256340	256542	298009	299459	1	190	0.004406	227	43119	0.004582	218	41468	0	0	0	0	0	0	-			SRR2984807	SK1	chrXII	407268	407309	483249	483645	1	338	0.004425	226	76377	0.00445	225	75941	0	0	0	0	0	0	-
A151R3	SK1	chrIX	314618	315633	323148	323245	1	22	0.00255	392	8627	0.002927	342	7516	0	0	0	0	0	0	-			SRR2984807	SK1	chrXII	487667	487941	575020	575096	1	493	0.005639	177	87429	0.00566	177	87080	0	0	0	0	0	0	-
A151R3	SK1	chrIX	329728	329744	415876	449612	1	646	0.005389	186	119884	0.0075	133	86133	8	9.29e-05	0	0	8	0	-			SRR2984807	SK1	chrXII	575097	575174	577613	577705	0	25	0.009586	104	2608	0.01025	98	2440	0	0	0	0	0	0	int
A151R3	SK1	chrX	1	40741	102650	102739	1	388	0.003777	265	102738	0.00627	160	61910	4	6.46e-05	0	0	4	0	-			SRR2984807	SK1	chrXII	577706	577800	580369	581020	1	51	0.015389	65	3314	0.01984	50	2570	0	0	0	0	0	0	-
A151R3	SK1	chrX	105767	105844	325845	326325	1	1467	0.006651	150	220558	0.00667	150	220002	0	0	0	0	0	0	-			SRR2984807	SK1	chrXII	581021	581674	1013259	1013682	0	1853	0.004283	233	432661	0.00429	233	431586	0	0	0	0	0	0	int
A151R3	SK1	chrX	327649	327742	568398	569406	1	1024	0.004236	236	241757	0.00426	235	240657	154	0.0006399	5	2.08e-05	154	5	-			SRR2984807	SK1	chrXII	1013683	1014107	1014674	1054145	1	8	0.000198	5058	40462	0.01408	71	568	0	0	0	0	0	0	-
A151R3	SK1	chrX	569407	570416	570416	571472	0	1	0.000484	2065	2065	1	1	1	0	0	0	0	0	0	int			SRR2984807	SK1	chrXIII	1	4420	128483	128958	1	736	0.005707	175	128957	0.00593	169	124064	0	0	0	0	0	0	-
A151R3	SK1	chrX	571473	572530	574006	574073	1	9	0.003462	289	2600	0.00609	164	1477	9	0.0060934	0	0	9	0	-			SRR2984807	SK1	chrXIII	130198	130960	395208	395382	1	1509	0.00569	176	265184	0.00571	175	264249	0	0	0	0	0	0	-
A151R3	SK1	chrX	574074	574142	574142	574266	0	1	0.005208	192	192	1	1	1	0	0	0	0	0	0	int			SRR2984807	SK1	chrXIII	397004	397072	514642	514669	1	648	0.005507	182	117665	0.00551	181	117571	0	0	0	0	0	0	-
A151R3	SK1	chrX	574267	574393	577329	577933	1	11	0.003001	333	3666	0.00375	267	2937	11	0.0037453	1	0.0003405	11	1	-			SRR2984807	SK1	chrXIII	514670	514698	514698	514802	1	1	0.007576	132	132	1	1	1	0	0	0	0	0	0	sub
A151R3	SK1	chrX	585610	586159	725768	753937	1	690	0.004099	244	168327	0.00494	202	139610	81	0.0005802	3	2.15e-05	81	2	-			SRR2984807	SK1	chrXIII	514803	514909	807376	808705	1	1902	0.006472	155	293902	0.0065	154	292468	0	0	0	0	0	0	-
A151R3	SK1	chrXI	1	9962	20784	23085	0	33	0.00143	700	23084	0.00305	328	10823	3	0.0002772	1	9.24e-05	0	0	ter			SRR2984807	SK1	chrXIII	811542	811604	866533	867215	1	202	0.003628	276	55673	0.00368	272	54930	0	0	0	0	0	0	-
A151R3	SK1	chrXI	23086	25389	25389	25659	1	1	0.000389	2573	2573	1	1	1	0	0	0	0	0	0	-			SRR2984807	SK1	chrXIII	867216	867900	867900	868034	0	1	0.001222	818	818	1	1	1	0	0	0	0	0	0	int
A151R3	SK1	chrXI	25660	25932	86273	86513	0	222	0.003648	274	60853	0.00368	272	60342	0	0	0	0	0	0	int			SRR2984807	SK1	chrXIII	868035	868171	887137	923535	1	149	0.002685	372	55500	0.00786	127	18967	0	0	0	0	0	0	-
A151R3	SK1	chrXI	86514	86756	87935	88402	1	14	0.007415	135	1888	0.01186	84	1180	9	0.0076271	0	0	9	0	-			SRR2984807	SK1	chrXIV	1	19894	779825	791982	1	3988	0.00504	199	791981	0.00525	191	759932	0	0	0	0	0	0	-
A151R3	SK1	chrXI	88403	88872	269075	269329	0	777	0.004295	233	180926	0.00431	232	180204	0	0	0	0	0	0	int			SRR2984807	SK1	chrXV	1	21190	951803	952012	1	5489	0.00577	173	952011	0.0059	170	930614	0	0	0	0	0	0	-
A151R3	SK1	chrXI	269330	269585	269628	269966	1	2	0.003145	318	636	0.04545	22	44	2	0.0454545	0	0	2	0	-			SRR2984807	SK1	chrXV	954976	955667	1033932	1053869	1	581	0.00588	170	98893	0.00742	135	78266	0	0	0	0	0	0	-
A151R3	SK1	chrXI	269967	270307	273967	274058	0	30	0.007333	136	4091	0.00819	122	3661	0	0	0	0	0	0	int			SRR2984807	SK1	chrXVI	1	28441	45283	45552	0	189	0.00415	241	45551	0.01122	89	16843	0	0	0	0	0	0	ter
A151R3	SK1	chrXI	274059	274151	275963	276289	1	8	0.003587	279	2230	0.00441	227	1813	8	0.0044126	0	0	8	0	-			SRR2984807	SK1	chrXVI	45553	45823	514332	514495	1	2981	0.00636	157	468942	0.00636	157	468510	0	0	0	0	0	0	-
A151R3	SK1	chrXI	276290	276617	432391	432552	0	933	0.005971	167	156262	0.00599	167	155775	1	6.4e-06	0	0	0	0	int			SRR2984807	SK1	chrXVI	514496	514661	514661	514700	0	1	0.0049	204	204	1	1	1	0	0	0	0	0	0	int
A151R3	SK1	chrXI	432553	432716	472838	473294	1	261	0.006406	156	40741	0.0065	154	40123	0	0	0	0	0	0	-			SRR2984807	SK1	chrXVI	514701	514742	514847	514992	1	5	0.01718	58	291	0.04717	21	106	0	0	0	0	0	0	-
A151R3	SK1	chrXI	640843	641338	660435	690901	1	77	0.001538	650	50058	0.00403	248	19098	0	0	0	0	0	0	-			SRR2984807	SK1	chrXVI	514993	515139	520437	520664	0	31	0.00547	183	5671	0.00585	171	5299	0	0	0	0	0	0	int
A151R3	SK1	chrXII	1	21406	34307	34840	1	55	0.00158	633	34839	0.00426	235	12902	28	0.0021702	1	7.75e-05	28	1	-			SRR2984807	SK1	chrXVI	520665	520894	730016	730080	1	1414	0.00675	148	209415	0.00676	148	209123	0	0	0	0	0	0	-
A151R3	SK1	chrXII	34841	35376	39366	39978	0	14	0.00273	367	5137	0.00351	285	3991	0	0	1	0.0002506	0	0	int			SRR2984807	SK1	chrXVI	730081	730146	730146	730286	1	1	0.00488	205	205	1	1	1	0	0	0	0	0	0	sub
A151R3	SK1	chrXII	39979	40592	1014674	1054145	1	1243	0.00123	816	1014166	0.00128	784	974083	44	4.52e-05	1	1e-06	44	0	-			SRR2984807	SK1	chrXVI	730287	730428	918890	946846	1	1176	0.00543	184	216559	0.00624	160	188463	0	0	0	0	0	0	-
A151R3	SK1	chrXIII	1	4420	50390	50603	1	285	0.005632	178	50602	0.0062	161	45971	0	0	0	0	0	0	-			SRR2984808	BY	chrI	1	31651	68241	68615	1	274	0.00399	250	68614	0.00749	134	36591	0	0	0	0	0	0	-
A151R3	SK1	chrXIII	50604	50818	51731	52113	0	6	0.003976	252	1509	0.00656	152	914	0	0	0	0	0	0	int			SRR2984808	BY	chrI	68616	68991	74410	74519	0	32	0.00542	184	5903	0.0059	169	5420	0	0	0	0	0	0	int
A151R3	SK1	chrXIII	52114	52498	128483	128958	1	444	0.005778	173	76844	0.00584	171	75986	0	0	0	0	0	0	-			SRR2984808	BY	chrI	74520	74630	109369	109771	1	157	0.00445	225	35251	0.00452	221	34740	0	0	0	0	0	0	-
A151R3	SK1	chrXIII	130198	130960	138097	138529	1	38	0.004561	219	8331	0.00532	188	7138	0	0	0	0	0	0	-			SRR2984808	BY	chrI	110736	111297	197000	219929	1	348	0.00319	314	109193	0.00406	246	85704	0	0	0	0	0	0	-
A151R3	SK1	chrXIII	138530	138963	140682	141257	0	8	0.002934	341	2727	0.00465	215	1720	0	0	0	0	0	0	int			SRR2984808	BY	chrII	1	9961	192009	192346	1	1010	0.00525	190	192345	0.00555	180	182049	0	0	0	0	0	0	-
A151R3	SK1	chrXIII	141258	141834	185961	186110	1	205	0.004571	219	44852	0.00465	215	44128	0	0	0	0	0	0	-			SRR2984808	BY	chrII	195489	196356	364185	364251	1	985	0.00584	171	168762	0.00587	170	167830	0	0	0	0	0	0	-
A151R3	SK1	chrXIII	186111	186262	186604	186889	0	3	0.003856	259	778	0.00875	114	343	0	0	0	0	0	0	int			SRR2984808	BY	chrII	364252	364319	364356	364403	1	7	0.04636	22	151	0.18421	5	38	0	0	0	0	0	0	sub
A151R3	SK1	chrXIII	186890	187176	514642	514669	1	1869	0.005702	175	327779	0.00571	175	327467	0	0	0	0	0	0	-			SRR2984808	BY	chrII	364404	364453	703654	703911	1	1713	0.00505	198	339507	0.00505	198	339202	0	0	0	0	0	0	-
A151R3	SK1	chrXIII	514670	514698	514698	514802	0	1	0.007576	132	132	1	1	1	0	0	0	0	0	0	int			SRR2984808	BY	chrII	704219	704269	801908	813597	1	637	0.00582	172	109378	0.00652	153	97640	0	0	0	0	0	0	-
A151R3	SK1	chrXIII	514803	514909	638897	639046	1	715	0.005755	174	124243	0.00577	173	123989	0	0	0	0	0	0	-			SRR2984808	BY	chrIII	1	13839	64825	64895	1	182	0.0028	357	64894	0.00357	280	50987	0	0	0	0	0	0	-
A151R3	SK1	chrXIII	639047	639198	641467	641713	0	14	0.005251	190	2666	0.00617	162	2270	0	0	0	0	0	0	int			SRR2984808	BY	chrIII	64896	64968	68793	69072	1	25	0.00599	167	4176	0.00653	153	3826	0	0	0	0	0	0	sub
A151R3	SK1	chrXIII	641714	641961	882482	882632	1	1478	0.006135	163	240918	0.00614	163	240522	0	0	0	0	0	0	-			SRR2984808	BY	chrIII	69073	69354	90024	93119	1	60	0.0025	401	24046	0.0029	345	20671	1	4.84e-05	0	0	0	0	-
A151R3	SK1	chrXIII	885396	885671	887137	923535	1	28	0.000734	1362	38139	0.01909	52	1467	0	0	0	0	0	0	-			SRR2984808	BY	chrIII	93120	96216	97266	97329	1	4	0.00095	1052	4209	0.00381	263	1051	0	0	0	0	0	0	sub
A151R3	SK1	chrXIV	1	19894	63523	64016	1	155	0.00242	413	64015	0.00355	281	43630	146	0.0033463	2	4.58e-05	146	2	-			SRR2984808	BY	chrIII	97330	97395	259836	260107	1	690	0.00424	236	162777	0.00425	235	162442	0	0	0	0	0	0	-
A151R3	SK1	chrXIV	67503	67714	204339	204504	1	845	0.00617	162	137001	0.00618	162	136626	225	0.0016468	3	2.2e-05	225	3	-			SRR2984808	BY	chrIII	260108	260380	261869	262428	0	6	0.00259	387	2320	0.00403	248	1490	0	0	0	0	0	0	int
A151R3	SK1	chrXIV	429990	430484	430657	431277	1	3	0.00233	429	1287	0.01724	58	174	0	0	0	0	0	0	-			SRR2984808	BY	chrIII	262429	262990	298275	298308	1	141	0.00393	254	35879	0.004	250	35286	0	0	0	0	0	0	-
A151R3	SK1	chrXIV	534988	535048	713054	713410	1	472	0.00265	378	178422	0.00265	377	178007	0	0	0	0	0	0	-			SRR2984808	BY	chrIII	298309	298343	298351	298353	1	3	0.06818	15	44	0.33333	3	9	0	0	0	0	0	0	sub
A151R3	SK1	chrXIV	716240	716529	740267	740278	1	161	0.0067	149	24038	0.00678	147	23739	0	0	0	0	0	0	-			SRR2984808	BY	chrIII	298354	298358	298358	298362	1	1	0.125	8	8	1	1	1	0	0	0	0	0	0	-
A151R3	SK1	chrXIV	757100	757153	757855	757996	1	13	0.01451	69	896	0.01849	54	703	0	0	0	0	0	0	-			SRR2984808	BY	chrIII	298363	298368	298368	298498	1	1	0.00741	135	135	1	1	1	0	0	0	0	0	0	sub
A151R3	SK1	chrXIV	773344	773425	779825	791982	1	42	0.00225	444	18638	0.00656	152	6401	0	0	0	0	0	0	-			SRR2984808	BY	chrIII	298499	298631	314508	341580	1	57	0.00132	756	43081	0.00359	279	15878	0	0	0	0	0	0	-
A151R3	SK1	chrXV	1	21190	262785	262890	0	1419	0.0054	185	262889	0.00587	170	241596	0	0	0	0	0	0	ter			SRR2984808	BY	chrIV	1	22387	46118	46173	1	154	0.00334	300	46172	0.00649	154	23732	0	0	0	0	0	0	-
A151R3	SK1	chrXV	262891	262998	262998	263191	1	1	0.00333	300	300	1	1	1	0	0	0	0	0	0	-			SRR2984808	BY	chrIV	46174	46231	46336	46545	1	3	0.00809	124	371	0.0283	35	106	0	0	0	0	0	0	sub
A151R3	SK1	chrXV	263192	263387	271695	271886	0	45	0.00518	193	8694	0.00542	185	8309	0	0	0	0	0	0	int			SRR2984808	BY	chrIV	46546	46757	46757	46968	1	1	0.00237	422	422	1	1	1	0	0	0	0	0	0	-
A151R3	SK1	chrXV	271887	272079	535258	535855	1	1419	0.00538	186	263968	0.00539	185	263180	17	6.46e-05	0	0	17	0	-			SRR2984808	BY	chrIV	46969	47182	47182	47242	0	1	0.00366	273	273	1	1	1	0	0	0	0	0	0	int
A151R3	SK1	chrXV	705424	705636	708025	708256	1	15	0.0053	189	2832	0.00628	159	2390	0	0	0	0	0	0	-			SRR2984808	BY	chrIV	47243	47304	47304	47452	1	1	0.00478	209	209	1	1	1	0	0	0	0	0	0	-
A151R3	SK1	chrXV	709089	709374	710023	710149	1	5	0.00472	212	1060	0.00769	130	650	0	0	0	0	0	0	-			SRR2984808	BY	chrIV	47453	47602	47602	47792	0	1	0.00295	339	339	1	1	1	0	0	0	0	0	0	int
A151R3	SK1	chrXV	863600	863699	973705	974059	1	609	0.00551	181	110459	0.00554	181	110007	0	0	0	0	0	0	-			SRR2984808	BY	chrIV	47793	47985	47985	47993	1	1	0.005	200	200	1	1	1	0	0	0	0	0	0	-
A151R3	SK1	chrXV	974060	974416	974416	974443	0	1	0.00261	383	383	1	1	1	0	0	0	0	0	0	int			SRR2984808	BY	chrIV	47994	48004	48004	48091	1	1	0.01031	97	97	1	1	1	0	0	0	0	0	0	sub
A151R3	SK1	chrXV	974444	974473	1018111	1018185	1	306	0.007	143	43741	0.00701	143	43639	0	0	0	0	0	0	-			SRR2984808	BY	chrIV	48092	48180	841556	841798	1	4681	0.0059	170	793706	0.0059	169	793377	0	0	0	0	0	0	-
A151R3	SK1	chrXV	1018186	1018262	1018451	1018513	0	3	0.00917	109	327	0.01579	63	190	0	0	0	0	0	0	int			SRR2984808	BY	chrIV	841799	842042	843166	843457	0	8	0.00483	207	1658	0.00711	141	1125	0	0	0	0	0	0	int
A151R3	SK1	chrXV	1018514	1018577	1033932	1053869	1	200	0.00566	177	35355	0.01302	77	15356	0	0	0	0	0	0	-			SRR2984808	BY	chrIV	843458	843750	1276376	1276895	1	2564	0.00592	169	433437	0.00593	169	432627	0	0	0	0	0	0	-
A151R3	SK1	chrXVI	1	28441	435057	435177	1	2641	0.00607	165	435176	0.0065	154	406617	0	0	0	0	0	0	-			SRR2984808	BY	chrIV	1276896	1277416	1287604	1287696	0	52	0.00481	208	10800	0.0051	196	10189	0	0	0	0	0	0	int
A151R3	SK1	chrXVI	435178	435300	436647	436821	0	9	0.00548	183	1643	0.00668	150	1348	0	0	0	0	0	0	int			SRR2984808	BY	chrIV	1287697	1287790	1425616	1425876	1	784	0.00567	176	138179	0.00569	176	137827	0	0	0	0	0	0	-
A151R3	SK1	chrXVI	436822	436998	491957	492390	1	322	0.00579	173	55568	0.00586	171	54960	0	0	0	0	0	0	-			SRR2984808	BY	chrIV	1427818	1428005	1528320	1566853	1	698	0.00502	199	139035	0.00696	144	100316	0	0	0	0	0	0	-
A151R3	SK1	chrXVI	492391	492825	492980	493025	0	9	0.0142	70	634	0.05769	17	156	0	0	0	0	0	0	int			SRR2984808	BY	chrV	1	26541	112668	112981	1	564	0.00499	200	112980	0.00655	153	86128	0	0	0	0	0	0	-
A151R3	SK1	chrXVI	493026	493073	651112	651429	1	1111	0.00701	143	158403	0.00703	142	158040	0	0	0	0	0	0	-			SRR2984808	BY	chrV	112982	113297	113379	113532	1	3	0.00545	183	550	0.03614	28	83	0	0	0	0	0	0	sub
A151R3	SK1	chrXVI	689720	689966	689966	690856	1	1	0.00088	1136	1136	1	1	1	0	0	0	0	0	0	-			SRR2984808	BY	chrV	113533	113688	113688	113918	1	1	0.0026	385	385	1	1	1	0	0	0	0	0	0	-
A151R3	SK1	chrXVI	712400	712808	730016	730080	1	107	0.00605	165	17680	0.00622	161	17209	0	0	0	0	0	0	-			SRR2984808	BY	chrV	113919	114150	116121	116442	1	14	0.00555	180	2523	0.0071	141	1972	0	0	0	0	0	0	sub
A151R3	SK1	chrXVI	730081	730146	730146	730286	0	1	0.00488	205	205	1	1	1	0	0	0	0	0	0	int			SRR2984808	BY	chrV	117055	117303	224031	224267	1	638	0.00595	168	107212	0.00598	167	106729	0	0	0	0	0	0	-
A151R3	SK1	chrXVI	730287	730428	812580	812640	1	479	0.00582	172	82353	0.00583	172	82153	0	0	0	0	0	0	-			SRR2984808	BY	chrV	224268	224505	230812	230961	0	41	0.00613	163	6693	0.0065	154	6308	0	0	0	0	0	0	int
A151R3	SK1	chrXVI	813655	813728	832872	832977	1	118	0.00611	164	19322	0.00616	162	19145	0	0	0	0	0	0	-			SRR2984808	BY	chrV	230962	231113	493509	493559	1	1560	0.00594	168	262597	0.00595	168	262397	0	0	0	0	0	0	-
A151R3	SK1	chrXVI	832978	833085	836082	836874	0	27	0.00693	144	3896	0.00901	111	2998	0	0	0	0	0	0	int			SRR2984808	BY	chrV	493560	493612	494846	495271	0	9	0.00526	190	1711	0.00729	137	1235	0	0	0	0	0	0	int
A151R3	SK1	chrXVI	836875	837669	871098	871317	1	137	0.00398	251	34442	0.0041	244	33430	0	0	0	0	0	0	-			SRR2984808	BY	chrV	495272	495699	566534	583092	1	382	0.00435	230	87820	0.00539	185	70836	0	0	0	0	0	0	-
A151R3	SK1	chrXVI	871318	871539	871735	872226	0	4	0.00441	227	908	0.0203	49	197	0	0	0	0	0	0	int			SRR2984808	BY	chrVI	1	34004	57976	58483	1	189	0.00323	309	58482	0.00788	127	23973	0	0	0	0	0	0	-
A151R3	SK1	chrXVI	872227	872719	918890	946846	1	381	0.00511	196	74619	0.00825	121	46172	1	2.17e-05	0	0	0	0	-			SRR2984808	BY	chrVI	63858	64136	266557	271539	1	1498	0.00721	139	207681	0.0074	135	202422	0	0	0	0	0	0	-
A151R9	BY	chrI	1	31651	80517	80754	0	346	0.00428	233	80753	0.00708	141	48867	0	0	0	0	0	0	ter			SRR2984808	BY	chrVII	1	11099	496548	496663	1	2782	0.0056	179	496662	0.00573	174	485450	0	0	0	0	0	0	-
A151R9	BY	chrI	80755	80994	85298	85608	1	20	0.00412	243	4853	0.00465	215	4305	0	0	0	0	0	0	-			SRR2984808	BY	chrVII	496798	496815	867269	867633	1	2397	0.00646	155	370835	0.00647	155	370455	0	0	0	0	0	0	-
A151R9	BY	chrI	85609	85920	109369	109771	0	98	0.00406	247	24162	0.00418	239	23450	0	0	0	0	0	0	int			SRR2984808	BY	chrVII	867634	868000	868000	868297	0	1	0.00151	663	663	1	1	1	0	0	0	0	0	0	int
A151R9	BY	chrI	109772	110176	111621	112098	1	3	0.00129	775	2326	0.00207	482	1446	0	0	0	0	0	0	-			SRR2984808	BY	chrVII	868298	868597	1048608	1049103	1	1152	0.00637	157	180805	0.0064	156	180012	0	0	0	0	0	0	-
A151R9	BY	chrI	112099	112577	113767	114244	0	5	0.00233	429	2145	0.0042	238	1191	0	0	0	0	0	0	int			SRR2984808	BY	chrVII	1051003	1051309	1066263	1091538	1	69	0.0017	587	40535	0.00461	217	14955	0	0	0	0	0	0	-
A151R9	BY	chrI	114245	114724	193165	193368	1	291	0.00368	272	79123	0.00371	270	78442	0	0	0	0	0	0	-			SRR2984808	BY	chrVIII	1	19211	98222	98505	1	657	0.00667	150	98504	0.00832	120	79012	0	0	0	0	0	0	-
A151R9	BY	chrI	193369	193573	197000	219929	0	41	0.00154	648	26560	0.01196	84	3428	0	0	0	0	0	0	ter			SRR2984808	BY	chrVIII	101084	101753	122494	122827	1	144	0.006623	151	21743	0.00694	144	20742	0	0	0	0	0	0	-
A151R9	BY	chrII	1	9961	36785	36934	1	117	0.00317	316	36933	0.00436	229	26825	0	0	0	0	0	0	-			SRR2984808	BY	chrVIII	124253	124321	140259	140283	1	78	0.004866	206	16030	0.00489	204	15939	0	0	0	0	0	0	-
A151R9	BY	chrII	36935	37086	38024	38687	0	5	0.00285	350	1752	0.00532	188	939	0	0	0	0	0	0	int			SRR2984808	BY	chrVIII	140284	140310	141986	142049	1	14	0.007932	126	1765	0.00835	120	1677	0	0	0	0	0	0	sub
A151R9	BY	chrII	38688	39352	87691	87929	1	280	0.00569	176	49241	0.00579	173	48340	0	0	0	0	0	0	-			SRR2984808	BY	chrVIII	142050	142114	319551	319925	1	918	0.005161	194	177875	0.00517	193	177438	0	0	0	0	0	0	-
A151R9	BY	chrII	87930	88169	88686	89311	0	7	0.00507	197	1381	0.01351	74	518	0	0	0	0	0	0	int			SRR2984808	BY	chrVIII	321036	321771	522492	522654	1	1199	0.005947	168	201618	0.00597	167	200722	0	0	0	0	0	0	-
A151R9	BY	chrII	89312	89939	273090	273607	1	929	0.00504	198	184295	0.00507	197	183152	0	0	0	0	0	0	-			SRR2984808	BY	chrVIII	527459	527780	540633	581049	1	93	0.001735	576	53590	0.00724	138	12854	0	0	0	0	0	0	-
A151R9	BY	chrII	274285	274314	288730	288801	1	90	0.0062	161	14516	0.00624	160	14417	0	0	0	0	0	0	-			SRR2984808	BY	chrIX	1	30677	424953	440036	1	2326	0.00529	189	440035	0.0059	170	394277	0	0	0	0	0	0	-
A151R9	BY	chrII	288802	288875	288889	288974	0	2	0.01163	86	172	0.13333	8	15	0	0	0	0	0	0	int			SRR2984808	BY	chrX	1	31893	379060	379206	1	2172	0.00573	175	379205	0.00626	160	347168	0	0	0	0	0	0	-
A151R9	BY	chrII	288975	289062	364185	364251	1	513	0.00681	147	75276	0.00683	146	75124	0	0	0	0	0	0	-			SRR2984808	BY	chrX	379926	380161	471734	472052	1	416	0.00452	221	92126	0.00454	220	91574	0	0	0	0	0	0	-
A151R9	BY	chrII	364252	364319	364356	364403	0	7	0.04636	22	151	0.18421	5	38	0	0	0	0	0	0	int			SRR2984808	BY	chrX	474439	475371	580327	580394	1	326	0.00308	325	105955	0.00311	322	104957	0	0	0	0	0	0	-
A151R9	BY	chrII	364404	364453	424087	424314	1	296	0.00494	202	59910	0.00496	201	59635	0	0	0	0	0	0	-			SRR2984808	BY	chrX	580588	580714	645533	645587	1	193	0.00297	337	64999	0.00298	336	64820	0	0	0	0	0	0	-
A151R9	BY	chrII	424315	424543	427058	427166	0	25	0.00877	114	2851	0.00994	101	2516	0	0	0	0	0	0	int			SRR2984808	BY	chrX	645773	645901	699173	699486	1	300	0.00559	179	53713	0.00563	178	53273	0	0	0	0	0	0	-
A151R9	BY	chrII	427167	427277	662834	664965	1	1268	0.00533	188	237798	0.00538	186	235558	0	0	0	0	0	0	-			SRR2984808	BY	chrX	699487	699801	732779	751611	0	258	0.00495	202	52124	0.00782	128	32979	0	0	0	0	0	0	ter
A151R9	BY	chrIII	1	13839	64825	64895	1	180	0.002774	361	64894	0.00353	283	50987	0	0	0	0	0	0	-			SRR2984808	BY	chrXI	1	3397	610513	610854	1	3175	0.0052	192	610853	0.00523	191	607117	0	0	0	0	0	0	-
A151R9	BY	chrIII	64896	64968	68793	69072	0	25	0.005987	167	4176	0.00653	153	3826	0	0	1	0.0002614	0	0	int			SRR2984808	BY	chrXI	613189	613258	642818	666862	1	149	0.00278	360	53673	0.00504	198	29561	0	0	0	0	0	0	-
A151R9	BY	chrIII	69073	69354	89337	92775	1	58	0.002447	409	23702	0.0029	345	19984	0	0	0	0	0	0	-			SRR2984808	BY	chrXII	1	21028	53614	53861	1	213	0.00395	253	53860	0.00654	153	32587	0	0	0	0	0	0	-
A151R9	BY	chrIII	92776	96216	97266	97329	0	4	0.000879	1138	4553	0.00381	263	1051	0	0	0	0	0	0	int			SRR2984808	BY	chrXII	53862	54110	55567	56070	0	11	0.00498	201	2208	0.00754	133	1458	0	0	0	0	0	0	int
A151R9	BY	chrIII	97330	97395	97581	97775	1	4	0.008989	111	445	0.02139	47	187	0	0	0	0	0	0	-			SRR2984808	BY	chrXII	56071	56575	124356	124407	1	510	0.00746	134	68336	0.00752	133	67782	0	0	0	0	0	0	-
A151R9	BY	chrIII	97776	97971	97971	97987	0	1	0.004739	211	211	1	1	1	0	0	0	0	0	0	int			SRR2984808	BY	chrXII	125367	126053	291141	291281	1	975	0.00588	170	165914	0.00591	169	165089	0	0	0	0	0	0	-
A151R9	BY	chrIII	97988	98005	174321	174799	1	385	0.005012	200	76811	0.00504	198	76317	0	0	0	0	0	0	-			SRR2984808	BY	chrXII	292464	293503	608801	609452	1	809	0.00255	392	316988	0.00257	390	315299	0	0	0	0	0	0	-
A151R9	BY	chrIII	174800	175279	175523	175772	0	3	0.003086	324	972	0.01224	82	245	0	0	0	0	0	0	int			SRR2984808	BY	chrXII	609453	610106	1059166	1075542	0	1823	0.00391	256	466089	0.00406	246	449061	1	2.2e-06	0	0	0	0	ter
A151R9	BY	chrIII	175773	176023	215085	215961	1	111	0.002762	362	40188	0.00284	352	39063	0	0	0	0	0	0	-			SRR2984808	BY	chrXIII	1	9880	134042	134517	1	738	0.005486	182	134516	0.00594	168	124163	0	0	0	0	0	0	-
A151R9	BY	chrIII	215962	216840	218736	219986	0	6	0.001491	671	4024	0.00316	316	1897	0	0	0	0	0	0	int			SRR2984808	BY	chrXIII	134518	134995	134995	135756	1	1	0.000808	1238	1238	1	1	1	0	0	0	0	0	0	sub
A151R9	BY	chrIII	219987	221239	298275	298308	1	313	0.003996	250	78321	0.00406	246	77037	0	0	0	0	0	0	-			SRR2984808	BY	chrXIII	135757	136519	246002	246118	1	459	0.004159	240	110361	0.00419	239	109484	0	0	0	0	0	0	-
A151R9	BY	chrIII	298309	298343	298351	298353	0	3	0.068182	15	44	0.33333	3	9	0	0	0	0	0	0	int			SRR2984808	BY	chrXIII	248239	248468	547629	547656	1	1686	0.005631	178	299417	0.00564	177	299162	0	0	0	0	0	0	-
A151R9	BY	chrIII	298354	298358	298358	298362	1	1	0.125	8	8	1	1	1	0	0	0	0	0	0	-			SRR2984808	BY	chrXIII	547790	547896	920999	930506	1	2261	0.005908	169	382716	0.00606	165	373104	0	0	0	0	0	0	-
A151R9	BY	chrIII	298363	298368	298368	298498	0	1	0.007407	135	135	1	1	1	0	0	0	0	0	0	int			SRR2984808	BY	chrXIV	1	11351	180437	180471	1	924	0.00512	195	180470	0.00546	183	169087	0	0	0	0	0	0	-
A151R9	BY	chrIII	298499	298631	314508	341580	1	57	0.001323	756	43081	0.00359	279	15878	0	0	0	0	0	0	-			SRR2984808	BY	chrXIV	180472	180508	181903	182210	0	14	0.00806	124	1738	0.01003	100	1396	0	0	0	0	0	0	int
A151R9	BY	chrIV	1	22387	46118	46173	1	151	0.00327	306	46172	0.00636	157	23732	0	0	0	0	0	0	-			SRR2984808	BY	chrXIV	182211	182520	210435	211361	1	191	0.00655	153	29150	0.00684	146	27916	0	0	0	0	0	0	-
A151R9	BY	chrIV	46174	46231	46336	46545	0	3	0.00809	124	371	0.0283	35	106	0	0	0	0	0	0	int			SRR2984808	BY	chrXIV	213326	213726	597996	598199	1	1909	0.00496	202	384873	0.00497	201	384271	0	0	0	0	0	0	-
A151R9	BY	chrIV	46546	46757	46757	46968	1	1	0.00237	422	422	1	1	1	0	0	0	0	0	0	-			SRR2984808	BY	chrXIV	599058	599560	622644	622737	1	68	0.00287	348	23679	0.00295	339	23085	0	0	0	0	0	0	-
A151R9	BY	chrIV	46969	47182	47602	47792	0	2	0.00243	412	823	0.00475	210	421	0	0	0	0	0	0	int			SRR2984808	BY	chrXIV	626064	626811	765258	777615	1	847	0.00559	179	151551	0.00612	163	138448	0	0	0	0	0	0	-
A151R9	BY	chrIV	47793	47985	47985	47993	1	1	0.005	200	200	1	1	1	0	0	0	0	0	0	-			SRR2984808	BY	chrXV	1	35327	160192	160593	1	760	0.00473	211	160592	0.00609	164	124866	0	0	0	0	0	0	-
A151R9	BY	chrIV	47994	48004	48004	48091	0	1	0.01031	97	97	1	1	1	0	0	0	0	0	0	int			SRR2984808	BY	chrXV	160594	160996	164865	164913	0	58	0.01343	74	4319	0.01499	67	3870	0	0	0	0	0	0	int
A151R9	BY	chrIV	48092	48180	551995	552377	1	2766	0.00548	182	504285	0.00549	182	503816	0	0	0	0	0	0	-			SRR2984808	BY	chrXV	164914	164964	215914	215972	1	330	0.00646	155	51058	0.00648	154	50951	0	0	0	0	0	0	-
A151R9	BY	chrIV	553527	553966	554288	555632	1	3	0.00143	702	2105	0.00929	108	323	0	0	0	0	0	0	-			SRR2984808	BY	chrXV	215973	216032	218171	218372	0	10	0.00417	240	2399	0.00467	214	2140	0	0	0	0	0	0	int
A151R9	BY	chrIV	557733	558215	930110	930296	1	1951	0.00524	191	372563	0.00525	191	371896	2	5.4e-06	0	0	0	0	-			SRR2984808	BY	chrXV	218373	218576	605150	605705	1	2147	0.00554	180	387332	0.00555	180	386575	0	0	0	0	0	0	-
A151R9	BY	chrIV	930297	930485	933046	933195	0	7	0.00242	414	2898	0.00273	366	2562	0	0	0	0	0	0	int			SRR2984808	BY	chrXV	607346	607402	1070588	1091343	1	2786	0.00576	174	483997	0.00601	166	463187	0	0	0	0	0	0	-
A151R9	BY	chrIV	933196	933346	1045438	1045611	1	635	0.00565	177	112415	0.00566	177	112093	0	0	0	0	0	0	-			SRR2984808	BY	chrXVI	1	26468	45538	45791	0	211	0.00461	217	45790	0.01106	90	19071	0	0	0	0	0	0	ter
A151R9	BY	chrIV	1046652	1047113	1422670	1423090	1	2032	0.0054	185	376438	0.00541	185	375558	0	0	0	0	0	0	-			SRR2984808	BY	chrXVI	45792	46046	729969	730033	1	4395	0.00642	156	684241	0.00643	156	683924	0	0	0	0	0	0	-
A151R9	BY	chrIV	1423091	1423512	1425569	1425853	0	18	0.00652	153	2762	0.00875	114	2058	0	0	0	0	0	0	int			SRR2984808	BY	chrXVI	730240	730381	791766	792232	1	391	0.00631	159	61992	0.00637	157	61386	0	0	0	0	0	0	-
A151R9	BY	chrIV	1425854	1426139	1465993	1466364	1	357	0.00881	113	40510	0.00896	112	39855	0	0	0	0	0	0	-			SRR2984808	BY	chrXVI	796029	796503	924013	954457	1	761	0.0048	208	158428	0.00597	168	127511	0	0	0	0	0	0	-
A151R9	BY	chrIV	1513662	1514081	1517460	1517673	1	10	0.00249	401	4011	0.00296	338	3380	0	0	0	0	0	0	-			SRR2984808	SK1	chrI	1	34362	70980	71354	1	274	0.00384	260	71353	0.00748	134	36619	0	0	0	0	0	0	-
A151R9	BY	chrV	1	26541	112668	112981	1	558	0.00494	202	112980	0.00648	154	86128	0	0	0	0	0	0	-			SRR2984808	SK1	chrI	77249	77359	112093	112495	1	157	0.00445	224	35246	0.00452	221	34735	0	0	0	0	0	0	-
A151R9	BY	chrV	112982	113297	113379	113532	0	3	0.00545	183	550	0.03614	28	83	0	0	0	0	0	0	int			SRR2984808	SK1	chrI	112496	112900	112900	113458	0	1	0.00104	962	962	1	1	1	0	0	0	0	0	0	int
A151R9	BY	chrV	113533	113688	113688	113918	1	1	0.0026	385	385	1	1	1	0	0	0	0	0	0	-			SRR2984808	SK1	chrI	113459	114018	199335	228861	1	348	0.00302	332	115402	0.00408	245	85318	0	0	0	0	0	0	-
A151R9	BY	chrV	113919	114150	115900	116332	0	13	0.00539	186	2413	0.00742	135	1751	0	0	0	0	0	0	int			SRR2984808	SK1	chrII	1	34127	209798	210135	1	1010	0.00481	208	210134	0.00575	174	175672	0	0	0	0	0	0	-
A151R9	BY	chrV	117273	117303	201235	201670	1	513	0.00608	165	84397	0.00611	164	83933	0	0	0	0	0	0	-			SRR2984808	SK1	chrII	210136	210474	212409	213274	0	8	0.00255	392	3138	0.00413	242	1936	0	0	0	0	0	0	int
A151R9	BY	chrV	206070	206505	546542	546620	1	1892	0.00556	180	340550	0.00556	180	340038	1	2.9e-06	0	0	0	0	-			SRR2984808	SK1	chrII	213275	214142	371748	371814	1	985	0.00621	161	158539	0.00625	160	157607	0	0	0	0	0	0	-
A151R9	BY	chrV	547515	547693	566534	583092	1	156	0.00438	228	35577	0.00828	121	18842	0	0	0	0	0	0	-			SRR2984808	SK1	chrII	371967	372016	711759	712016	1	1713	0.00504	199	340049	0.00504	198	339744	0	0	0	0	0	0	-
A151R9	BY	chrVI	1	34004	44245	44519	0	100	0.00225	445	44518	0.00976	102	10242	0	0	0	0	0	0	ter			SRR2984808	SK1	chrII	712017	712275	712275	712323	0	1	0.00327	306	306	1	1	1	0	0	0	0	0	0	int
A151R9	BY	chrVI	44520	44795	266413	271539	1	1598	0.00704	142	227019	0.00721	139	221619	0	0	0	0	0	0	-			SRR2984808	SK1	chrII	712324	712374	810089	829469	1	637	0.00544	184	117145	0.00652	153	97716	0	0	0	0	0	0	-
A151R9	BY	chrVII	1	10978	392177	392267	1	2118	0.0054	185	392266	0.00556	180	381200	0	0	0	0	0	0	-			SRR2984808	SK1	chrIII	1	14703	65755	65825	1	182	0.002765	362	65824	0.00356	281	51053	0	0	0	0	0	0	-
A151R9	BY	chrVII	392268	392360	392504	392831	0	3	0.00533	188	563	0.02069	48	145	0	0	0	0	0	0	int			SRR2984808	SK1	chrIII	70003	70284	84683	84964	1	60	0.00401	249	14961	0.00417	240	14400	0	0	0	0	0	0	-
A151R9	BY	chrVII	392832	393160	984446	984528	1	3530	0.00597	168	591696	0.00597	168	591287	0	0	0	0	0	0	-			SRR2984808	SK1	chrIII	86363	86428	240504	240775	1	690	0.004469	224	154412	0.00448	223	154077	0	0	0	0	0	0	-
A151R9	BY	chrVIII	1	19211	55100	55470	1	341	0.006148	163	55469	0.0095	105	35890	0	0	0	0	0	0	-			SRR2984808	SK1	chrIII	243095	243656	279682	279715	1	141	0.00385	260	36620	0.00391	256	36027	0	0	0	0	0	0	-
A151R9	BY	chrVIII	55471	55842	56541	56636	0	4	0.003433	291	1165	0.00571	175	700	0	0	0	0	0	0	int			SRR2984808	SK1	chrIII	279762	279766	279766	279770	1	1	0.125	8	8	1	1	1	0	0	0	0	0	0	-
A151R9	BY	chrVIII	56637	56734	126655	126707	1	462	0.006593	152	70070	0.00661	151	69922	0	0	0	0	0	0	-			SRR2984808	SK1	chrIII	279907	280039	295919	340914	1	57	0.000934	1070	61007	0.00359	279	15881	0	0	0	0	0	0	-
A151R9	BY	chrVIII	127965	128632	128632	129020	0	1	0.000948	1055	1055	1	1	1	0	0	0	0	0	0	int			SRR2984808	SK1	chrIV	1	35710	59441	59497	1	154	0.00259	386	59496	0.00649	154	23732	0	0	0	0	0	0	-
A151R9	BY	chrVIII	129021	129411	140259	140283	1	47	0.004173	240	11262	0.00433	231	10849	0	0	0	0	0	0	-			SRR2984808	SK1	chrIV	59870	60081	60081	60292	1	1	0.00237	422	422	1	1	1	0	0	0	0	0	0	-
A151R9	BY	chrVIII	140284	140310	141986	142049	0	14	0.007932	126	1765	0.00835	120	1677	0	0	0	0	0	0	int			SRR2984808	SK1	chrIV	60567	60628	60628	60776	1	1	0.00478	209	209	1	1	1	1	1	0	0	1	0	-
A151R9	BY	chrVIII	142050	142114	175987	176338	1	265	0.007729	129	34288	0.00782	128	33874	0	0	0	0	0	0	-			SRR2984808	SK1	chrIV	61117	61309	61309	61317	1	1	0.005	200	200	1	1	1	0	0	0	0	0	0	-
A151R9	BY	chrVIII	184329	184430	485758	485978	1	1516	0.005026	199	301649	0.00503	199	301329	0	0	0	0	0	0	-			SRR2984808	SK1	chrIV	61416	61504	822035	822277	1	4681	0.00615	163	760861	0.00615	162	760532	0	0	0	0	0	0	-
A151R9	BY	chrVIII	485979	486200	489251	489305	0	24	0.007216	139	3326	0.00786	127	3052	0	0	0	0	0	0	int			SRR2984808	SK1	chrIV	823937	824230	1230805	1231324	1	2564	0.00629	159	407387	0.00631	159	406576	0	0	0	0	0	0	-
A151R9	BY	chrVIII	489306	489362	540633	581049	1	348	0.003793	264	91743	0.00679	147	51272	0	0	0	0	0	0	-			SRR2984808	SK1	chrIV	1242137	1242230	1379465	1379721	1	784	0.0057	175	137584	0.00571	175	137236	0	0	0	0	0	0	-
A151R9	BY	chrIX	138995	139148	142768	142834	1	42	0.01094	91	3839	0.0116	86	3621	0	0	0	0	0	0	-			SRR2984808	SK1	chrIV	1379722	1379980	1381473	1381659	0	10	0.00516	194	1937	0.00669	149	1494	0	0	0	0	0	0	int
A151R9	BY	chrIX	166175	166196	166255	166268	1	3	0.03226	31	93	0.05	20	60	0	0	0	0	0	0	-			SRR2984808	SK1	chrIV	1381660	1381847	1482173	1486921	1	698	0.00663	151	105261	0.00696	144	100327	0	0	0	0	0	0	-
A151R9	BY	chrIX	167364	167715	241277	241946	1	316	0.00424	236	74582	0.0043	233	73563	0	0	0	0	0	0	-			SRR2984808	SK1	chrV	1	39479	131160	131473	1	564	0.00429	233	131472	0.00615	163	91682	0	0	0	0	0	0	-
A151R9	BY	chrIX	246779	246830	420463	420533	1	1016	0.00585	171	173754	0.00585	171	173634	0	0	0	0	0	0	-			SRR2984808	SK1	chrV	132025	132180	132180	132410	1	1	0.0026	385	385	1	1	1	0	0	0	0	0	0	-
A151R9	BY	chrIX	420534	420605	420875	421041	0	3	0.00592	169	507	0.01107	90	271	0	0	0	0	0	0	int			SRR2984808	SK1	chrV	134935	135257	135299	135545	0	2	0.00328	305	610	0.04651	22	43	0	0	0	0	0	0	int
A151R9	BY	chrIX	421042	421209	424953	440036	1	23	0.00121	826	18994	0.00614	163	3745	0	0	0	0	0	0	-			SRR2984808	SK1	chrV	135546	135794	243562	243798	1	638	0.00589	170	108252	0.00592	169	107769	0	0	0	0	0	0	-
A151R9	BY	chrX	1	31893	385728	386006	1	2202	0.0057	175	386005	0.00622	161	353836	1	2.8e-06	0	0	0	0	-			SRR2984808	SK1	chrV	250498	250649	507408	507458	1	1560	0.00607	165	256960	0.00608	165	256760	0	0	0	0	0	0	-
A151R9	BY	chrX	386007	386286	387037	387298	0	7	0.00542	184	1291	0.00931	107	752	0	0	0	0	0	0	int			SRR2984808	SK1	chrV	508834	509261	574329	589812	1	382	0.00472	212	80978	0.00587	170	65069	0	0	0	0	0	0	-
A151R9	BY	chrX	387299	387561	534554	535954	1	520	0.0035	286	148655	0.00354	283	146994	0	0	0	0	0	0	-			SRR2984808	SK1	chrVI	1	53825	77795	78302	1	189	0.00241	414	78301	0.00788	127	23971	0	0	0	0	0	0	-
A151R9	BY	chrX	635300	635794	732371	751611	1	597	0.00513	195	116311	0.00618	162	96578	0	0	0	0	0	0	-			SRR2984808	SK1	chrVI	78303	78811	83384	83661	0	28	0.00523	191	5358	0.00612	163	4574	0	0	0	0	0	0	int
A151R9	BY	chrXI	1	3397	80863	81057	1	260	0.00321	312	81056	0.00336	298	77467	0	0	0	0	0	0	-			SRR2984808	SK1	chrVI	83662	83941	287859	299318	1	1498	0.00695	144	215656	0.00735	136	203919	0	0	0	0	0	0	-
A151R9	BY	chrXI	179474	179518	179754	180132	1	6	0.00912	110	658	0.02532	40	237	0	0	0	0	0	0	-			SRR2984808	SK1	chrVII	1	6079	500710	500825	1	2782	0.00555	180	500824	0.00562	178	494632	0	0	0	0	0	0	-
A151R9	BY	chrXI	377139	377282	476622	476917	1	597	0.00598	167	99778	0.00601	166	99341	0	0	0	0	0	0	-			SRR2984808	SK1	chrVII	500826	500943	500943	500959	1	1	0.00752	133	133	1	1	1	0	0	0	0	0	0	sub
A151R9	BY	chrXI	476918	477214	477787	478495	0	2	0.00127	788	1577	0.00348	287	574	0	0	0	0	0	0	int			SRR2984808	SK1	chrVII	500960	500977	851927	852291	1	2397	0.00682	147	351331	0.00683	146	350951	0	0	0	0	0	0	-
A151R9	BY	chrXI	478496	479206	613594	613865	1	779	0.00575	174	135369	0.0058	173	134389	0	0	0	0	0	0	-			SRR2984808	SK1	chrVII	852956	853255	1033926	1034446	1	1152	0.00635	158	181490	0.00638	157	180672	0	0	0	0	0	0	-
A151R9	BY	chrXI	613866	614138	614329	614438	0	3	0.00524	191	572	0.01562	64	192	0	0	0	0	0	0	int			SRR2984808	SK1	chrVII	1034447	1034969	1036058	1036361	0	3	0.00157	638	1914	0.00275	363	1090	0	0	0	0	0	0	int
A151R9	BY	chrXI	614439	614549	642818	666862	1	140	0.00267	374	52423	0.00495	202	28270	0	0	0	0	0	0	-			SRR2984808	SK1	chrVII	1036362	1036667	1051604	1080440	1	69	0.00157	639	44078	0.00462	216	14938	0	0	0	0	0	0	-
A151R9	BY	chrXII	47180	49253	1011506	1011555	1	1398	0.00145	690	964375	0.00145	688	962254	6	6.2e-06	0	0	0	0	-			SRR2984808	SK1	chrVIII	1	20747	94380	94663	1	657	0.00694	144	94662	0.00892	112	73634	0	0	0	0	0	0	-
A151R9	BY	chrXII	1011556	1011607	1011607	1012593	0	1	0.000964	1037	1037	1	1	1	0	0	0	0	0	0	int			SRR2984808	SK1	chrVIII	94664	94948	96573	97241	0	8	0.003104	322	2577	0.00492	203	1626	0	0	0	0	0	0	int
A151R9	BY	chrXII	1012594	1013582	1059166	1075542	1	217	0.003447	290	62948	0.00476	210	45585	0	0	0	0	0	0	-			SRR2984808	SK1	chrVIII	97242	97911	118332	118668	1	144	0.006721	149	21426	0.00705	142	20422	0	0	0	0	0	0	-
A151R9	BY	chrXIII	1	9880	82408	82792	1	417	0.005037	199	82791	0.00575	174	72529	0	0	0	0	0	0	-			SRR2984808	SK1	chrVIII	118669	119007	120025	120092	0	13	0.009136	109	1423	0.01276	78	1019	0	0	0	0	0	0	int
A151R9	BY	chrXIII	82793	83179	84015	84061	0	7	0.005521	181	1268	0.00836	120	837	0	0	0	0	0	0	int			SRR2984808	SK1	chrVIII	120093	120161	136158	136182	1	78	0.004848	206	16089	0.00488	205	15998	0	0	0	0	0	0	-
A151R9	BY	chrXIII	84062	84109	134042	134517	1	305	0.006045	165	50455	0.00611	164	49934	0	0	0	0	0	0	-			SRR2984808	SK1	chrVIII	137950	138014	294853	295227	1	918	0.005837	171	157277	0.00585	171	156840	0	0	0	0	0	0	-
A151R9	BY	chrXIII	134518	134995	134995	135756	0	1	0.000808	1238	1238	1	1	1	0	0	0	0	0	0	int			SRR2984808	SK1	chrVIII	295228	295603	295603	296337	0	1	0.000902	1109	1109	1	1	1	0	0	0	0	0	0	int
A151R9	BY	chrXIII	135757	136519	139055	139363	1	18	0.004992	200	3606	0.00709	141	2537	0	0	0	0	0	0	-			SRR2984808	SK1	chrVIII	296338	297073	498649	498811	1	1199	0.005922	169	202473	0.00595	168	201577	0	0	0	0	0	0	-
A151R9	BY	chrXIII	139364	139674	141012	141334	0	6	0.003046	328	1970	0.00448	223	1339	0	0	0	0	0	0	int			SRR2984808	SK1	chrVIII	498812	498976	503296	503615	0	18	0.003748	267	4803	0.00417	240	4321	0	0	0	0	0	0	int
A151R9	BY	chrXIII	141335	141658	547629	547656	1	2071	0.005097	196	406321	0.0051	196	405972	0	0	0	0	0	0	-			SRR2984808	SK1	chrVIII	503616	503936	516617	542723	1	93	0.002378	421	39107	0.00733	136	12682	0	0	0	0	0	0	-
A151R9	BY	chrXIII	547790	547896	869006	869096	1	1986	0.006181	162	321306	0.00618	162	321111	1	3.1e-06	0	0	0	0	-			SRR2984808	SK1	chrIX	1	20941	415876	449612	1	2326	0.00517	193	449611	0.00589	170	394936	0	0	0	0	0	0	-
A151R9	BY	chrXIII	869097	869189	873641	873902	0	13	0.002706	370	4805	0.00292	343	4453	0	0	0	0	0	0	int			SRR2984808	SK1	chrX	1	40741	383502	383648	1	2172	0.00566	177	383647	0.00634	158	342762	0	0	0	0	0	0	-
A151R9	BY	chrXIII	873903	874166	875205	875527	1	5	0.003079	325	1624	0.00481	208	1040	0	0	0	0	0	0	-			SRR2984808	SK1	chrX	383649	383796	384134	384367	0	2	0.00279	359	718	0.0059	170	339	0	0	0	0	0	0	int
A151R9	BY	chrXIII	875528	875851	920999	930506	0	233	0.004238	236	54978	0.00516	194	45149	0	0	0	0	0	0	ter			SRR2984808	SK1	chrX	384368	384603	477012	477330	1	416	0.00447	223	92962	0.0045	222	92410	0	0	0	0	0	0	-
A151R9	BY	chrXIV	114680	114736	114736	114880	1	1	0.005	200	200	1	1	1	0	0	0	0	0	0	-			SRR2984808	SK1	chrX	477331	477650	478785	479716	0	6	0.00252	398	2385	0.00528	189	1136	0	0	0	0	0	0	int
A151R9	BY	chrXIV	117270	117412	303013	303175	1	1156	0.006218	161	185905	0.00623	161	185602	0	0	0	0	0	0	-			SRR2984808	SK1	chrX	479717	480649	574006	574073	1	326	0.00346	289	94356	0.00349	286	93358	0	0	0	0	0	0	-
A151R9	BY	chrXIV	303867	304009	533475	534720	1	1186	0.005137	195	230853	0.00517	193	229467	0	0	0	0	0	0	-			SRR2984808	SK1	chrX	574074	574142	574142	574266	1	1	0.00521	192	192	1	1	1	0	0	0	0	0	0	sub
A151R9	BY	chrXIV	534721	535968	535968	536660	0	1	0.000516	1939	1939	1	1	1	0	0	0	0	0	0	int			SRR2984808	SK1	chrX	574267	574393	639234	639282	1	193	0.00297	337	65015	0.00298	336	64842	0	0	0	0	0	0	-
A151R9	BY	chrXIV	536661	537354	539470	539549	1	14	0.004848	206	2888	0.00661	151	2117	0	0	0	0	0	0	-			SRR2984808	SK1	chrX	639283	639333	639335	639461	0	2	0.01124	89	178	0.66667	2	3	0	0	0	0	0	0	int
A151R9	BY	chrXIV	541722	541961	727220	727391	1	607	0.003269	306	185669	0.00328	305	185260	0	0	0	0	0	0	-			SRR2984808	SK1	chrX	639462	639590	692849	693162	1	300	0.00559	179	53700	0.00563	178	53260	0	0	0	0	0	0	-
A151R9	BY	chrXIV	727392	727564	731968	732012	0	59	0.012771	78	4620	0.01339	75	4405	0	0	0	0	0	0	int			SRR2984808	SK1	chrXI	1	9768	628139	628480	1	3175	0.00505	198	628479	0.00513	195	618372	2	3.2e-06	1	1.6e-06	0	0	-
A151R9	BY	chrXIV	732013	732058	765258	777615	1	378	0.008289	121	45602	0.01139	88	33201	0	0	0	0	0	0	-			SRR2984808	SK1	chrXI	628481	628824	630751	630818	0	9	0.00385	260	2337	0.00467	214	1928	0	0	0	0	0	0	int
A151R9	BY	chrXV	1	35327	40087	40240	1	23	0.000572	1750	40239	0.00483	207	4761	0	0	0	0	0	0	-			SRR2984808	SK1	chrXI	630819	630888	660435	690901	1	149	0.00248	403	60082	0.00504	198	29548	0	0	0	0	0	0	-
A151R9	BY	chrXV	41329	41408	240567	240892	1	1227	0.006148	163	199563	0.00616	162	199160	0	0	0	0	0	0	-			SRR2984808	SK1	chrXII	1	21406	54175	54422	1	213	0.00391	255	54421	0.0065	154	32770	0	0	0	0	0	0	-
A151R9	BY	chrXV	240893	241219	242795	242923	0	12	0.005911	169	2030	0.00761	131	1577	0	0	0	0	0	0	int			SRR2984808	SK1	chrXII	56632	57136	124933	124984	1	510	0.00746	134	68352	0.00752	133	67798	0	0	0	0	0	0	-
A151R9	BY	chrXV	242924	243054	1011841	1012843	1	4102	0.005328	188	769919	0.00534	187	768788	0	0	0	0	0	0	-			SRR2984808	SK1	chrXII	124985	125037	125258	125941	0	3	0.00314	319	956	0.01351	74	222	0	0	0	0	0	0	int
A151R9	BY	chrXV	1013988	1014128	1069543	1091343	1	497	0.006425	156	77355	0.00897	112	55416	0	0	0	0	0	0	-			SRR2984808	SK1	chrXII	125942	126626	285919	286059	1	975	0.00609	164	160117	0.00612	163	159294	0	0	0	0	0	0	-
A151R9	BY	chrXVI	1	26468	477867	478007	0	2692	0.00563	178	478006	0.00596	168	451400	0	0	0	0	0	0	ter			SRR2984808	SK1	chrXII	286060	286201	286203	287240	1	2	0.00169	590	1180	0.66667	2	3	0	0	0	0	0	0	sub
A151R9	BY	chrXVI	478008	478149	729969	730033	1	1653	0.00656	152	252025	0.00656	152	251821	2	7.9e-06	0	0	0	0	-			SRR2984808	SK1	chrXII	287241	288280	580369	581020	1	809	0.00275	363	293779	0.00277	361	292090	0	0	0	0	0	0	-
A151R9	BY	chrXVI	730240	730381	840728	841102	1	648	0.00585	171	110862	0.00587	170	110348	0	0	0	0	0	0	-			SRR2984808	SK1	chrXIII	1	4420	128483	128958	1	738	0.005723	175	128957	0.00595	168	124064	0	0	0	0	0	0	-
A151R9	BY	chrXVI	842128	842314	924013	954457	1	489	0.00435	230	112329	0.00599	167	81700	0	0	0	0	0	0	-			SRR2984808	SK1	chrXIII	130198	130960	222865	222981	1	459	0.004947	202	92783	0.00499	200	91906	0	0	0	0	0	0	-
A151R9	SK1	chrI	83475	83714	88019	88329	1	20	0.00412	243	4854	0.00464	215	4306	0	0	0	0	0	0	-			SRR2984808	SK1	chrXIII	222982	223099	224878	225105	0	10	0.00471	212	2123	0.00562	178	1780	0	0	0	0	0	0	int
A151R9	SK1	chrI	112496	112900	114342	114819	1	3	0.00129	774	2323	0.00208	481	1443	0	0	0	0	0	0	-			SRR2984808	SK1	chrXIII	225106	225335	514642	514669	1	1686	0.005823	172	289563	0.00583	172	289308	0	0	0	0	0	0	-
A151R9	SK1	chrI	116966	117445	195503	195706	1	291	0.0037	271	78740	0.00373	268	78059	0	0	0	0	0	0	-			SRR2984808	SK1	chrXIII	514670	514698	514698	514802	1	1	0.007576	132	132	1	1	1	0	0	0	0	0	0	sub
A151R9	SK1	chrII	1	34127	54610	54759	1	117	0.00214	468	54758	0.00571	175	20484	0	0	0	0	0	0	-			SRR2984808	SK1	chrXIII	514803	514909	887137	923535	1	2261	0.005532	181	408732	0.00607	165	372229	0	0	0	0	0	0	-
A151R9	SK1	chrII	56512	57176	105479	105717	1	280	0.00569	176	49205	0.0058	173	48304	0	0	0	0	0	0	-			SRR2984808	SK1	chrXIV	1	19894	190191	190225	1	924	0.00486	206	190224	0.00543	184	170298	0	0	0	0	0	0	-
A151R9	SK1	chrII	107105	107731	280380	280897	1	929	0.00535	187	173792	0.00538	186	172650	0	0	0	0	0	0	-			SRR2984808	SK1	chrXIV	191964	192273	220180	221106	1	191	0.00655	153	29142	0.00684	146	27908	0	0	0	0	0	0	-
A151R9	SK1	chrII	280898	281417	281547	281574	0	5	0.0074	135	676	0.03817	26	131	0	0	0	0	0	0	int			SRR2984808	SK1	chrXIV	221107	222034	222668	223067	0	5	0.00255	392	1960	0.00787	127	635	0	0	0	0	0	0	int
A151R9	SK1	chrII	281575	281604	296008	296079	1	90	0.00621	161	14504	0.00625	160	14405	0	0	0	0	0	0	-			SRR2984808	SK1	chrXIV	223068	223468	612693	612896	1	1909	0.0049	204	389828	0.0049	204	389226	0	0	0	0	0	0	-
A151R9	SK1	chrII	296253	296340	371748	371814	1	513	0.00679	147	75561	0.0068	147	75409	0	0	0	0	0	0	-			SRR2984808	SK1	chrXIV	612897	613101	613254	613760	0	2	0.00232	432	863	0.01299	77	154	0	0	0	0	0	0	int
A151R9	SK1	chrII	371967	372016	431699	431926	1	296	0.00494	203	59959	0.00496	202	59684	0	0	0	0	0	0	-			SRR2984808	SK1	chrXIV	613761	614268	637380	637473	1	68	0.00287	349	23712	0.00294	340	23113	0	0	0	0	0	0	-
A151R9	SK1	chrII	434777	434887	670944	673075	1	1268	0.00532	188	238298	0.00537	186	236058	0	0	0	0	0	0	-			SRR2984808	SK1	chrXIV	637474	637568	640053	641077	0	11	0.00305	328	3603	0.00442	226	2486	0	0	0	0	0	0	int
A151R9	SK1	chrII	673076	675208	810089	829469	0	722	0.00462	217	156393	0.00535	187	134882	0	0	0	0	0	0	ter			SRR2984808	SK1	chrXIV	641078	642103	779825	791982	1	847	0.00561	178	150904	0.00615	163	137723	0	0	0	0	0	0	-
A151R9	SK1	chrIII	1	14703	65755	65825	1	180	0.002735	366	65824	0.00353	284	51053	0	0	0	0	0	0	-			SRR2984808	SK1	chrXV	1	21190	140411	140810	1	760	0.0054	185	140809	0.00637	157	119222	0	0	0	0	0	0	-
A151R9	SK1	chrIII	70003	70284	84341	84793	1	58	0.003922	255	14790	0.00413	242	14058	0	0	0	0	0	0	-			SRR2984808	SK1	chrXV	145128	145178	196138	196196	1	330	0.00646	155	51068	0.00648	154	50961	0	0	0	0	0	0	-
A151R9	SK1	chrIII	86363	86428	86614	86808	1	4	0.008989	111	445	0.02139	47	187	0	0	0	0	0	0	-			SRR2984808	SK1	chrXV	198632	198842	581665	582220	1	2147	0.0056	179	383588	0.00561	178	382824	0	0	0	0	0	0	-
A151R9	SK1	chrIII	87021	87038	160703	161181	1	385	0.005191	193	74160	0.00523	191	73666	0	0	0	0	0	0	-			SRR2984808	SK1	chrXV	582221	582778	583805	583859	0	6	0.00366	273	1638	0.00584	171	1028	0	0	0	0	0	0	int
A151R9	SK1	chrIII	162155	162405	195210	196086	1	111	0.003271	306	33931	0.00338	296	32806	0	0	0	0	0	0	-			SRR2984808	SK1	chrXV	583860	583916	1034785	1053869	1	2786	0.00593	169	470009	0.00618	162	450870	0	0	0	0	0	0	-
A151R9	SK1	chrIII	200112	201364	279682	279715	1	313	0.003932	254	79603	0.004	250	78319	13	0.000166	0	0	13	0	-			SRR2984808	SK1	chrXVI	47765	48019	730016	730080	1	4395	0.00644	155	682315	0.00644	155	681998	0	0	0	0	0	0	-
A151R9	SK1	chrIII	279762	279766	279766	279770	1	1	0.125	8	8	1	1	1	0	0	0	0	0	0	-			SRR2984808	SK1	chrXVI	730081	730146	730146	730286	1	1	0.00488	205	205	1	1	1	0	0	0	0	0	0	sub
A151R9	SK1	chrIII	279907	280039	295919	340914	1	57	0.000934	1070	61007	0.00359	279	15881	6	0.0003778	0	0	6	0	-			SRR2984808	SK1	chrXVI	730287	730428	798192	798658	1	391	0.00572	175	68371	0.00577	173	67765	0	0	0	0	0	0	-
A151R9	SK1	chrIV	1	35710	59441	59497	1	151	0.00254	394	59496	0.00636	157	23732	1	4.21e-05	0	0	0	0	-			SRR2984808	SK1	chrXVI	798659	799126	801982	802454	0	19	0.00501	200	3795	0.00665	150	2857	0	0	0	0	0	0	int
A151R9	SK1	chrIV	59870	60081	60081	60292	1	1	0.00237	422	422	1	1	1	0	0	0	0	0	0	-			SRR2984808	SK1	chrXVI	802455	802929	918890	946846	1	761	0.00527	190	144391	0.00656	152	115962	0	0	0	0	0	0	-
A151R9	SK1	chrIV	61117	61309	61309	61317	1	1	0.005	200	200	1	1	1	0	0	0	0	0	0	-			SRR2984809	BY	chrI	1	31651	173413	173538	1	592	0.00341	293	173537	0.00418	239	141763	0	0	0	0	0	0	-
A151R9	SK1	chrIV	61416	61504	542054	542375	1	2766	0.00575	174	480959	0.00576	174	480551	5	1.04e-05	1	2.1e-06	5	0	-			SRR2984809	BY	chrI	173539	173665	173665	174036	0	1	0.00201	497	497	1	1	1	0	0	0	0	0	0	int
A151R9	SK1	chrIV	542376	542699	543026	543463	0	6	0.00552	181	1087	0.01829	55	328	0	0	0	0	0	0	int			SRR2984809	BY	chrI	174037	174409	197000	219929	1	220	0.00479	209	45892	0.00974	103	22592	0	0	0	0	0	0	-
A151R9	SK1	chrIV	543464	543903	544223	545570	1	3	0.00142	702	2106	0.00935	107	321	0	0	0	0	0	0	-			SRR2984809	BY	chrII	1	9961	219777	220113	1	1154	0.00524	191	220112	0.0055	182	209817	0	0	0	0	0	0	-
A151R9	SK1	chrIV	545571	546920	547193	547673	0	3	0.00143	701	2102	0.01095	91	274	0	0	0	0	0	0	int			SRR2984809	BY	chrII	220629	220727	364185	364251	1	849	0.00591	169	143622	0.00592	169	143459	0	0	0	0	0	0	-
A151R9	SK1	chrIV	547674	548156	898721	898907	1	1951	0.00555	180	351233	0.00557	180	350566	1	2.9e-06	1	2.9e-06	1	1	-			SRR2984809	BY	chrII	364252	364319	364356	364403	1	7	0.04636	22	151	0.18421	5	38	0	0	0	0	0	0	sub
A151R9	SK1	chrIV	901811	901961	1009808	1009981	1	635	0.00587	170	108170	0.00589	170	107848	0	0	0	0	0	0	-			SRR2984809	BY	chrII	364404	364453	679775	680103	1	1654	0.00524	191	315699	0.00525	191	315323	0	0	0	0	0	0	-
A151R9	SK1	chrIV	1009982	1010156	1010561	1011018	0	3	0.0029	345	1036	0.00739	135	406	0	0	0	0	0	0	int			SRR2984809	BY	chrII	681336	681556	801908	813597	1	703	0.00532	188	132261	0.00584	171	120353	0	0	0	0	0	0	-
A151R9	SK1	chrIV	1011019	1011477	1376519	1376939	1	2032	0.00555	180	365920	0.00557	180	365043	0	0	1	2.7e-06	0	0	-			SRR2984809	BY	chrIII	1	13839	64825	64895	1	184	0.00284	353	64894	0.00361	277	50987	0	0	0	0	0	0	-
A151R9	SK1	chrIV	1379699	1379980	1419987	1420358	1	357	0.00878	114	40659	0.00892	112	40008	0	0	0	0	0	0	-			SRR2984809	BY	chrIII	64896	64968	68793	69072	1	25	0.00599	167	4176	0.00653	153	3826	0	0	0	0	0	0	sub
A151R9	SK1	chrIV	1420359	1420732	1467094	1467511	0	224	0.00475	210	47152	0.00483	207	46363	0	0	0	0	0	0	int			SRR2984809	BY	chrIII	69073	69354	90024	93119	1	60	0.0025	401	24046	0.0029	345	20671	1	4.84e-05	0	0	0	0	-
A151R9	SK1	chrIV	1467512	1467931	1471309	1471522	1	10	0.00249	401	4010	0.00296	338	3379	10	0.0029595	0	0	10	0	-			SRR2984809	BY	chrIII	93120	96216	97266	97329	1	4	0.00095	1052	4209	0.00381	263	1051	0	0	0	0	0	0	sub
A151R9	SK1	chrIV	1471523	1471737	1482173	1486921	0	51	0.00331	302	15398	0.00489	205	10437	0	0	0	0	0	0	ter			SRR2984809	BY	chrIII	97330	97395	200477	201337	1	465	0.00447	224	104007	0.00451	222	103083	0	0	0	0	0	0	-
A151R9	SK1	chrV	1	39479	131160	131473	1	558	0.00424	236	131472	0.00609	164	91682	0	0	0	0	0	0	-			SRR2984809	BY	chrIII	232180	232367	232367	232400	1	1	0.00455	220	220	1	1	1	0	0	0	0	0	0	-
A151R9	SK1	chrV	132025	132180	132180	132410	1	1	0.0026	385	385	1	1	1	0	0	0	0	0	0	-			SRR2984809	BY	chrIII	234806	234849	235543	235804	1	7	0.00701	143	998	0.01007	99	695	0	0	0	0	0	0	-
A151R9	SK1	chrV	134824	135257	135735	135763	0	3	0.00319	313	939	0.00626	160	479	0	0	0	0	0	0	int			SRR2984809	BY	chrIII	285913	286220	286239	286625	1	2	0.00281	356	712	0.1	10	20	0	0	0	0	0	0	-
A151R9	SK1	chrV	135764	135794	220425	220860	1	513	0.00603	166	85096	0.00606	165	84632	0	0	0	0	0	0	-			SRR2984809	BY	chrIII	287455	287738	287738	287834	1	1	0.00264	379	379	1	1	1	0	0	0	0	0	0	-
A151R9	SK1	chrV	220861	221298	224825	225259	0	23	0.00523	191	4398	0.00652	153	3528	0	0	0	0	0	0	int			SRR2984809	BY	chrIII	298309	298343	298351	298353	1	3	0.06818	15	44	0.33333	3	9	0	0	0	0	0	0	sub
A151R9	SK1	chrV	225260	225695	554344	554420	1	1892	0.00575	174	329160	0.00576	174	328650	2	6.1e-06	0	0	2	0	-			SRR2984809	BY	chrIII	298363	298368	298368	298498	1	1	0.00741	135	135	1	1	1	0	0	0	0	0	0	sub
A151R9	SK1	chrV	554421	554499	555141	555317	0	6	0.0067	149	896	0.00933	107	643	0	0	0	0	0	0	int			SRR2984809	BY	chrIV	1	22387	46118	46173	1	154	0.00334	300	46172	0.00649	154	23732	0	0	0	0	0	0	-
A151R9	SK1	chrV	555318	555496	574329	589812	1	156	0.00452	221	34494	0.00828	121	18834	0	0	0	0	0	0	-			SRR2984809	BY	chrIV	46174	46231	46336	46545	1	3	0.00809	124	371	0.0283	35	106	0	0	0	0	0	0	sub
A151R9	SK1	chrVI	64340	64615	287712	299318	1	1598	0.0068	147	234978	0.00716	140	223098	13	5.83e-05	3	1.34e-05	13	3	-			SRR2984809	BY	chrIV	46546	46757	46757	46968	1	1	0.00237	422	422	1	1	1	0	0	0	0	0	0	-
A151R9	SK1	chrVII	1	5960	393469	393559	1	2118	0.00538	186	393558	0.00547	183	387510	6	1.55e-05	0	0	6	0	-			SRR2984809	BY	chrIV	46969	47182	47182	47242	0	1	0.00366	273	273	1	1	1	0	0	0	0	0	0	int
A151R9	SK1	chrVII	394124	394452	969759	969841	1	3530	0.00613	163	575717	0.00614	163	575308	0	0	0	0	0	0	-			SRR2984809	BY	chrIV	47243	47304	47304	47452	1	1	0.00478	209	209	1	1	1	0	0	0	0	0	0	-
A151R9	SK1	chrVII	969842	969926	1054584	1080440	0	442	0.004	250	110598	0.00522	192	84659	2	2.36e-05	0	0	0	0	ter			SRR2984809	BY	chrIV	47453	47602	47602	47792	0	1	0.00295	339	339	1	1	1	0	0	0	0	0	0	int
A151R9	SK1	chrVIII	1	20747	56646	57016	1	341	0.005981	167	57015	0.0095	105	35900	0	0	0	0	0	0	-			SRR2984809	BY	chrIV	47793	47985	47985	47993	1	1	0.005	200	200	1	1	1	0	0	0	0	0	0	-
A151R9	SK1	chrVIII	58183	58280	122485	122536	1	462	0.007179	139	64353	0.0072	139	64206	16	0.0002492	0	0	16	0	-			SRR2984809	BY	chrIV	47994	48004	48004	48091	1	1	0.01031	97	97	1	1	1	0	0	0	0	0	0	sub
A151R9	SK1	chrVIII	122537	122590	123130	123795	0	5	0.003975	252	1258	0.00924	108	541	0	0	0	0	0	0	int			SRR2984809	BY	chrIV	48092	48180	133010	133589	1	481	0.00563	178	85497	0.00567	176	84831	0	0	0	0	0	0	-
A151R9	SK1	chrVIII	124852	125242	136158	136182	1	47	0.004148	241	11330	0.00431	232	10917	0	0	0	0	0	0	-			SRR2984809	BY	chrIV	133590	134170	134778	135057	0	5	0.00341	293	1467	0.00821	122	609	0	0	0	0	0	0	int
A151R9	SK1	chrVIII	137950	138014	171517	171868	1	265	0.007813	128	33918	0.00791	126	33504	0	0	0	0	0	0	-			SRR2984809	BY	chrIV	135058	135339	594773	595209	1	2783	0.00605	165	460151	0.00606	165	459435	0	0	0	0	0	0	-
A151R9	SK1	chrVIII	171869	172221	179753	179853	0	48	0.006012	166	7984	0.00637	157	7533	0	0	0	0	0	0	int			SRR2984809	BY	chrIV	595210	595648	600068	600496	0	27	0.00511	196	5286	0.00611	164	4421	0	0	0	0	0	0	int
A151R9	SK1	chrVIII	179854	179955	461250	461470	1	1516	0.005383	186	281616	0.00539	186	281296	1	3.6e-06	0	0	0	0	-			SRR2984809	BY	chrIV	600497	600927	1528320	1566853	1	5613	0.00581	172	966356	0.00605	165	927394	0	0	0	0	0	0	-
A151R9	SK1	chrVIII	464797	464853	516617	542723	1	348	0.004466	224	77926	0.00672	149	51765	0	0	0	0	0	0	-			SRR2984809	BY	chrV	1	26541	112668	112981	1	565	0.005	200	112980	0.00656	152	86128	0	0	0	0	0	0	-
A151R9	SK1	chrIX	1	20941	129022	129174	0	733	0.005675	176	129173	0.00678	147	108082	0	0	0	0	0	0	ter			SRR2984809	BY	chrV	112982	113297	113379	113532	1	3	0.00545	183	550	0.03614	28	83	0	0	0	0	0	0	sub
A151R9	SK1	chrIX	129175	129328	132977	133043	1	42	0.010858	92	3868	0.01151	87	3650	35	0.009589	0	0	35	0	-			SRR2984809	BY	chrV	113533	113688	113688	113918	1	1	0.0026	385	385	1	1	1	0	0	0	0	0	0	-
A151R9	SK1	chrIX	133044	133112	156330	156350	0	153	0.006565	152	23306	0.00659	152	23219	0	0	0	0	0	0	int			SRR2984809	BY	chrV	113919	114150	115900	116600	1	13	0.00485	206	2681	0.00742	135	1751	0	0	0	0	0	0	sub
A151R9	SK1	chrIX	156351	156372	156431	156444	1	3	0.032258	31	93	0.05	20	60	0	0	0	0	0	0	-			SRR2984809	BY	chrV	116601	117303	566534	583092	1	2639	0.00566	177	466491	0.00587	170	449232	0	0	0	0	0	0	-
A151R9	SK1	chrIX	156445	156459	157187	157536	0	9	0.008249	121	1091	0.01235	81	729	0	0	0	0	0	0	int			SRR2984809	BY	chrVI	1	34004	266557	271539	1	1718	0.00633	158	271538	0.00739	135	232554	0	0	0	0	0	0	-
A151R9	SK1	chrIX	157537	157888	226069	226738	1	316	0.004566	219	69201	0.00463	216	68182	0	0	0	0	0	0	-			SRR2984809	BY	chrVII	1	11129	496548	496663	1	2801	0.00564	177	496662	0.00577	173	485420	0	0	0	0	0	0	-
A151R9	SK1	chrIX	226739	227410	231211	231261	0	41	0.009067	110	4522	0.01078	93	3802	0	0	0	0	0	0	int			SRR2984809	BY	chrVII	496798	496815	1066263	1091538	1	3649	0.00614	163	594740	0.00641	156	569449	0	0	0	0	0	0	-
A151R9	SK1	chrIX	231262	231313	411395	411465	1	1016	0.005638	177	180203	0.00564	177	180083	0	0	0	0	0	0	-			SRR2984809	BY	chrVIII	1	19211	140259	140283	1	888	0.00633	158	140282	0.00734	136	121049	0	0	0	0	0	0	-
A151R9	SK1	chrIX	411973	412140	415876	449612	1	23	0.000611	1636	37639	0.00615	162	3737	8	0.0021408	0	0	8	0	-			SRR2984809	BY	chrVIII	140284	140310	141986	142049	1	14	0.00793	126	1765	0.00835	120	1677	0	0	0	0	0	0	sub
A151R9	SK1	chrX	1	40741	390506	390784	1	2202	0.00563	177	390783	0.0063	159	349766	4	1.14e-05	0	0	4	0	-			SRR2984809	BY	chrVIII	142050	142114	540633	581049	1	2231	0.00508	197	438999	0.0056	179	398520	0	0	0	0	0	0	-
A151R9	SK1	chrX	392077	392339	528340	529740	1	520	0.00378	265	137663	0.00382	262	136002	8	5.88e-05	1	7.4e-06	8	1	-			SRR2984809	BY	chrIX	1	30677	268774	269102	1	1415	0.00526	190	269101	0.00594	168	238098	0	0	0	0	0	0	-
A151R9	SK1	chrX	529741	531142	628490	628983	0	307	0.00309	323	99242	0.00315	317	97349	0	0	0	0	0	0	int			SRR2984809	BY	chrIX	269103	269433	271640	271841	0	17	0.00621	161	2738	0.0077	130	2208	0	0	0	0	0	0	int
A151R9	SK1	chrX	628984	629478	725768	753937	1	597	0.00478	209	124953	0.0062	161	96291	0	0	0	0	0	0	-			SRR2984809	BY	chrIX	271842	272044	424953	440036	1	898	0.00534	187	168194	0.00587	170	152910	0	0	0	0	0	0	-
A151R9	SK1	chrXI	1	9768	87258	87451	1	260	0.00297	336	87450	0.00336	298	77491	13	0.0001678	2	2.58e-05	13	1	-			SRR2984809	BY	chrX	1	31893	576737	577793	1	2919	0.00505	198	577792	0.00536	187	544845	0	0	0	0	0	0	-
A151R9	SK1	chrXI	87452	87647	186157	186199	0	401	0.00406	246	98747	0.00407	246	98511	0	0	0	0	0	0	int			SRR2984809	BY	chrX	577794	578851	579050	579456	0	3	0.00181	554	1662	0.015	67	200	0	0	0	0	0	0	int
A151R9	SK1	chrXI	186200	186244	186480	186857	1	6	0.00913	110	657	0.02532	40	237	3	0.0126582	0	0	3	0	-			SRR2984809	BY	chrX	579457	579865	580327	580394	1	6	0.0064	156	937	0.01296	77	463	0	0	0	0	0	0	-
A151R9	SK1	chrXI	186858	187237	388728	388869	0	1112	0.0055	182	202011	0.00552	181	201492	0	0	0	0	0	0	int			SRR2984809	BY	chrX	580588	580714	732779	751611	1	747	0.00437	229	171023	0.00491	204	152066	0	0	0	0	0	0	-
A151R9	SK1	chrXI	388870	389013	488033	488328	1	597	0.006	167	99458	0.00603	166	99021	1	1.01e-05	0	0	0	0	-			SRR2984809	BY	chrXI	1	3397	14415	15328	1	35	0.002284	438	15327	0.00318	315	11019	0	0	0	0	0	0	-
A151R9	SK1	chrXI	489907	490617	631224	631498	1	779	0.0055	182	141591	0.00554	180	140608	0	0	0	0	0	0	-			SRR2984809	BY	chrXI	15329	16243	16252	17637	1	2	0.000867	1154	2308	0.2	5	10	0	0	0	0	0	0	sub
A151R9	SK1	chrXI	632075	632185	660435	690901	1	140	0.00238	420	58826	0.00496	202	28251	0	0	0	0	0	0	-			SRR2984809	BY	chrXI	17638	19024	74765	75217	1	200	0.003473	288	57579	0.00359	279	55742	0	0	0	0	0	0	-
A151R9	SK1	chrXII	1	22109	45675	47750	0	87	0.001822	549	47749	0.00369	271	23567	0	0	1	4.24e-05	0	0	ter			SRR2984809	BY	chrXI	75218	75672	77181	77473	0	8	0.003548	282	2255	0.0053	189	1510	0	0	0	0	0	0	int
A151R9	SK1	chrXII	47751	49827	966359	966408	1	1398	0.001522	657	918657	0.00153	656	916533	28	3.05e-05	1	1.1e-06	28	0	-			SRR2984809	BY	chrXI	77474	77768	134477	135087	1	283	0.004912	204	57613	0.00499	200	56710	0	0	0	0	0	0	-
A151R9	SK1	chrXII	967445	968431	1014674	1054145	1	217	0.002503	400	86700	0.00469	213	46244	0	0	0	0	0	0	-			SRR2984809	BY	chrXI	136526	136770	187407	187928	1	159	0.003093	323	51402	0.00314	318	50638	0	0	0	0	0	0	-
A151R9	SK1	chrXIII	1	4420	76936	77320	1	417	0.005393	185	77319	0.00575	174	72517	0	0	0	0	0	0	-			SRR2984809	BY	chrXI	187929	188452	189113	189306	0	10	0.007262	138	1377	0.01511	66	662	0	0	0	0	0	0	int
A151R9	SK1	chrXIII	78590	78637	128483	128958	1	305	0.006055	165	50368	0.00612	163	49847	0	0	0	0	0	0	-			SRR2984809	BY	chrXI	189307	189502	215660	215814	1	148	0.005583	179	26507	0.00566	177	26159	0	0	0	0	0	0	-
A151R9	SK1	chrXIII	130198	130960	133496	133804	1	18	0.004992	200	3606	0.00709	141	2537	0	0	0	0	0	0	-			SRR2984809	BY	chrXI	217673	217823	642818	666862	1	2487	0.005537	181	449189	0.00585	171	424996	0	0	0	0	0	0	-
A151R9	SK1	chrXIII	135777	136100	514642	514669	1	2071	0.005466	183	378892	0.00547	183	378543	0	0	0	0	0	0	-			SRR2984809	BY	chrXII	1	21028	263268	263753	1	1598	0.00606	165	263752	0.0066	152	242241	0	0	0	0	0	0	-
A151R9	SK1	chrXIII	514670	514698	514698	514802	0	1	0.007576	132	132	1	1	1	0	0	0	0	0	0	int			SRR2984809	BY	chrXII	264438	264636	291141	291281	1	123	0.00458	218	26843	0.00464	215	26506	0	0	0	0	0	0	-
A151R9	SK1	chrXIII	514803	514909	835481	835571	1	1986	0.006191	162	320768	0.0062	161	320573	0	0	0	0	0	0	-			SRR2984809	BY	chrXII	292464	293503	412651	412657	1	819	0.00681	147	120193	0.00687	145	119149	0	0	0	0	0	0	-
A151R9	SK1	chrXIII	840375	840638	841677	841999	1	5	0.003079	325	1624	0.00481	208	1040	0	0	0	0	0	0	-			SRR2984809	BY	chrXII	412658	412666	412709	412749	1	5	0.05495	18	91	0.11364	9	44	0	0	0	0	0	0	sub
A151R9	SK1	chrXIV	1	19894	124426	124481	0	489	0.003928	255	124480	0.00468	214	104533	0	0	0	0	0	0	ter			SRR2984809	BY	chrXII	412750	412791	1059166	1075542	1	2788	0.00421	238	662792	0.00431	232	646376	0	0	0	0	0	0	-
A151R9	SK1	chrXIV	124482	124538	124538	124682	1	1	0.005	200	200	1	1	1	0	0	0	0	0	0	-			SRR2984809	BY	chrXIII	1	9880	134042	134517	1	744	0.005531	181	134516	0.00599	167	124163	0	0	0	0	0	0	-
A151R9	SK1	chrXIV	124683	124828	126931	127071	0	23	0.009631	104	2388	0.01093	91	2104	0	0	0	0	0	0	int			SRR2984809	BY	chrXIII	134518	134995	134995	135756	1	1	0.000808	1238	1238	1	1	1	0	0	0	0	0	0	sub
A151R9	SK1	chrXIV	127072	127214	312716	312878	1	1156	0.006222	161	185806	0.00623	160	185503	0	0	0	0	0	0	-			SRR2984809	BY	chrXIII	135757	136519	183460	183491	1	213	0.004462	224	47734	0.00454	220	46942	0	0	0	0	0	0	-
A151R9	SK1	chrXIV	312879	313042	313428	313569	0	5	0.007246	138	690	0.01292	77	387	0	0	0	0	0	0	int			SRR2984809	BY	chrXIII	183492	183525	183635	183639	0	2	0.013605	74	147	0.01802	56	111	0	0	0	0	0	0	int
A151R9	SK1	chrXIV	313570	313712	537244	538489	1	1186	0.005273	190	224919	0.00531	188	223533	0	0	0	0	0	0	-			SRR2984809	BY	chrXIII	183640	183645	547629	547656	1	1957	0.005376	186	364016	0.00538	186	363985	0	0	0	0	0	0	-
A151R9	SK1	chrXIV	540430	541123	543239	543318	1	14	0.004848	206	2888	0.00661	151	2117	0	0	0	0	0	0	-			SRR2984809	BY	chrXIII	547790	547896	920999	930506	1	2263	0.005913	169	382716	0.00607	165	373104	0	0	0	0	0	0	-
A151R9	SK1	chrXIV	543319	543400	544907	545145	0	13	0.007119	140	1826	0.00862	116	1508	0	0	0	0	0	0	int			SRR2984809	BY	chrXIV	1	11351	71761	71830	1	252	0.00351	285	71829	0.00417	240	60411	0	0	0	0	0	0	-
A151R9	SK1	chrXIV	545146	545385	741803	741974	1	607	0.003084	324	196828	0.00309	324	196419	0	0	0	0	0	0	-			SRR2984809	BY	chrXIV	71831	71902	73949	74519	0	15	0.00558	179	2688	0.00732	137	2048	0	0	0	0	0	0	int
A151R9	SK1	chrXIV	746596	746641	779825	791982	1	378	0.008329	120	45386	0.01139	88	33185	0	0	0	0	0	0	-			SRR2984809	BY	chrXIV	74520	75091	483290	483501	1	2358	0.00577	173	408981	0.00578	173	408200	0	0	0	0	0	0	-
A151R9	SK1	chrXV	1	21190	25950	26103	1	23	0.000881	1135	26102	0.00483	207	4761	0	0	0	0	0	0	-			SRR2984809	BY	chrXIV	483502	483715	485438	485573	0	18	0.00869	115	2071	0.01044	96	1724	0	0	0	0	0	0	int
A151R9	SK1	chrXV	26104	26258	27114	27191	0	8	0.00736	136	1087	0.00933	107	857	0	0	0	0	0	0	int			SRR2984809	BY	chrXIV	485574	485710	765258	777615	1	1348	0.00462	217	292041	0.00482	207	279549	0	0	0	0	0	0	-
A151R9	SK1	chrXV	27192	27271	221184	221509	1	1227	0.006314	158	194317	0.00633	158	193914	0	0	1	5.2e-06	0	1	-			SRR2984809	BY	chrXV	1	35327	420306	420931	1	2451	0.00582	172	420930	0.00637	157	384980	0	0	0	0	0	0	-
A151R9	SK1	chrXV	223542	223672	976357	977357	1	4102	0.005442	184	753815	0.00545	183	752686	20	2.66e-05	0	0	20	0	-			SRR2984809	BY	chrXV	422931	423350	721692	721820	1	1539	0.00515	194	298889	0.00516	194	298343	0	0	0	0	0	0	-
A151R9	SK1	chrXV	977358	978360	978360	978499	0	1	0.000876	1141	1141	1	1	1	0	0	0	0	0	0	int			SRR2984809	BY	chrXV	723006	723257	1069735	1091343	1	2108	0.00572	175	368337	0.00608	164	346479	0	0	0	0	0	0	-
A151R9	SK1	chrXV	978500	978640	1033741	1053869	1	497	0.006594	152	75369	0.00902	111	55102	0	0	0	0	0	0	-			SRR2984809	BY	chrXVI	1	26468	148171	148916	1	846	0.00568	176	148915	0.00695	144	121704	0	0	0	0	0	0	-
A151R9	SK1	chrXVI	477357	477498	730016	730080	1	1653	0.00654	153	252723	0.00655	153	252519	0	0	0	0	0	0	-			SRR2984809	BY	chrXVI	148917	149664	151828	152246	0	15	0.00451	222	3329	0.00693	144	2165	0	0	0	0	0	0	int
A151R9	SK1	chrXVI	730081	730146	730146	730286	0	1	0.00488	205	205	1	1	1	0	0	0	0	0	0	int			SRR2984809	BY	chrXVI	152247	152667	320637	321229	1	1082	0.0064	156	168982	0.00644	155	167971	0	0	0	0	0	0	-
A151R9	SK1	chrXVI	730287	730428	841255	841626	1	648	0.00582	172	111339	0.00585	171	110828	0	0	0	0	0	0	-			SRR2984809	BY	chrXVI	322441	322538	729969	730033	1	2674	0.00656	152	407592	0.00656	152	407432	0	0	0	0	0	0	-
A151R9	SK1	chrXVI	841627	842000	842464	842648	0	6	0.00588	170	1021	0.0129	78	465	0	0	0	0	0	0	int			SRR2984809	BY	chrXVI	730240	730381	924013	954457	1	1176	0.00524	191	224217	0.00607	165	193633	0	0	0	0	0	0	-
A151R9	SK1	chrXVI	842649	842835	918890	946846	1	489	0.00469	213	104197	0.00643	156	76056	1	1.31e-05	0	0	0	0	-			SRR2984809	SK1	chrI	1	34362	170204	170329	1	592	0.00348	288	170328	0.00436	229	135843	0	0	0	0	0	0	-
A151R12	BY	chrI	1	31651	66311	66320	1	260	0.00392	255	66319	0.0075	133	34661	0	0	0	0	0	0	-			SRR2984809	SK1	chrI	170828	171200	199335	228861	1	220	0.00379	264	58033	0.00782	128	28136	0	0	0	0	0	0	-
A151R12	BY	chrI	74804	74978	197000	219929	1	479	0.0033	303	145125	0.00393	255	122023	0	0	0	0	0	0	-			SRR2984809	SK1	chrII	1	34127	238236	238572	1	1154	0.00484	207	238571	0.00565	177	204110	0	0	0	0	0	0	-
A151R12	BY	chrII	1	9961	71817	71882	1	307	0.00427	234	71881	0.00496	201	61857	0	0	0	0	0	0	-			SRR2984809	SK1	chrII	238573	238910	238991	239087	0	3	0.00584	171	514	0.03659	27	82	0	0	0	0	0	0	int
A151R12	BY	chrII	74672	75250	158010	158300	1	484	0.00579	173	83628	0.00585	171	82761	0	0	0	0	0	0	-			SRR2984809	SK1	chrII	239088	239186	371748	371814	1	849	0.0064	156	132726	0.0064	156	132563	0	0	0	0	0	0	-
A151R12	BY	chrII	158301	158593	162233	162437	0	25	0.00604	165	4136	0.00687	146	3641	0	0	0	0	0	0	int			SRR2984809	SK1	chrII	371967	372016	687887	688215	1	1654	0.00523	191	316248	0.00524	191	315872	0	0	0	0	0	0	-
A151R12	BY	chrII	162438	162644	364185	364251	1	1108	0.00549	182	201813	0.0055	182	201542	0	0	0	0	0	0	-			SRR2984809	SK1	chrII	688216	688546	689226	689445	0	4	0.00325	307	1229	0.00587	170	681	0	0	0	0	0	0	int
A151R12	BY	chrII	364252	364319	364356	364403	0	7	0.04636	22	151	0.18421	5	38	0	0	0	0	0	0	int			SRR2984809	SK1	chrII	689446	689666	810089	829469	1	703	0.00502	199	140023	0.00584	171	120424	0	0	0	0	0	0	-
A151R12	BY	chrII	364404	364453	534349	534507	1	894	0.00526	190	170103	0.00526	190	169897	0	0	0	0	0	0	-			SRR2984809	SK1	chrIII	1	14703	65755	65825	1	184	0.002795	358	65824	0.0036	277	51053	0	0	0	0	0	0	-
A151R12	BY	chrII	534508	534667	636762	637072	0	568	0.00554	181	102564	0.00556	180	102096	0	0	0	0	0	0	int			SRR2984809	SK1	chrIII	70003	70284	84683	84964	1	60	0.00401	249	14961	0.00417	240	14400	0	0	0	0	0	0	-
A151R12	BY	chrII	637073	637384	641857	642079	1	26	0.00519	193	5006	0.00581	172	4474	0	0	0	0	0	0	-			SRR2984809	SK1	chrIII	86363	86428	180601	181461	1	465	0.00489	205	95098	0.00494	203	94174	0	0	0	0	0	0	-
A151R12	BY	chrII	642080	642304	802046	813597	0	813	0.00474	211	171517	0.00509	196	159743	0	0	0	0	0	0	ter			SRR2984809	SK1	chrIII	181462	182323	212229	212414	0	73	0.002358	424	30952	0.00244	410	29907	0	0	0	0	0	0	int
A151R12	BY	chrIII	1	13839	64825	64895	1	183	0.00282	355	64894	0.00359	279	50987	0	0	0	0	0	0	-			SRR2984809	SK1	chrIII	212415	212602	212602	212635	1	1	0.004545	220	220	1	1	1	0	0	0	0	0	0	-
A151R12	BY	chrIII	64896	64968	68793	69072	0	25	0.005987	167	4176	0.00653	153	3826	0	0	1	0.0002614	0	1	int			SRR2984809	SK1	chrIII	212636	212671	215002	215043	0	24	0.009971	100	2407	0.01029	97	2332	0	0	0	0	0	0	int
A151R12	BY	chrIII	69073	69354	89337	92775	1	56	0.002363	423	23702	0.0028	357	19984	0	0	0	0	0	0	-			SRR2984809	SK1	chrIII	215044	215087	215779	216040	1	7	0.007028	142	996	0.0101	99	693	0	0	0	0	0	0	-
A151R12	BY	chrIII	92776	96216	97266	97329	0	4	0.000879	1138	4553	0.00381	263	1051	0	0	0	0	0	0	int			SRR2984809	SK1	chrIII	216041	216303	266277	266583	0	206	0.004076	245	50542	0.00412	243	49975	0	0	0	0	0	0	int
A151R12	BY	chrIII	97330	97395	168756	168867	1	357	0.00499	200	71537	0.005	200	71362	0	0	0	0	0	0	-			SRR2984809	SK1	chrIII	266584	266891	266910	267296	1	2	0.002809	356	712	0.1	10	20	0	0	0	0	0	0	-
A151R12	BY	chrIII	168868	168981	314508	341580	0	537	0.003109	322	172712	0.00369	271	145528	0	0	0	0	0	0	ter			SRR2984809	SK1	chrIII	267297	267684	267858	268140	0	2	0.002372	422	843	0.01143	88	175	0	0	0	0	0	0	int
A151R12	BY	chrIV	1	22387	46118	46173	1	152	0.00329	304	46172	0.0064	156	23732	0	0	0	0	0	0	-			SRR2984809	SK1	chrIII	268141	268424	268424	268520	1	1	0.002639	379	379	1	1	1	0	0	0	0	0	0	-
A151R12	BY	chrIV	46174	46231	46336	46545	0	3	0.00809	124	371	0.0283	35	106	0	0	0	0	0	0	int			SRR2984809	SK1	chrIII	268521	268619	279682	279715	0	61	0.005449	184	11194	0.00551	181	11064	0	0	0	0	0	0	int
A151R12	BY	chrIV	46546	46757	46757	46968	1	1	0.00237	422	422	1	1	1	0	0	0	0	0	0	-			SRR2984809	SK1	chrIII	279762	279766	279766	279770	0	1	0.125	8	8	1	1	1	0	0	0	0	0	0	int
A151R12	BY	chrIV	46969	47182	47182	47242	0	1	0.00366	273	273	1	1	1	0	0	0	0	0	0	int			SRR2984809	SK1	chrIII	279907	280039	295919	340914	0	57	0.000934	1070	61007	0.00359	279	15881	0	0	0	0	0	0	ter
A151R12	BY	chrIV	47243	47304	47304	47452	1	1	0.00478	209	209	1	1	1	0	0	0	0	0	0	-			SRR2984809	SK1	chrIV	1	35710	59441	59497	1	154	0.00259	386	59496	0.00649	154	23732	0	0	0	0	0	0	-
A151R12	BY	chrIV	47453	47602	47602	47792	0	1	0.00295	339	339	1	1	1	0	0	0	0	0	0	int			SRR2984809	SK1	chrIV	59870	60081	60081	60292	1	1	0.00237	422	422	1	1	1	0	0	0	0	0	0	-
A151R12	BY	chrIV	47793	47985	47985	47993	1	1	0.005	200	200	1	1	1	0	0	0	0	0	0	-			SRR2984809	SK1	chrIV	60567	60628	60628	60776	1	1	0.00478	209	209	1	1	1	1	1	0	0	1	0	-
A151R12	BY	chrIV	47994	48004	48004	48091	0	1	0.01031	97	97	1	1	1	0	0	0	0	0	0	int			SRR2984809	SK1	chrIV	61117	61309	61309	61317	1	1	0.005	200	200	1	1	1	0	0	0	0	0	0	-
A151R12	BY	chrIV	48092	48180	195415	195752	1	721	0.00488	205	147660	0.0049	204	147236	0	0	0	0	0	0	-			SRR2984809	SK1	chrIV	61416	61504	145316	145895	1	481	0.00569	176	84479	0.00574	174	83813	0	0	0	0	0	0	-
A151R12	BY	chrIV	195753	196091	200161	200547	0	14	0.00292	342	4794	0.00344	291	4071	0	0	0	0	0	0	int			SRR2984809	SK1	chrIV	147364	147645	584722	585159	1	2783	0.00636	157	437795	0.00637	157	437078	0	0	0	0	0	0	-
A151R12	BY	chrIV	200548	200935	285571	285751	1	464	0.00545	184	85203	0.00548	182	84637	0	0	0	0	0	0	-			SRR2984809	SK1	chrIV	590430	590841	1482173	1486921	1	5613	0.00626	160	896491	0.0063	159	891333	0	0	0	0	0	0	-
A151R12	BY	chrIV	286918	287639	558609	558855	1	1733	0.00637	157	271937	0.0064	156	270971	0	0	0	0	0	0	-			SRR2984809	SK1	chrV	1	39479	131160	131473	1	565	0.0043	233	131472	0.00616	162	91682	0	0	0	0	0	0	-
A151R12	BY	chrIV	559633	559707	559707	559761	1	1	0.00781	128	128	1	1	1	0	0	0	0	0	0	-			SRR2984809	SK1	chrV	132025	132180	132180	132410	1	1	0.0026	385	385	1	1	1	0	0	0	0	0	0	-
A151R12	BY	chrIV	559944	560070	563499	563730	1	20	0.00528	189	3786	0.00583	172	3430	0	0	0	0	0	0	-			SRR2984809	SK1	chrV	135093	135794	574329	589812	1	2639	0.0058	172	454719	0.00602	166	438536	0	0	0	0	0	0	-
A151R12	BY	chrIV	567474	567651	726837	726973	1	1090	0.00683	146	159499	0.00685	146	159187	0	0	0	0	0	0	-			SRR2984809	SK1	chrVI	1	53825	287859	299318	1	1718	0.00574	174	299317	0.00734	136	234035	0	0	0	0	0	0	-
A151R12	BY	chrIV	727541	727617	1090980	1091043	1	1943	0.00535	187	363502	0.00535	187	363364	2	5.5e-06	0	0	0	0	-			SRR2984809	SK1	chrVII	1	6109	500710	500825	1	2801	0.00559	179	500824	0.00566	177	494602	0	0	0	0	0	0	-
A151R12	BY	chrIV	1091044	1091109	1094398	1094604	0	23	0.00646	155	3560	0.00699	143	3290	0	0	0	0	0	0	int			SRR2984809	SK1	chrVII	500826	500943	500943	500959	1	1	0.00752	133	133	1	1	1	0	0	0	0	0	0	sub
A151R12	BY	chrIV	1094605	1094813	1094813	1094871	1	1	0.00376	266	266	1	1	1	0	0	0	0	0	0	-			SRR2984809	SK1	chrVII	500960	500977	1051604	1080440	1	3649	0.0063	159	579480	0.00663	151	550628	0	0	0	0	0	0	-
A151R12	BY	chrIV	1094872	1094931	1094946	1094989	0	2	0.01709	58	117	0.125	8	16	0	0	0	0	0	0	int			SRR2984809	SK1	chrVIII	1	20747	136158	136182	1	888	0.00652	153	136181	0.00769	130	115412	0	0	0	0	0	0	-
A151R12	BY	chrIV	1094990	1095035	1483456	1483549	1	2287	0.00589	170	388559	0.00589	170	388422	0	0	0	0	0	0	-			SRR2984809	SK1	chrVIII	137950	138014	516617	542723	1	2231	0.00551	181	404773	0.00589	170	378604	0	0	0	0	0	0	-
A151R12	BY	chrIV	1484212	1484433	1528320	1566853	1	225	0.00272	367	82641	0.00513	195	43888	0	0	0	0	0	0	-			SRR2984809	SK1	chrIX	1	20941	253273	253601	1	1415	0.00558	179	253600	0.00609	164	232333	0	0	0	0	0	0	-
A151R12	BY	chrV	1	26541	37975	38132	1	51	0.00134	748	38131	0.00446	224	11435	0	0	0	0	0	0	-			SRR2984809	SK1	chrIX	256340	256542	415876	449612	1	898	0.00465	215	193272	0.00564	177	159335	0	0	0	0	0	0	-
A151R12	BY	chrV	38133	38292	51807	51906	0	71	0.00516	194	13773	0.00525	190	13516	0	0	0	0	0	0	int			SRR2984809	SK1	chrX	1	40741	570416	571472	1	2919	0.00511	196	571471	0.00551	181	529676	0	0	0	0	0	0	-
A151R12	BY	chrV	51907	52008	112668	112981	1	439	0.00719	139	61074	0.00724	138	60661	0	0	0	0	0	0	-			SRR2984809	SK1	chrX	573136	573544	574006	574073	1	6	0.0064	156	937	0.01296	77	463	0	0	0	0	0	0	-
A151R12	BY	chrV	112982	113297	113379	113532	0	3	0.00545	183	550	0.03614	28	83	0	0	0	0	0	0	int			SRR2984809	SK1	chrX	574074	574142	574142	574266	1	1	0.00521	192	192	1	1	1	0	0	0	0	0	0	sub
A151R12	BY	chrV	113533	113688	113688	113918	1	1	0.0026	385	385	1	1	1	0	0	0	0	0	0	-			SRR2984809	SK1	chrX	574267	574393	726176	753937	1	747	0.00416	241	179670	0.00492	203	151784	0	0	0	0	0	0	-
A151R12	BY	chrV	113919	114150	116121	116711	0	14	0.00501	199	2792	0.0071	141	1972	0	0	0	0	0	0	int			SRR2984809	SK1	chrXI	1	9768	20784	21696	1	35	0.001613	620	21695	0.00318	315	11017	0	0	0	0	0	0	-
A151R12	BY	chrV	116712	117303	566534	583092	1	2598	0.00557	180	466380	0.00578	173	449232	1	2.2e-06	0	0	0	0	-			SRR2984809	SK1	chrXI	24004	25389	81141	81596	1	200	0.003473	288	57592	0.00359	279	55753	0	0	0	0	0	0	-
A151R12	BY	chrVI	34326	34344	41686	41704	1	68	0.00922	108	7378	0.00926	108	7343	0	0	0	0	0	0	-			SRR2984809	SK1	chrXI	83855	84149	141233	141843	1	283	0.00488	205	57988	0.00496	202	57085	0	0	0	0	0	0	-
A151R12	BY	chrVI	41809	41893	73681	74136	1	212	0.00656	152	32327	0.00667	150	31789	0	0	0	0	0	0	-			SRR2984809	SK1	chrXI	141844	142456	143030	143273	0	4	0.002799	357	1429	0.00696	144	575	0	0	0	0	0	0	int
A151R12	BY	chrVI	74137	74593	74962	75007	0	2	0.0023	435	870	0.00541	185	370	0	0	0	0	0	0	int			SRR2984809	SK1	chrXI	143274	143518	194147	194668	1	159	0.003094	323	51394	0.00314	318	50630	0	0	0	0	0	0	-
A151R12	BY	chrVI	75008	75055	174892	175025	1	670	0.0067	149	100017	0.00671	149	99838	0	0	0	0	0	0	-			SRR2984809	SK1	chrXI	196046	196241	222070	222224	1	148	0.005654	177	26178	0.00573	175	25830	0	0	0	0	0	0	-
A151R12	BY	chrVI	175424	175611	175646	175663	1	2	0.00837	120	239	0.05556	18	36	0	0	0	0	0	0	-			SRR2984809	SK1	chrXI	222225	222381	223932	224081	0	16	0.008621	116	1856	0.01031	97	1552	0	0	0	0	0	0	int
A151R12	BY	chrVI	249717	249943	251071	251135	1	10	0.00705	142	1418	0.00886	113	1129	0	0	0	0	0	0	-			SRR2984809	SK1	chrXI	224082	224232	660435	690901	1	2487	0.005328	188	466819	0.0057	175	436204	0	0	0	0	0	0	-
A151R12	BY	chrVII	1	10989	36184	36519	1	212	0.00581	172	36518	0.00841	119	25196	0	0	0	0	0	0	-			SRR2984809	SK1	chrXII	1	21406	258046	258529	1	1598	0.00618	162	258528	0.00675	148	236641	0	0	0	0	0	0	-
A151R12	BY	chrVII	48807	49001	56123	56243	1	35	0.00471	212	7436	0.00491	204	7123	0	0	0	0	0	0	-			SRR2984809	SK1	chrXII	258530	259014	259014	259211	0	1	0.00147	681	681	1	1	1	0	0	0	0	0	0	int
A151R12	BY	chrVII	56244	56365	56365	57015	0	1	0.0013	771	771	1	1	1	0	0	0	0	0	0	int			SRR2984809	SK1	chrXII	259212	259410	285919	286059	1	123	0.00458	218	26847	0.00464	216	26510	0	0	0	0	0	0	-
A151R12	BY	chrVII	57016	57667	381684	381873	1	1746	0.00537	186	324857	0.00539	186	324018	1	3.1e-06	0	0	0	0	-			SRR2984809	SK1	chrXII	286060	286201	286203	287240	1	2	0.00169	590	1180	0.66667	2	3	0	0	0	0	0	0	sub
A151R12	BY	chrVII	381874	382064	384406	384498	0	16	0.0061	164	2624	0.00683	146	2343	0	0	0	0	0	0	int			SRR2984809	SK1	chrXII	287241	288280	407169	407175	1	819	0.00683	146	119934	0.00689	145	118890	0	0	0	0	0	0	-
A151R12	BY	chrVII	384499	384592	423221	423363	1	223	0.00574	174	38864	0.00577	173	38630	0	0	0	0	0	0	-			SRR2984809	SK1	chrXII	407268	407309	1014674	1054145	1	2788	0.00431	232	646877	0.00459	218	607366	0	0	0	0	0	0	-
A151R12	BY	chrVII	423364	423507	423507	423749	0	1	0.0026	385	385	1	1	1	0	0	0	0	0	0	int			SRR2984809	SK1	chrXIII	1	4420	128483	128958	1	744	0.005769	173	128957	0.006	167	124064	0	0	0	0	0	0	-
A151R12	BY	chrVII	423750	423993	425412	425512	1	14	0.00795	126	1762	0.00986	101	1420	0	0	0	0	0	0	-			SRR2984809	SK1	chrXIII	130198	130960	177508	177539	1	213	0.004499	222	47341	0.00458	219	46549	0	0	0	0	0	0	-
A151R12	BY	chrVII	425513	425614	447078	447389	0	141	0.00645	155	21876	0.00657	152	21465	0	0	0	0	0	0	int			SRR2984809	SK1	chrXIII	177687	177692	514642	514669	1	1957	0.005807	172	336982	0.00581	172	336951	0	0	0	0	0	0	-
A151R12	BY	chrVII	447390	447702	496548	496663	1	229	0.00465	215	49273	0.00469	213	48847	0	0	0	0	0	0	-			SRR2984809	SK1	chrXIII	514670	514698	514698	514802	1	1	0.007576	132	132	1	1	1	0	0	0	0	0	0	sub
A151R12	BY	chrVII	496798	496815	867269	867932	1	2295	0.00618	162	371134	0.0062	161	370455	0	0	0	0	0	0	-			SRR2984809	SK1	chrXIII	514803	514909	887137	923535	1	2263	0.005537	181	408732	0.00608	164	372229	0	0	0	0	0	0	-
A151R12	BY	chrVII	870968	871042	949747	949968	1	446	0.00565	177	79000	0.00567	176	78706	0	0	0	0	0	0	-			SRR2984809	SK1	chrXIV	1	19894	80307	80376	1	252	0.00314	319	80375	0.00417	240	60414	0	0	0	0	0	0	-
A151R12	BY	chrVII	953434	953586	1016667	1016735	1	468	0.00739	135	63301	0.00742	135	63082	0	0	0	0	0	0	-			SRR2984809	SK1	chrXIV	83066	83637	492928	493139	1	2358	0.00575	174	410073	0.00576	174	409292	0	0	0	0	0	0	-
A151R12	BY	chrVII	1017599	1017913	1066263	1091538	1	231	0.00312	320	73939	0.00478	209	48351	0	0	0	0	0	0	-			SRR2984809	SK1	chrXIV	495212	495348	779825	791982	1	1348	0.00454	220	296770	0.00474	211	284478	0	0	0	0	0	0	-
A151R12	BY	chrVIII	25419	25513	140259	140283	1	805	0.00701	143	114864	0.00702	143	114747	0	0	0	0	0	0	-			SRR2984809	SK1	chrXV	1	21190	401327	401952	1	2451	0.0061	164	401951	0.00645	155	380138	0	0	0	0	0	0	-
A151R12	BY	chrVIII	140284	140310	141986	142049	0	14	0.00793	126	1765	0.00835	120	1677	0	0	0	0	0	0	int			SRR2984809	SK1	chrXV	401953	402580	403533	403951	0	5	0.0025	400	1998	0.00524	191	954	0	0	0	0	0	0	int
A151R12	BY	chrVIII	142050	142114	330717	331608	1	926	0.00489	205	189558	0.00491	204	188604	0	0	0	0	0	0	-			SRR2984809	SK1	chrXV	403952	404372	692179	692307	1	1539	0.00534	187	288355	0.00535	187	287808	0	0	0	0	0	0	-
A151R12	BY	chrVIII	333474	333830	379769	379901	1	237	0.0051	196	46427	0.00516	194	45940	0	0	0	0	0	0	-			SRR2984809	SK1	chrXV	692308	692438	693242	693498	0	8	0.00672	149	1190	0.00994	101	805	0	0	0	0	0	0	int
A151R12	BY	chrVIII	379902	380036	380194	380596	0	3	0.00432	231	694	0.01887	53	159	0	0	0	0	0	0	int			SRR2984809	SK1	chrXV	693499	693756	1033932	1053869	1	2108	0.00585	171	360370	0.0062	161	340177	0	0	0	0	0	0	-
A151R12	BY	chrVIII	380597	381001	407520	407908	1	171	0.00626	160	27311	0.00645	155	26520	0	0	0	0	0	0	-			SRR2984809	SK1	chrXVI	1	28441	147742	148487	1	846	0.0057	176	148486	0.00709	141	119302	0	0	0	0	0	0	-
A151R12	BY	chrVIII	410318	410540	506140	506482	1	618	0.00643	156	96164	0.00646	155	95601	0	0	0	0	0	0	-			SRR2984809	SK1	chrXVI	151818	152238	320485	321075	1	1082	0.00639	156	169257	0.00643	155	168248	0	0	0	0	0	0	-
A151R12	BY	chrVIII	507512	507941	539905	540105	1	211	0.00647	154	32593	0.0066	151	31965	0	0	0	0	0	0	-			SRR2984809	SK1	chrXVI	321076	321668	322189	322285	0	6	0.00496	202	1209	0.01149	87	522	0	0	0	0	0	0	int
A151R12	BY	chrVIII	540425	540487	540633	581049	1	3	7.38e-05	13541	40624	0.02041	49	147	0	0	0	0	0	0	-			SRR2984809	SK1	chrXVI	322286	322383	730016	730080	1	2674	0.00656	153	407794	0.00656	152	407634	0	0	0	0	0	0	-
A151R12	BY	chrIX	1	30677	37643	38482	1	133	0.00346	289	38481	0.01909	52	6967	0	0	0	0	0	0	-			SRR2984809	SK1	chrXVI	730081	730146	730146	730286	1	1	0.00488	205	205	1	1	1	0	0	0	0	0	0	sub
A151R12	BY	chrIX	38483	39323	39639	39928	0	6	0.00415	241	1445	0.01893	53	317	0	0	0	0	0	0	int			SRR2984809	SK1	chrXVI	730287	730428	918890	946846	1	1176	0.00543	184	216559	0.00624	160	188463	0	0	0	0	0	0	-
A151R12	BY	chrIX	39929	40220	192470	192905	1	895	0.00585	171	152976	0.00588	170	152251	0	0	0	0	0	0	-			SRR2984810	BY	chrI	1	31651	197000	219929	1	804	0.00366	274	219928	0.00486	206	165350	0	0	0	0	0	0	-
A151R12	BY	chrIX	192906	193343	193896	194311	0	3	0.00214	468	1405	0.00542	185	554	0	0	0	0	0	0	int			SRR2984810	BY	chrII	1	9961	215577	215966	1	1129	0.00523	191	215965	0.00549	182	205617	0	0	0	0	0	0	-
A151R12	BY	chrIX	194312	194729	375306	375492	1	848	0.00468	214	181180	0.0047	213	180578	0	0	0	0	0	0	-			SRR2984810	BY	chrII	215967	216358	217505	217787	0	13	0.00714	140	1820	0.01132	88	1148	0	0	0	0	0	0	int
A151R12	BY	chrIX	376713	376950	376950	377188	1	1	0.00211	475	475	1	1	1	0	0	0	0	0	0	-			SRR2984810	BY	chrII	217788	218072	300502	301107	1	430	0.00516	194	83319	0.00522	192	82431	0	0	0	0	0	0	-
A151R12	BY	chrIX	402765	402910	404889	405201	1	17	0.00698	143	2436	0.00859	116	1980	0	0	0	0	0	0	-			SRR2984810	BY	chrII	304240	304345	364185	364251	1	380	0.00633	158	60011	0.00635	157	59841	0	0	0	0	0	0	-
A151R12	BY	chrIX	407679	408040	409212	409396	1	8	0.00466	215	1717	0.00682	147	1173	0	0	0	0	0	0	-			SRR2984810	BY	chrII	364252	364319	364356	364403	1	7	0.04636	22	151	0.18421	5	38	0	0	0	0	0	0	sub
A151R12	BY	chrX	74836	74979	391427	391557	1	1984	0.00626	160	316721	0.00627	160	316449	1	3.2e-06	0	0	0	0	-			SRR2984810	BY	chrII	364404	364453	760110	760370	1	2049	0.00517	193	395966	0.00518	193	395658	0	0	0	0	0	0	-
A151R12	BY	chrX	392887	393330	492416	492526	1	374	0.00375	266	99639	0.00377	265	99087	0	0	0	0	0	0	-			SRR2984810	BY	chrII	760866	760983	801908	813597	1	305	0.00578	173	52731	0.00745	134	40926	0	0	0	0	0	0	-
A151R12	BY	chrX	492916	493194	529798	530026	1	105	0.00283	353	37110	0.00287	349	36605	0	0	0	0	0	0	-			SRR2984810	BY	chrIII	1	13839	64825	64895	1	183	0.00282	355	64894	0.00359	279	50987	0	0	0	0	0	0	-
A151R12	BY	chrX	577794	578851	579050	579456	1	3	0.00181	554	1662	0.015	67	200	0	0	0	0	0	0	-			SRR2984810	BY	chrIII	64896	64968	68793	69072	1	25	0.00599	167	4176	0.00653	153	3826	0	0	0	0	0	0	sub
A151R12	BY	chrX	718407	718496	732371	751611	1	108	0.00325	307	33204	0.00778	128	13876	0	0	0	0	0	0	-			SRR2984810	BY	chrIII	69073	69354	90024	93119	1	60	0.0025	401	24046	0.0029	345	20671	0	0	0	0	0	0	-
A151R12	BY	chrXI	1	3397	241716	242066	1	925	0.003821	262	242065	0.00388	258	238320	0	0	0	0	0	0	-			SRR2984810	BY	chrIII	93120	96216	97266	97329	1	4	0.00095	1052	4209	0.00381	263	1051	0	0	0	0	0	0	sub
A151R12	BY	chrXI	243136	243559	476622	476917	1	1439	0.006155	162	233781	0.00617	162	233064	1	4.3e-06	0	0	0	0	-			SRR2984810	BY	chrIII	97330	97395	202233	202269	1	468	0.00446	224	104939	0.00446	224	104839	0	0	0	0	0	0	-
A151R12	BY	chrXI	478496	479206	629875	630249	1	882	0.005812	172	151753	0.00585	171	150670	0	0	0	0	0	0	-			SRR2984810	BY	chrIII	202270	202307	314508	341580	0	438	0.00314	318	139310	0.0039	256	112202	0	0	0	0	0	0	ter
A151R12	BY	chrXI	635002	635359	642818	666862	1	23	0.000722	1385	31860	0.00308	324	7460	0	0	0	0	0	0	-			SRR2984810	BY	chrIV	1	22387	46118	46173	1	155	0.00336	298	46172	0.00653	153	23732	0	0	0	0	0	0	-
A151R12	BY	chrXII	1	21028	27643	28249	0	23	0.000814	1228	28248	0.00348	288	6616	0	0	0	0	0	0	ter			SRR2984810	BY	chrIV	46174	46231	46336	46545	1	3	0.00809	124	371	0.0283	35	106	0	0	0	0	0	0	sub
A151R12	BY	chrXII	28250	28858	30413	30553	1	8	0.003474	288	2303	0.00514	194	1556	0	0	0	0	0	0	-			SRR2984810	BY	chrIV	46546	46757	46757	46968	1	1	0.00237	422	422	1	1	1	0	0	0	0	0	0	-
A151R12	BY	chrXII	30554	30695	97210	97382	0	422	0.006315	158	66828	0.00634	158	66516	0	0	0	0	0	0	int			SRR2984810	BY	chrIV	46969	47182	47182	47242	0	1	0.00366	273	273	1	1	1	0	0	0	0	0	0	int
A151R12	BY	chrXII	97383	97556	104507	104863	1	55	0.007353	136	7480	0.00791	126	6952	0	0	0	0	0	0	-			SRR2984810	BY	chrIV	47243	47304	47304	47452	1	1	0.00478	209	209	1	1	1	0	0	0	0	0	0	-
A151R12	BY	chrXII	111966	112015	256765	256946	1	898	0.006194	161	144980	0.0062	161	144751	0	0	0	0	0	0	-			SRR2984810	BY	chrIV	47453	47602	47602	47792	0	1	0.00295	339	339	1	1	1	0	0	0	0	0	0	int
A151R12	BY	chrXII	257181	257233	257851	258118	1	9	0.009605	104	937	0.01454	69	619	0	0	0	0	0	0	-			SRR2984810	BY	chrIV	47793	47985	47985	47993	1	1	0.005	200	200	1	1	1	0	0	0	0	0	0	-
A151R12	BY	chrXII	259816	260124	291141	291281	1	143	0.004545	220	31465	0.00461	217	31018	0	0	0	0	0	0	-			SRR2984810	BY	chrIV	47994	48004	48004	48091	1	1	0.01031	97	97	1	1	1	0	0	0	0	0	0	sub
A151R12	BY	chrXII	292464	293503	328114	328851	1	132	0.003628	276	36387	0.00381	262	34612	0	0	0	0	0	0	-			SRR2984810	BY	chrIV	48092	48180	1528320	1566853	1	8888	0.00585	171	1518761	0.006	167	1480141	0	0	0	0	0	0	-
A151R12	BY	chrXII	328852	329590	329596	329976	0	3	0.002669	375	1124	0.42857	2	7	0	0	0	0	0	0	int			SRR2984810	BY	chrV	1	26541	112668	112981	1	566	0.00501	200	112980	0.00657	152	86128	0	0	0	0	0	0	-
A151R12	BY	chrXII	329977	330359	332201	332339	1	12	0.00508	197	2362	0.00651	154	1843	0	0	0	0	0	0	-			SRR2984810	BY	chrV	112982	113297	113379	113532	1	3	0.00545	183	550	0.03614	28	83	0	0	0	0	0	0	sub
A151R12	BY	chrXII	332689	332898	335600	335976	1	14	0.004259	235	3287	0.00518	193	2703	0	0	0	0	0	0	-			SRR2984810	BY	chrV	113533	113688	113688	113918	1	1	0.0026	385	385	1	1	1	0	0	0	0	0	0	-
A151R12	BY	chrXII	335977	336354	340878	341071	0	20	0.003926	255	5094	0.00442	226	4525	0	0	0	0	0	0	int			SRR2984810	BY	chrV	113919	114150	116228	116517	1	15	0.00577	173	2598	0.00722	139	2079	0	0	0	0	0	0	sub
A151R12	BY	chrXII	341072	341266	721589	721769	1	1408	0.003698	270	380697	0.0037	270	380324	5	1.31e-05	0	0	0	0	-			SRR2984810	BY	chrV	117055	117303	566534	583092	1	2645	0.00568	176	466037	0.00589	170	449232	0	0	0	0	0	0	-
A151R12	BY	chrXII	721770	721951	722132	723071	0	3	0.002306	434	1301	0.01648	61	182	0	0	0	0	0	0	int			SRR2984810	BY	chrVI	1	34004	266557	271539	1	1710	0.0063	159	271538	0.00735	136	232554	0	0	0	0	0	0	-
A151R12	BY	chrXII	723072	724012	755652	755750	1	185	0.005661	177	32678	0.00585	171	31641	0	0	0	0	0	0	-			SRR2984810	BY	chrVII	1	11099	197390	197509	1	963	0.00488	205	197508	0.00517	193	186292	0	0	0	0	0	0	-
A151R12	BY	chrXII	755751	755850	773374	773515	0	76	0.004278	234	17764	0.00434	231	17525	0	0	0	0	0	0	int			SRR2984810	BY	chrVII	213939	214493	496548	496663	1	1723	0.00609	164	282724	0.00611	164	282056	0	0	0	0	0	0	-
A151R12	BY	chrXII	773516	773659	773659	773911	1	1	0.002532	395	395	1	1	1	0	0	0	0	0	0	-			SRR2984810	BY	chrVII	496798	496815	1066263	1091538	1	3637	0.00612	164	594740	0.00639	157	569449	0	0	0	0	0	0	-
A151R12	BY	chrXII	773912	774166	774780	775834	0	3	0.001561	641	1922	0.00488	205	615	0	0	0	0	0	0	int			SRR2984810	BY	chrVIII	1	19211	140259	140283	1	890	0.00634	158	140282	0.00735	136	121049	0	0	0	0	0	0	-
A151R12	BY	chrXII	775835	776891	892422	911439	1	288	0.002124	471	135604	0.00249	401	115532	0	0	0	0	0	0	-			SRR2984810	BY	chrVIII	140284	140310	141986	142049	1	14	0.00793	126	1765	0.00835	120	1677	0	0	0	0	0	0	sub
A151R12	BY	chrXII	1003592	1003850	1003850	1004260	1	1	0.001497	668	668	1	1	1	0	0	0	0	0	0	-			SRR2984810	BY	chrVIII	142050	142114	540633	581049	1	2228	0.00508	197	438999	0.00559	179	398520	0	0	0	0	0	0	-
A151R12	BY	chrXII	1038779	1038938	1059166	1075542	1	94	0.002557	391	36763	0.00465	215	20229	0	0	0	0	0	0	-			SRR2984810	BY	chrIX	1	30677	424953	440036	1	2321	0.00527	190	440035	0.00589	170	394277	0	0	0	0	0	0	-
A151R12	BY	chrXIII	1	9880	14908	14945	1	44	0.002944	340	14944	0.00875	114	5029	0	0	0	0	0	0	-			SRR2984810	BY	chrX	1	31893	454950	455060	1	2518	0.005533	181	455059	0.00595	168	423058	0	0	0	0	0	0	-
A151R12	BY	chrXIII	15045	15106	22939	23095	1	85	0.010559	95	8050	0.01085	92	7834	0	0	0	0	0	0	-			SRR2984810	BY	chrX	455061	455173	456595	456946	0	4	0.002122	471	1885	0.00281	356	1423	0	0	0	0	0	0	int
A151R12	BY	chrXIII	24000	24085	24157	24170	1	3	0.017647	57	170	0.0411	24	73	0	0	0	0	0	0	-			SRR2984810	BY	chrX	456947	457299	574720	575727	1	393	0.003309	302	118780	0.00335	299	117422	0	0	0	0	0	0	-
A151R12	BY	chrXIII	24428	24525	134042	134517	1	593	0.005387	186	110089	0.00541	185	109518	0	0	0	0	0	0	-			SRR2984810	BY	chrX	577794	578851	580327	580394	1	9	0.003462	289	2600	0.00609	164	1477	0	0	0	0	0	0	-
A151R12	BY	chrXIII	134518	134995	134995	135756	0	1	0.000808	1238	1238	1	1	1	0	0	0	0	0	0	int			SRR2984810	BY	chrX	580588	580714	637045	638052	1	146	0.002541	394	57464	0.00259	386	56332	0	0	0	0	0	0	-
A151R12	BY	chrXIII	135757	136519	268159	268255	1	524	0.003955	253	132498	0.00398	251	131641	0	0	0	0	0	0	-			SRR2984810	BY	chrX	638053	639061	639378	639517	0	6	0.004098	244	1464	0.01887	53	318	0	0	0	0	0	0	int
A151R12	BY	chrXIII	268256	268354	271027	271531	0	14	0.004275	234	3275	0.00524	191	2674	0	0	0	0	0	0	int			SRR2984810	BY	chrX	639518	639658	732779	751611	1	600	0.005353	187	112093	0.00644	155	93122	0	0	0	0	0	0	-
A151R12	BY	chrXIII	271532	272038	281686	282875	1	33	0.002909	344	11343	0.00342	292	9649	0	0	0	0	0	0	-			SRR2984810	BY	chrXI	1	3397	426145	426322	1	2043	0.00479	209	426321	0.00483	207	422749	0	0	0	0	0	0	-
A151R12	BY	chrXIII	294677	295021	295021	295092	1	1	0.00241	415	415	1	1	1	0	0	0	0	0	0	-			SRR2984810	BY	chrXI	428545	428998	642818	666862	1	1284	0.00539	186	238317	0.00601	167	213821	0	0	0	0	0	0	-
A151R12	BY	chrXIII	298418	298524	337563	337922	1	208	0.005265	190	39504	0.00533	188	39040	0	0	0	0	0	0	-			SRR2984810	BY	chrXII	1	21028	291141	291281	1	1711	0.00587	170	291280	0.00633	158	270114	0	0	0	0	0	0	-
A151R12	BY	chrXIII	337923	338283	341646	341900	0	28	0.00704	142	3977	0.00832	120	3364	0	0	0	0	0	0	int			SRR2984810	BY	chrXII	292464	293503	412642	412674	1	814	0.00677	148	120210	0.00683	146	119140	0	0	0	0	0	0	-
A151R12	BY	chrXIII	341901	342157	420495	420851	1	503	0.006371	157	78950	0.00642	156	78339	0	0	0	0	0	0	-			SRR2984810	BY	chrXII	412675	412709	412709	412749	0	1	0.01351	74	74	1	1	1	0	0	0	0	0	0	int
A151R12	BY	chrXIII	425623	425752	426344	426826	1	8	0.00665	150	1203	0.01349	74	593	0	0	0	0	0	0	-			SRR2984810	BY	chrXII	412750	412791	611352	611839	1	931	0.00468	214	199089	0.00469	213	198562	0	0	0	0	0	0	-
A151R12	BY	chrXIII	435639	435943	547629	547656	1	621	0.005544	180	112017	0.00556	180	111687	0	0	0	0	0	0	-			SRR2984810	BY	chrXII	614421	614822	1059166	1075542	1	1839	0.00399	251	461121	0.00414	242	444345	0	0	0	0	0	0	-
A151R12	BY	chrXIII	547790	547896	834295	834498	1	1862	0.006494	154	286708	0.0065	154	286400	0	0	0	0	0	0	-			SRR2984810	BY	chrXIII	1	9880	46532	46669	1	232	0.004971	201	46668	0.00633	158	36653	0	0	0	0	0	0	-
A151R12	BY	chrXIII	834499	834704	920999	930506	0	375	0.003906	256	96007	0.00435	230	86296	1	1.16e-05	0	0	0	0	ter			SRR2984810	BY	chrXIII	47888	48865	134042	134517	1	508	0.005864	171	86629	0.00596	168	85178	0	0	0	0	0	0	-
A151R12	BY	chrXIV	1	11351	141232	141306	1	737	0.00522	192	141305	0.00567	176	129882	0	0	0	0	0	0	-			SRR2984810	BY	chrXIII	134518	134995	134995	135756	1	1	0.000808	1238	1238	1	1	1	0	0	0	0	0	0	sub
A151R12	BY	chrXIV	141529	141677	480775	480845	1	1837	0.00541	185	339316	0.00542	185	339099	0	0	0	0	0	0	-			SRR2984810	BY	chrXIII	135757	136519	393655	393868	1	1215	0.004707	212	258111	0.00473	212	257137	0	0	0	0	0	0	-
A151R12	BY	chrXIV	480846	480918	482490	482667	0	12	0.00659	152	1821	0.00763	131	1573	0	0	0	0	0	0	int			SRR2984810	BY	chrXIII	393869	394084	394226	394340	0	3	0.006369	157	471	0.02098	48	143	0	0	0	0	0	0	int
A151R12	BY	chrXIV	482668	482846	755678	755740	1	1271	0.00465	215	273072	0.00466	215	272833	0	0	0	0	0	0	-			SRR2984810	BY	chrXIII	394341	394457	547629	547656	1	943	0.006151	163	153315	0.00616	162	153173	0	0	0	0	0	0	-
A151R12	BY	chrXIV	756645	756906	765258	777615	1	64	0.00305	328	20970	0.00766	131	8353	0	0	0	0	0	0	-			SRR2984810	BY	chrXIII	547790	547896	920999	930506	1	2262	0.00591	169	382716	0.00606	165	373104	0	0	0	0	0	0	-
A151R12	BY	chrXV	1	35327	160192	160593	1	758	0.00472	212	160592	0.00607	165	124866	0	0	0	0	0	0	-			SRR2984810	BY	chrXIV	1	11351	277551	277899	1	1512	0.005441	184	277898	0.00568	176	266201	0	0	0	0	0	0	-
A151R12	BY	chrXV	160594	160996	161615	161738	0	9	0.00787	127	1144	0.01452	69	620	0	0	0	0	0	0	int			SRR2984810	BY	chrXIV	283242	283335	676105	678141	1	1775	0.004495	222	394899	0.00452	221	392771	0	0	0	0	0	0	-
A151R12	BY	chrXV	161739	161864	852766	853459	1	3847	0.00556	180	691720	0.00557	180	690903	0	0	0	0	0	0	-			SRR2984810	BY	chrXIV	678142	680179	680206	681150	0	2	0.000665	1504	3008	0.07143	14	28	0	0	0	0	0	0	int
A151R12	BY	chrXV	886548	887103	887941	888051	1	3	0.002	501	1503	0.00358	280	839	0	0	0	0	0	0	-			SRR2984810	BY	chrXIV	681151	682097	692221	692248	1	28	0.002523	396	11097	0.00277	362	10125	0	0	0	0	0	0	-
A151R12	BY	chrXV	911302	911521	911943	912181	0	5	0.00569	176	879	0.01182	85	423	0	0	0	0	0	0	int			SRR2984810	BY	chrXIV	693184	693691	765258	777615	1	641	0.007592	132	84431	0.00896	112	71568	0	0	0	0	0	0	-
A151R12	BY	chrXV	912182	912422	1048266	1048365	1	769	0.00565	177	136183	0.00566	177	135845	0	0	0	0	0	0	-			SRR2984810	BY	chrXV	1	35327	508881	509057	1	2902	0.0057	175	509056	0.00613	163	473555	0	0	0	0	0	0	-
A151R12	BY	chrXV	1048701	1048875	1069735	1091343	1	262	0.00614	163	42642	0.01256	80	20861	0	0	0	0	0	0	-			SRR2984810	BY	chrXV	509058	509236	511505	512129	0	17	0.00554	181	3071	0.00749	134	2270	0	0	0	0	0	0	int
A151R12	BY	chrXVI	1	26468	49415	50252	1	235	0.00468	214	50251	0.01024	98	22948	0	0	0	0	0	0	-			SRR2984810	BY	chrXV	512130	512755	556347	557252	1	169	0.00375	267	45122	0.00388	258	43593	0	0	0	0	0	0	-
A151R12	BY	chrXVI	54668	54971	124682	125290	1	399	0.00565	177	70622	0.00572	175	69712	0	0	0	0	0	0	-			SRR2984810	BY	chrXV	559009	559490	1069735	1091343	1	3000	0.00564	177	532334	0.00588	170	510246	0	0	0	0	0	0	-
A151R12	BY	chrXVI	125291	125900	129435	129706	0	20	0.00453	221	4415	0.00566	177	3536	0	0	0	0	0	0	int			SRR2984810	BY	chrXVI	1	26468	319932	320223	1	1936	0.00605	165	320222	0.0066	152	293465	0	0	0	0	0	0	-
A151R12	BY	chrXVI	129707	129979	129979	130145	1	1	0.00228	438	438	1	1	1	0	0	0	0	0	0	-			SRR2984810	BY	chrXVI	320224	320517	320637	321229	0	4	0.00398	251	1005	0.03306	30	121	0	0	0	0	0	0	int
A151R12	BY	chrXVI	130146	130314	130391	130616	0	3	0.00638	157	470	0.03846	26	78	0	0	0	0	0	0	int			SRR2984810	BY	chrXVI	321230	321824	457391	458058	1	897	0.00656	153	136828	0.00662	151	135568	0	0	0	0	0	0	-
A151R12	BY	chrXVI	130617	130843	729969	730033	1	3833	0.00639	156	599416	0.0064	156	599127	2	3.3e-06	0	0	0	0	-			SRR2984810	BY	chrXVI	458059	458728	464948	465284	0	32	0.00443	226	7225	0.00514	194	6221	0	0	0	0	0	0	int
A151R12	BY	chrXVI	730240	730381	921118	921202	1	1114	0.00583	171	190962	0.00584	171	190738	0	0	0	0	0	0	-			SRR2984810	BY	chrXVI	465285	465622	729969	730033	1	1751	0.00661	151	264748	0.00662	151	264348	0	0	0	0	0	0	-
A151R12	SK1	chrI	1	34362	69050	69059	1	260	0.00376	266	69058	0.0075	133	34689	0	0	0	0	0	0	-			SRR2984810	BY	chrXVI	730240	730381	924013	954457	1	1172	0.00523	191	224217	0.00605	165	193633	0	0	0	0	0	0	-
A151R12	SK1	chrI	69060	69071	77359	77532	0	47	0.00555	180	8472	0.00567	176	8289	0	0	0	0	0	0	int			SRR2984810	SK1	chrI	1	34362	199335	228861	1	804	0.00351	285	228860	0.00487	205	164974	0	0	0	0	0	0	-
A151R12	SK1	chrI	77533	77707	199335	228861	1	479	0.00317	316	151328	0.00394	254	121629	0	0	0	0	0	0	-			SRR2984810	SK1	chrII	1	34127	234036	234425	1	1129	0.00482	208	234424	0.00565	177	199910	0	0	0	0	0	0	-
A151R12	SK1	chrII	1	34127	89595	89660	1	307	0.00342	292	89659	0.00553	181	55469	0	0	0	0	0	0	-			SRR2984810	SK1	chrII	236247	236531	307766	308371	1	430	0.00596	168	72124	0.00604	166	71236	0	0	0	0	0	0	-
A151R12	SK1	chrII	89661	89728	91883	92460	0	16	0.00572	175	2799	0.00742	135	2156	0	0	0	0	0	0	int			SRR2984810	SK1	chrII	308372	308978	311397	311501	0	50	0.01598	63	3129	0.02066	48	2420	0	0	0	0	0	0	int
A151R12	SK1	chrII	92461	93039	175812	176102	1	484	0.00579	173	83641	0.00585	171	82774	0	0	0	0	0	0	-			SRR2984810	SK1	chrII	311502	311607	371748	371814	1	380	0.0063	159	60312	0.00632	158	60142	0	0	0	0	0	0	-
A151R12	SK1	chrII	180239	180445	371748	371814	1	1108	0.00578	173	191575	0.00579	173	191304	0	0	0	0	0	0	-			SRR2984810	SK1	chrII	371967	372016	768200	768460	1	2049	0.00517	194	396493	0.00517	193	396185	0	0	0	0	0	0	-
A151R12	SK1	chrII	371967	372016	542033	542191	1	894	0.00525	190	170224	0.00526	190	170018	1	5.9e-06	0	0	0	0	-			SRR2984810	SK1	chrII	768461	768722	768839	768955	0	4	0.0081	124	494	0.0339	30	118	0	0	0	0	0	0	int
A151R12	SK1	chrII	644745	645056	649529	649751	1	26	0.00519	193	5006	0.00581	172	4474	0	0	0	0	0	0	-			SRR2984810	SK1	chrII	768956	769073	810089	829469	1	305	0.00504	198	60513	0.00744	134	41017	0	0	0	0	0	0	-
A151R12	SK1	chrIII	1	14703	65755	65825	1	183	0.00278	360	65824	0.00358	279	51053	0	0	0	0	0	0	-			SRR2984810	SK1	chrIII	1	14703	65755	65825	1	183	0.00278	360	65824	0.00358	279	51053	0	0	0	0	0	0	-
A151R12	SK1	chrIII	70003	70284	84341	84793	1	56	0.00379	264	14790	0.00398	251	14058	0	0	0	0	0	0	-			SRR2984810	SK1	chrIII	70003	70284	84683	84964	1	60	0.00401	249	14961	0.00417	240	14400	0	0	0	0	0	0	-
A151R12	SK1	chrIII	86363	86428	155137	155248	1	357	0.00518	193	68885	0.0052	192	68710	0	0	0	0	0	0	-			SRR2984810	SK1	chrIII	86363	86428	182357	182393	1	468	0.00487	205	96030	0.00488	205	95930	0	0	0	0	0	0	-
A151R12	SK1	chrIV	1	35710	59441	59497	1	152	0.00255	391	59496	0.0064	156	23732	1	4.21e-05	0	0	0	0	-			SRR2984810	SK1	chrIV	1	35710	59441	59497	1	155	0.00261	384	59496	0.00653	153	23732	0	0	0	0	0	0	-
A151R12	SK1	chrIV	59870	60081	60081	60292	1	1	0.00237	422	422	1	1	1	0	0	0	0	0	0	-			SRR2984810	SK1	chrIV	59870	60081	60081	60292	1	1	0.00237	422	422	1	1	1	0	0	0	0	0	0	-
A151R12	SK1	chrIV	60567	60628	60628	60776	1	1	0.00478	209	209	1	1	1	0	0	0	0	0	0	-			SRR2984810	SK1	chrIV	60567	60628	60628	60776	1	1	0.00478	209	209	1	1	1	1	1	0	0	1	0	-
A151R12	SK1	chrIV	61117	61309	61309	61317	1	1	0.005	200	200	1	1	1	0	0	0	0	0	0	-			SRR2984810	SK1	chrIV	61117	61309	61309	61317	1	1	0.005	200	200	1	1	1	0	0	0	0	0	0	-
A151R12	SK1	chrIV	61416	61504	207624	207961	1	721	0.00492	203	146545	0.00493	203	146121	5	3.42e-05	2	1.37e-05	5	1	-			SRR2984810	SK1	chrIV	61416	61504	1482173	1486921	1	8888	0.00623	160	1425505	0.00626	160	1420670	0	0	0	0	0	0	-
A151R12	SK1	chrIV	212756	213143	297728	297908	1	464	0.00545	184	85152	0.00549	182	84586	0	0	0	0	0	0	-			SRR2984810	SK1	chrV	1	39479	131160	131473	1	566	0.00431	232	131472	0.00617	162	91682	0	0	0	0	0	0	-
A151R12	SK1	chrIV	297909	298091	298355	299074	0	2	0.00172	582	1165	0.00755	132	265	0	0	0	0	0	0	int			SRR2984810	SK1	chrV	132025	132180	132180	132410	1	1	0.0026	385	385	1	1	1	0	0	0	0	0	0	-
A151R12	SK1	chrIV	299075	299796	548549	548795	1	1733	0.00694	144	249720	0.00697	144	248754	0	0	0	0	0	0	-			SRR2984810	SK1	chrV	135009	135299	135299	135545	0	1	0.00187	536	536	1	1	1	0	0	0	0	0	0	int
A151R12	SK1	chrIV	548796	549043	549493	549566	0	7	0.00909	110	770	0.01552	64	451	0	0	0	0	0	0	int			SRR2984810	SK1	chrV	135546	135794	574329	589812	1	2645	0.00582	172	454266	0.00603	166	438536	0	0	0	0	0	0	-
A151R12	SK1	chrIV	549567	549641	549641	549695	1	1	0.00781	128	128	1	1	1	0	0	0	0	0	0	-			SRR2984810	SK1	chrVI	1	53825	287859	299318	1	1710	0.00571	175	299317	0.00731	137	234035	0	0	0	0	0	0	-
A151R12	SK1	chrIV	549696	549752	549752	549877	0	1	0.00552	181	181	1	1	1	0	0	0	0	0	0	int			SRR2984810	SK1	chrVII	1	6079	198385	198501	1	963	0.00485	206	198500	0.00501	200	192307	0	0	0	0	0	0	-
A151R12	SK1	chrIV	549878	550004	553434	553665	1	20	0.00528	189	3787	0.00583	172	3431	0	0	0	0	0	0	-			SRR2984810	SK1	chrVII	198502	198620	214396	214949	0	97	0.0059	170	16447	0.00615	163	15777	0	0	0	0	0	0	int
A151R12	SK1	chrIV	553666	553899	557234	557409	0	15	0.00401	250	3743	0.0045	222	3336	0	0	0	0	0	0	int			SRR2984810	SK1	chrVII	214950	215504	500710	500825	1	1723	0.00603	166	285875	0.00604	166	285207	0	0	0	0	0	0	-
A151R12	SK1	chrIV	557410	557587	710279	710415	1	1090	0.00712	140	153005	0.00714	140	152693	0	0	0	0	0	0	-			SRR2984810	SK1	chrVII	500826	500943	500943	500959	1	1	0.00752	133	133	1	1	1	0	0	0	0	0	0	sub
A151R12	SK1	chrIV	710416	710554	710908	710982	0	5	0.00883	113	566	0.01408	71	355	0	0	0	0	0	0	int			SRR2984810	SK1	chrVII	500960	500977	1051604	1080440	1	3637	0.00628	159	579480	0.00661	151	550628	0	0	0	0	0	0	-
A151R12	SK1	chrIV	710983	711059	1055302	1055365	1	1943	0.00564	177	344382	0.00564	177	344244	1	2.9e-06	0	0	1	0	-			SRR2984810	SK1	chrVIII	1	20747	136158	136182	1	890	0.00654	153	136181	0.00771	130	115412	0	0	0	0	0	0	-
A151R12	SK1	chrIV	1058923	1059131	1059131	1059189	1	1	0.00376	266	266	1	1	1	0	0	0	0	0	0	-			SRR2984810	SK1	chrVIII	137950	138014	516617	542723	1	2228	0.0055	182	404773	0.00588	170	378604	0	0	0	0	0	0	-
A151R12	SK1	chrIV	1059308	1059353	1437476	1437569	1	2287	0.00605	165	378261	0.00605	165	378124	100	0.0002645	5	1.32e-05	100	4	-			SRR2984810	SK1	chrIX	1	20941	415876	449612	1	2321	0.00516	194	449611	0.00588	170	394936	0	0	0	0	0	0	-
A151R12	SK1	chrIV	1437570	1437665	1438011	1438231	0	6	0.00908	110	661	0.01729	58	347	0	0	0	0	0	0	int			SRR2984810	SK1	chrX	1	40741	460275	460385	1	2518	0.005469	183	460384	0.006	167	419535	0	0	0	0	0	0	-
A151R12	SK1	chrIV	1438232	1438453	1482173	1486921	1	225	0.00462	216	48689	0.00515	194	43721	201	0.0045973	9	0.0002059	201	9	-			SRR2984810	SK1	chrX	462272	462624	568398	569406	1	393	0.003668	273	107134	0.00372	269	105775	0	0	0	0	0	0	-
A151R12	SK1	chrV	1	39479	50923	51080	1	51	0.000998	1002	51079	0.00446	224	11445	0	0	0	0	0	0	-			SRR2984810	SK1	chrX	569407	570416	570416	571472	0	1	0.000484	2065	2065	1	1	1	0	0	0	0	0	0	int
A151R12	SK1	chrV	64849	64949	131160	131473	1	439	0.006589	152	66624	0.00663	151	66212	0	0	0	0	0	0	-			SRR2984810	SK1	chrX	571473	572530	574006	574073	1	9	0.003462	289	2600	0.00609	164	1477	0	0	0	0	0	0	-
A151R12	SK1	chrV	132025	132180	132180	132410	1	1	0.002597	385	385	1	1	1	0	0	0	0	0	0	-			SRR2984810	SK1	chrX	574074	574142	574142	574266	1	1	0.005208	192	192	1	1	1	0	0	0	0	0	0	sub
A151R12	SK1	chrV	135203	135794	574329	589812	1	2598	0.005715	175	454609	0.00592	169	438536	2	4.6e-06	0	0	2	0	-			SRR2984810	SK1	chrX	574267	574393	630729	631734	1	146	0.002541	394	57467	0.00259	386	56337	0	0	0	0	0	0	-
A151R12	SK1	chrVI	1	53825	54129	54145	0	11	0.000203	4922	54144	0.03607	28	305	0	0	0	0	0	0	ter			SRR2984810	SK1	chrX	633198	633338	726176	753937	1	600	0.004969	201	120739	0.00646	155	92839	0	0	0	0	0	0	-
A151R12	SK1	chrVI	54146	54164	61506	61524	1	68	0.009217	108	7378	0.00926	108	7343	0	0	0	0	0	0	-			SRR2984810	SK1	chrXI	1	9768	437881	438058	1	2043	0.00466	214	438057	0.00477	210	428114	2	4.7e-06	1	2.3e-06	0	0	-
A151R12	SK1	chrVI	61525	61545	61545	61628	0	1	0.009709	103	103	1	1	1	0	0	0	0	0	0	int			SRR2984810	SK1	chrXI	438059	438238	439826	440279	0	6	0.0027	370	2220	0.00378	265	1589	0	0	0	0	0	0	int
A151R12	SK1	chrVI	61629	61713	93482	93926	1	212	0.006564	152	32297	0.00667	150	31770	0	0	0	0	0	0	-			SRR2984810	SK1	chrXI	440280	440735	660435	690901	1	1284	0.00512	195	250621	0.00584	171	219701	0	0	0	0	0	0	-
A151R12	SK1	chrVI	94788	94835	196130	196263	1	670	0.006603	151	101475	0.00661	151	101296	11	0.0001086	2	1.97e-05	11	2	-			SRR2984810	SK1	chrXII	1	21406	285919	286059	1	1711	0.00598	167	286058	0.00647	155	264514	0	0	0	0	0	0	-
A151R12	SK1	chrVI	196264	196399	196472	196657	0	2	0.005089	196	393	0.02703	37	74	0	0	0	0	0	0	int			SRR2984810	SK1	chrXII	286060	286201	286203	287240	1	2	0.00169	590	1180	0.66667	2	3	0	0	0	0	0	0	sub
A151R12	SK1	chrVI	196658	196844	196879	196896	1	2	0.008403	119	238	0.05556	18	36	0	0	0	0	0	0	-			SRR2984810	SK1	chrXII	287241	288280	407160	407192	1	814	0.00679	147	119951	0.00685	146	118881	0	0	0	0	0	0	-
A151R12	SK1	chrVI	196897	196916	270979	271203	0	555	0.007469	134	74306	0.00749	133	74064	0	0	0	0	0	0	int			SRR2984810	SK1	chrXII	407268	407309	582919	583406	1	931	0.00529	189	176138	0.0053	189	175611	0	0	0	0	0	0	-
A151R12	SK1	chrVI	271204	271430	272556	272620	1	10	0.007062	142	1416	0.00887	113	1127	0	0	0	0	0	0	-			SRR2984810	SK1	chrXII	583407	583895	585587	585986	0	12	0.00465	215	2579	0.00709	141	1693	0	0	0	0	0	0	int
A151R12	SK1	chrVI	272621	272687	287859	299318	0	166	0.006218	161	26697	0.01094	91	15173	0	0	0	0	0	0	ter			SRR2984810	SK1	chrXII	585987	586388	1014674	1054145	1	1839	0.00393	255	468158	0.00429	233	428287	0	0	0	0	0	0	-
A151R12	SK1	chrVII	1	5971	31175	31510	1	212	0.00673	149	31509	0.00841	119	25205	0	0	0	0	0	0	-			SRR2984810	SK1	chrXIII	1	4420	41060	41197	1	232	0.005632	178	41196	0.00633	158	36641	0	0	0	0	0	0	-
A151R12	SK1	chrVII	31511	31848	43622	43814	0	78	0.00634	158	12303	0.00662	151	11775	0	0	0	0	0	0	int			SRR2984810	SK1	chrXIII	41198	41337	41439	42415	0	2	0.001643	608	1217	0.01942	52	103	0	0	0	0	0	0	int
A151R12	SK1	chrVII	43815	44009	51137	51257	1	35	0.0047	213	7442	0.00491	204	7129	0	0	0	0	0	0	-			SRR2984810	SK1	chrXIII	42416	43393	128483	128958	1	508	0.00587	170	86542	0.00597	168	85091	0	0	0	0	0	0	-
A151R12	SK1	chrVII	52032	52685	382976	383165	1	1746	0.00527	190	331133	0.00529	189	330292	7	2.12e-05	0	0	6	0	-			SRR2984810	SK1	chrXIII	130198	130960	359694	359907	1	1215	0.005289	189	229709	0.00531	188	228735	0	0	0	0	0	0	-
A151R12	SK1	chrVII	385791	385884	421531	421673	1	223	0.00621	161	35882	0.00626	160	35648	0	0	0	0	0	0	-			SRR2984810	SK1	chrXIII	360380	360496	514642	514669	1	943	0.006112	164	154289	0.00612	163	154147	0	0	0	0	0	0	-
A151R12	SK1	chrVII	422060	422303	423722	423821	1	14	0.00795	126	1761	0.00986	101	1420	0	0	0	0	0	0	-			SRR2984810	SK1	chrXIII	514670	514698	514698	514802	1	1	0.007576	132	132	1	1	1	0	0	0	0	0	0	sub
A151R12	SK1	chrVII	451565	451877	500710	500825	1	229	0.00465	215	49260	0.00469	213	48834	0	0	0	0	0	0	-			SRR2984810	SK1	chrXIII	514803	514909	887137	923535	1	2262	0.005534	181	408732	0.00608	165	372229	0	0	0	0	0	0	-
A151R12	SK1	chrVII	500826	500943	500943	500959	0	1	0.00752	133	133	1	1	1	0	0	0	0	0	0	int			SRR2984810	SK1	chrXIV	1	19894	287296	287644	1	1512	0.005257	190	287643	0.00565	177	267403	0	0	0	0	0	0	-
A151R12	SK1	chrVII	500960	500977	851927	852590	1	2295	0.00653	153	351630	0.00654	153	350951	0	0	0	0	0	0	-			SRR2984810	SK1	chrXIV	287645	287994	292894	292986	0	29	0.00543	184	5341	0.00592	169	4901	0	0	0	0	0	0	int
A151R12	SK1	chrVII	852591	853255	855555	855627	0	9	0.00296	337	3036	0.00391	256	2301	0	0	0	0	0	0	int			SRR2984810	SK1	chrXIV	292987	293080	691387	693423	1	1775	0.004433	226	400436	0.00446	224	398308	0	0	1	2.5e-06	0	0	-
A151R12	SK1	chrVII	855628	855702	935046	935267	1	446	0.0056	179	79639	0.00562	178	79345	0	0	0	0	0	0	-			SRR2984810	SK1	chrXIV	696433	697379	707502	707529	1	28	0.002523	396	11096	0.00277	362	10124	0	0	0	0	0	0	-
A151R12	SK1	chrVII	935268	935490	938580	938731	0	46	0.01328	75	3463	0.01488	67	3091	0	0	0	0	0	0	int			SRR2984810	SK1	chrXIV	707530	707559	707958	708464	0	3	0.003212	311	934	0.0075	133	400	0	0	0	0	0	0	int
A151R12	SK1	chrVII	938732	938884	1001996	1002064	1	468	0.00739	135	63332	0.00742	135	63113	182	0.0028837	1	1.58e-05	182	0	-			SRR2984810	SK1	chrXIV	708465	708972	779825	791982	1	641	0.007675	130	83517	0.00905	111	70854	0	0	0	0	0	0	-
A151R12	SK1	chrVII	1002065	1002134	1002615	1002927	0	3	0.00348	287	862	0.00622	161	482	0	0	0	0	0	0	int			SRR2984810	SK1	chrXV	1	21190	490611	490787	1	2902	0.00591	169	490786	0.00618	162	469422	0	0	0	0	0	0	-
A151R12	SK1	chrVII	1002928	1003242	1051604	1080440	1	231	0.00298	336	77512	0.00478	209	48363	218	0.0045076	8	0.0001654	217	8	-			SRR2984810	SK1	chrXV	493860	494486	538056	538961	1	169	0.00375	267	45101	0.00388	258	43571	0	0	0	0	0	0	-
A151R12	SK1	chrVIII	1	20747	26862	26954	0	58	0.002152	465	26953	0.00948	105	6116	0	0	0	0	0	0	ter			SRR2984810	SK1	chrXV	538962	539868	540237	540717	0	3	0.00171	585	1755	0.00811	123	370	0	0	0	0	0	0	int
A151R12	SK1	chrVIII	26955	27049	136158	136182	1	805	0.00737	136	109227	0.00738	136	109110	16	0.0001466	0	0	16	0	-			SRR2984810	SK1	chrXV	540718	541199	1033932	1053869	1	3000	0.00585	171	513151	0.00609	164	492734	0	0	0	0	0	0	-
A151R12	SK1	chrVIII	137950	138014	306019	306910	1	926	0.005481	182	168960	0.00551	181	168006	0	0	0	0	0	0	-			SRR2984810	SK1	chrXVI	1	28441	319780	320071	1	1936	0.00605	165	320070	0.00665	150	291340	0	0	0	0	0	0	-
A151R12	SK1	chrVIII	306911	307804	308421	308781	0	2	0.00107	935	1870	0.00324	309	618	0	0	0	0	0	0	int			SRR2984810	SK1	chrXVI	321076	321668	456745	457412	1	897	0.00658	152	136336	0.00664	151	135078	0	0	0	0	0	0	-
A151R12	SK1	chrVIII	308782	309144	355399	355531	1	237	0.00507	197	46749	0.00512	195	46256	2	4.32e-05	0	0	0	0	-			SRR2984810	SK1	chrXVI	464635	464972	730016	730080	1	1751	0.0066	152	265445	0.00661	151	265045	0	0	0	0	0	0	-
A151R12	SK1	chrVIII	356227	356630	383126	383514	1	171	0.006267	160	27287	0.00645	155	26497	0	0	0	0	0	0	-			SRR2984810	SK1	chrXVI	730081	730146	730146	730286	1	1	0.00488	205	205	1	1	1	0	0	0	0	0	0	sub
A151R12	SK1	chrVIII	383515	383904	385702	385952	0	19	0.007796	128	2437	0.01056	95	1799	0	0	0	0	0	0	int			SRR2984810	SK1	chrXVI	730287	730428	918890	946846	1	1172	0.00541	185	216559	0.00622	161	188463	0	0	0	0	0	0	-
A151R12	SK1	chrVIII	385953	386205	482305	482647	1	618	0.006391	156	96694	0.00643	156	96101	1	1.04e-05	0	0	0	0	-			SRR2984811	BY	chrI	1	31651	68241	68615	1	274	0.00399	250	68614	0.00749	134	36591	0	0	0	0	0	0	-
A151R12	SK1	chrVIII	482648	482991	483248	483675	0	5	0.004869	205	1027	0.01938	52	258	0	0	0	0	0	0	int			SRR2984811	BY	chrI	68616	68991	69843	70001	0	8	0.00578	173	1385	0.00938	107	853	0	0	0	0	0	0	int
A151R12	SK1	chrVIII	483676	484105	515889	516089	1	211	0.00651	154	32413	0.00664	151	31785	0	0	0	0	0	0	-			SRR2984811	BY	chrI	70002	70161	127345	128211	1	210	0.00361	277	58209	0.00367	272	57185	0	0	0	0	0	0	-
A151R12	SK1	chrVIII	516090	516292	516347	516408	0	2	0.006289	159	318	0.03571	28	56	0	0	0	0	0	0	int			SRR2984811	BY	chrI	128212	129080	129518	129717	0	4	0.00266	376	1505	0.00911	110	439	0	0	0	0	0	0	int
A151R12	SK1	chrVIII	516409	516471	516617	542723	1	3	0.000114	8771	26314	0.02041	49	147	0	0	0	0	0	0	-			SRR2984811	BY	chrI	129718	129919	197000	219929	1	314	0.00348	287	90211	0.00468	214	67082	0	0	0	0	0	0	-
A151R12	SK1	chrIX	1	20941	27940	28778	1	133	0.00462	216	28777	0.019	53	7000	62	0.0088571	2	0.0002857	62	2	-			SRR2984811	BY	chrII	1	9961	190069	190247	1	998	0.00525	191	190246	0.00554	180	180109	0	0	0	0	0	0	-
A151R12	SK1	chrIX	30209	30500	182696	183131	1	895	0.00585	171	152922	0.00588	170	152197	519	0.0034101	13	8.54e-05	519	13	-			SRR2984811	BY	chrII	192347	192685	364185	364251	1	996	0.00579	173	171904	0.00581	172	171501	0	0	0	0	0	0	-
A151R12	SK1	chrIX	184538	184955	367559	367745	1	848	0.00463	216	183207	0.00464	215	182605	0	0	0	0	0	0	-			SRR2984811	BY	chrII	364252	364319	364356	364403	1	7	0.04636	22	151	0.18421	5	38	0	0	0	0	0	0	sub
A151R12	SK1	chrIX	367746	367934	368706	368943	0	4	0.00334	299	1197	0.00517	193	773	0	0	0	0	0	0	int			SRR2984811	BY	chrII	364404	364453	444747	444849	1	408	0.00507	197	80445	0.00508	197	80295	0	0	0	0	0	0	-
A151R12	SK1	chrIX	368944	369182	369182	369421	1	1	0.0021	477	477	1	1	1	0	0	0	0	0	0	-			SRR2984811	BY	chrII	445573	445871	568855	569002	1	727	0.00589	170	123429	0.00591	169	122985	0	0	0	0	0	0	-
A151R12	SK1	chrIX	369422	369662	393559	393703	0	292	0.01203	83	24281	0.01222	82	23898	0	0	0	0	0	0	int			SRR2984811	BY	chrII	569417	569625	569886	569955	1	2	0.00372	269	538	0.00763	131	262	0	0	0	0	0	0	-
A151R12	SK1	chrIX	393704	393849	395825	396137	1	17	0.00699	143	2433	0.0086	116	1977	0	0	0	0	0	0	-			SRR2984811	BY	chrII	733237	733405	737623	737670	1	24	0.00541	185	4433	0.00569	176	4219	0	0	0	0	0	0	-
A151R12	SK1	chrIX	396138	396451	398255	398614	0	14	0.00565	177	2476	0.00776	129	1805	0	0	0	0	0	0	int			SRR2984811	BY	chrII	738330	738370	741363	741424	1	24	0.00776	129	3094	0.00802	125	2994	0	0	0	0	0	0	-
A151R12	SK1	chrIX	398615	398976	400148	400332	1	8	0.00466	215	1717	0.00682	147	1173	0	0	0	0	0	0	-			SRR2984811	BY	chrIII	1	13839	64825	64895	1	184	0.002835	353	64894	0.00361	277	50987	0	0	0	0	0	0	-
A151R12	SK1	chrIX	400333	400519	415876	449612	0	91	0.00185	542	49279	0.00593	169	15358	0	0	0	0	0	0	ter			SRR2984811	BY	chrIII	64896	64968	68793	69072	1	25	0.005987	167	4176	0.00653	153	3826	0	0	0	0	0	0	sub
A151R12	SK1	chrX	1	40741	84220	84360	0	239	0.00283	353	84359	0.0055	182	43480	0	0	0	0	0	0	ter			SRR2984811	BY	chrIII	69073	69354	90024	93119	1	60	0.002495	401	24046	0.0029	345	20671	1	4.84e-05	0	0	0	0	-
A151R12	SK1	chrX	84361	84503	396200	396330	1	1984	0.00636	157	311969	0.00637	157	311698	0	0	0	0	0	0	-			SRR2984811	BY	chrIII	93120	96216	97266	97329	1	4	0.00095	1052	4209	0.00381	263	1051	0	0	0	0	0	0	sub
A151R12	SK1	chrX	396331	396462	397219	397661	0	6	0.00451	222	1330	0.00792	126	758	0	0	0	0	0	0	int			SRR2984811	BY	chrIII	97330	97395	253794	254483	1	667	0.004244	236	157153	0.00426	234	156400	0	0	0	0	0	0	-
A151R12	SK1	chrX	397662	398105	486181	486292	1	374	0.00422	237	88630	0.00425	236	88077	0	0	0	0	0	0	-			SRR2984811	BY	chrIII	255937	256699	298275	298308	1	175	0.00413	242	42371	0.00421	238	41577	0	0	0	0	0	0	-
A151R12	SK1	chrX	486293	486406	486406	486682	0	1	0.00257	389	389	1	1	1	0	0	0	0	0	0	int			SRR2984811	BY	chrIII	298309	298343	298351	298353	1	3	0.068182	15	44	0.33333	3	9	0	0	0	0	0	0	sub
A151R12	SK1	chrX	486683	486961	523587	523814	1	105	0.00283	354	37131	0.00287	349	36627	0	0	0	0	0	0	-			SRR2984811	BY	chrIII	298354	298358	298358	298362	1	1	0.125	8	8	1	1	1	0	0	0	0	0	0	-
A151R12	SK1	chrX	523815	524043	570416	571472	0	162	0.0034	294	47657	0.00349	286	46374	0	0	0	0	0	0	int			SRR2984811	BY	chrIII	298363	298368	298368	298498	1	1	0.007407	135	135	1	1	1	0	0	0	0	0	0	sub
A151R12	SK1	chrX	571473	572530	572729	573135	1	3	0.00181	554	1662	0.015	67	200	3	0.015	0	0	3	0	-			SRR2984811	BY	chrIII	298499	298631	314508	341580	1	57	0.001323	756	43081	0.00359	279	15878	0	0	0	0	0	0	-
A151R12	SK1	chrX	573136	573544	711994	712081	0	626	0.00451	222	138945	0.00452	221	138451	0	0	0	0	0	0	int			SRR2984811	BY	chrIV	1	22387	46118	46173	1	153	0.00331	302	46172	0.00645	155	23732	0	0	0	0	0	0	-
A151R12	SK1	chrX	712082	712171	725768	753937	1	108	0.00258	388	41855	0.00794	126	13598	0	0	0	0	0	0	-			SRR2984811	BY	chrIV	46174	46231	46336	46545	1	3	0.00809	124	371	0.0283	35	106	0	0	0	0	0	0	sub
A151R12	SK1	chrXI	1	9768	248129	248479	1	925	0.003723	269	248478	0.00388	258	238362	586	0.0024584	23	9.65e-05	584	22	-			SRR2984811	BY	chrIV	46546	46757	46757	46968	1	1	0.00237	422	422	1	1	1	0	0	0	0	0	0	-
A151R12	SK1	chrXI	248480	248832	249127	249548	0	2	0.001873	534	1068	0.00676	148	296	0	0	0	0	0	0	int			SRR2984811	BY	chrIV	46969	47182	47182	47242	0	1	0.00366	273	273	1	1	1	0	0	0	0	0	0	int
A151R12	SK1	chrXI	249549	249972	488033	488328	1	1439	0.006026	166	238779	0.00604	165	238062	679	0.0028522	30	0.000126	678	30	-			SRR2984811	BY	chrIV	47243	47304	47304	47452	1	1	0.00478	209	209	1	1	1	0	0	0	0	0	0	-
A151R12	SK1	chrXI	488329	488625	489198	489906	0	2	0.001268	788	1577	0.00348	287	574	0	0	0	0	0	0	int			SRR2984811	BY	chrIV	47453	47602	47602	47792	0	1	0.00295	339	339	1	1	1	0	0	0	0	0	0	int
A151R12	SK1	chrXI	489907	490617	647479	647853	1	882	0.005584	179	157946	0.00562	178	156863	0	0	0	0	0	0	-			SRR2984811	BY	chrIV	47793	47985	47985	47993	1	1	0.005	200	200	1	1	1	0	0	0	0	0	0	-
A151R12	SK1	chrXI	647854	648230	652259	652614	0	18	0.003782	264	4760	0.00447	224	4030	0	0	0	0	0	0	int			SRR2984811	BY	chrIV	47994	48004	48004	48091	1	1	0.01031	97	97	1	1	1	0	0	0	0	0	0	sub
A151R12	SK1	chrXI	652615	652972	660435	690901	1	23	0.000601	1665	38286	0.00308	325	7464	0	0	0	0	0	0	-			SRR2984811	BY	chrIV	48092	48180	794894	795122	1	4544	0.00608	164	747030	0.00609	164	746715	0	0	0	0	0	0	-
A151R12	SK1	chrXII	28620	29228	30783	30923	1	8	0.003474	288	2303	0.00514	194	1556	6	0.003856	0	0	6	0	-			SRR2984811	BY	chrIV	796429	796610	963683	963980	1	926	0.00553	181	167551	0.00554	180	167074	0	0	0	0	0	0	-
A151R12	SK1	chrXII	97962	98135	105085	105441	1	55	0.007354	136	7479	0.00791	126	6951	0	0	0	0	0	0	-			SRR2984811	BY	chrIV	963981	964280	968515	968715	0	30	0.00634	158	4734	0.00708	141	4236	0	0	0	0	0	0	int
A151R12	SK1	chrXII	105442	105800	112497	112545	0	53	0.007462	134	7103	0.00791	126	6698	0	0	0	0	0	0	int			SRR2984811	BY	chrIV	968716	968917	1030786	1031098	1	381	0.00611	164	62382	0.00616	162	61870	0	0	0	0	0	0	-
A151R12	SK1	chrXII	112546	112595	251544	251725	1	898	0.006452	155	139179	0.00646	155	138950	0	0	0	0	0	0	-			SRR2984811	BY	chrIV	1048740	1048814	1050797	1050814	1	14	0.00675	148	2074	0.00706	142	1984	0	0	0	0	0	0	-
A151R12	SK1	chrXII	251726	251908	251908	251959	0	1	0.004292	233	233	1	1	1	0	0	0	0	0	0	int			SRR2984811	BY	chrIV	1077954	1078038	1079286	1079888	1	3	0.00155	645	1934	0.0024	416	1249	0	0	0	0	0	0	-
A151R12	SK1	chrXII	251960	252012	252630	252897	1	9	0.009605	104	937	0.01454	69	619	0	0	0	0	0	0	-			SRR2984811	BY	chrIV	1324654	1325173	1330029	1330323	1	24	0.00423	236	5669	0.00494	202	4857	0	0	0	0	0	0	-
A151R12	SK1	chrXII	252898	253166	254288	254594	0	7	0.004127	242	1696	0.00623	160	1123	0	0	0	0	0	0	int			SRR2984811	BY	chrV	1	26541	70251	70406	0	266	0.00378	265	70405	0.00609	164	43711	0	0	0	0	0	0	ter
A151R12	SK1	chrXII	254595	254903	285919	286059	1	143	0.004545	220	31464	0.00461	217	31017	0	0	0	0	0	0	-			SRR2984811	BY	chrV	70407	70564	112668	112981	1	303	0.00712	141	42574	0.0072	139	42105	0	0	0	0	0	0	-
A151R12	SK1	chrXII	286060	286201	286203	287240	0	2	0.001695	590	1180	0.66667	2	3	0	0	0	0	0	0	int			SRR2984811	BY	chrV	112982	113297	113379	113532	1	3	0.00545	183	550	0.03614	28	83	0	0	0	0	0	0	sub
A151R12	SK1	chrXII	287241	288280	322890	323627	1	132	0.003628	276	36386	0.00381	262	34611	13	0.0003756	0	0	13	0	-			SRR2984811	BY	chrV	113533	113688	113688	113918	1	1	0.0026	385	385	1	1	1	0	0	0	0	0	0	-
A151R12	SK1	chrXII	324765	325159	327001	327139	1	12	0.005055	198	2374	0.00651	154	1843	0	0	0	0	0	0	-			SRR2984811	BY	chrV	113919	114150	115900	116571	1	13	0.0049	204	2652	0.00742	135	1751	0	0	0	0	0	0	sub
A151R12	SK1	chrXII	327140	327280	327280	327487	0	1	0.002882	347	347	1	1	1	0	0	0	0	0	0	int			SRR2984811	BY	chrV	117273	117303	207065	207231	1	546	0.00607	165	89958	0.00608	164	89763	0	0	0	0	0	0	-
A151R12	SK1	chrXII	327488	327696	330398	330774	1	14	0.00426	235	3286	0.00518	193	2703	0	0	0	0	0	0	-			SRR2984811	BY	chrV	207232	207399	212218	212515	0	21	0.00398	252	5283	0.00436	230	4820	0	0	0	0	0	0	int
A151R12	SK1	chrXII	335872	336068	687455	687635	1	1408	0.004003	250	351763	0.00401	250	351388	20	5.69e-05	1	2.8e-06	19	0	-			SRR2984811	BY	chrV	212516	212814	310192	310298	1	619	0.00633	158	97782	0.00636	157	97379	0	0	0	0	0	0	-
A151R12	SK1	chrXII	688938	689878	721168	721266	1	185	0.005723	175	32328	0.00591	169	31291	0	0	0	0	0	0	-			SRR2984811	BY	chrV	311846	311947	408700	408939	1	624	0.00643	156	97093	0.00645	155	96754	0	0	0	0	0	0	-
A151R12	SK1	chrXII	739027	739170	739170	739422	1	1	0.002532	395	395	1	1	1	0	0	0	0	0	0	-			SRR2984811	BY	chrV	410233	410706	566534	583092	1	813	0.0047	213	172859	0.00522	192	155829	0	0	0	0	0	0	-
A151R12	SK1	chrXII	741346	742402	857890	876907	1	288	0.002125	471	135561	0.00249	401	115489	0	0	0	0	0	0	-			SRR2984811	BY	chrVI	1	34004	95056	95360	0	452	0.00474	211	95359	0.0074	135	61053	0	0	0	0	0	0	ter
A151R12	SK1	chrXII	876908	895926	958181	958438	0	320	0.003925	255	81530	0.00514	195	62256	0	0	0	0	0	0	int			SRR2984811	BY	chrVI	95361	95667	266557	271539	1	1266	0.00719	139	176178	0.00741	135	170891	0	0	0	0	0	0	-
A151R12	SK1	chrXII	958439	958697	958697	959107	1	1	0.001497	668	668	1	1	1	0	0	0	0	0	0	-			SRR2984811	BY	chrVII	1	10973	174021	174185	0	875	0.00502	199	174184	0.00537	186	163049	1	6.1e-06	0	0	0	0	ter
A151R12	SK1	chrXII	959108	959520	993492	993649	0	162	0.00469	213	34541	0.00477	210	33973	0	0	0	0	0	0	int			SRR2984811	BY	chrVII	174186	174352	175140	175446	1	6	0.00476	210	1260	0.0076	132	789	0	0	0	0	0	0	-
A151R12	SK1	chrXII	993650	993808	1014674	1054145	1	94	0.001554	644	60495	0.0045	222	20867	0	0	0	0	0	0	-			SRR2984811	BY	chrVII	175447	175755	416311	416871	0	1450	0.00601	166	241424	0.00603	166	240557	0	0	0	0	0	0	int
A151R12	SK1	chrXIII	1	4420	9445	9481	1	44	0.004641	215	9480	0.00875	114	5026	0	0	0	0	0	0	-			SRR2984811	BY	chrVII	416872	417433	496548	496663	1	478	0.00599	167	79791	0.00604	166	79116	0	0	0	0	0	0	-
A151R12	SK1	chrXIII	9482	9520	9521	9580	0	2	0.020408	49	98	1	1	2	0	0	0	0	0	0	int			SRR2984811	BY	chrVII	496798	496815	855771	856345	1	2360	0.00656	152	359547	0.00657	152	358957	0	0	0	0	0	0	-
A151R12	SK1	chrXIII	9581	9642	17457	17613	1	85	0.010583	94	8032	0.01088	92	7816	0	0	0	0	0	0	-			SRR2984811	BY	chrVII	856346	856921	857125	857356	0	2	0.00198	505	1010	0.00976	102	205	0	0	0	0	0	0	int
A151R12	SK1	chrXIII	17614	17772	18433	18519	0	8	0.00884	113	905	0.01208	83	662	0	0	0	0	0	0	int			SRR2984811	BY	chrVII	857357	857589	1066263	1091538	1	1279	0.00546	183	234181	0.00613	163	208675	0	0	0	0	0	0	-
A151R12	SK1	chrXIII	18520	18608	18680	18693	1	3	0.017341	58	173	0.0411	24	73	0	0	0	0	0	0	-			SRR2984811	BY	chrVIII	1	19211	140259	140283	1	822	0.00586	171	140282	0.00679	147	121049	0	0	0	0	0	0	-
A151R12	SK1	chrXIII	18694	18708	18854	18950	0	2	0.007812	128	256	0.01361	74	147	0	0	0	0	0	0	int			SRR2984811	BY	chrVIII	140284	140310	141986	142049	1	14	0.00793	126	1765	0.00835	120	1677	0	0	0	0	0	0	sub
A151R12	SK1	chrXIII	18951	19048	128483	128958	1	593	0.005391	186	110007	0.00542	185	109436	0	0	0	0	0	0	-			SRR2984811	BY	chrVIII	142050	142114	188035	188265	1	331	0.00716	140	46215	0.00721	139	45922	0	0	0	0	0	0	-
A151R12	SK1	chrXIII	130198	130960	245360	245456	1	524	0.004546	220	115258	0.00458	218	114401	0	0	0	0	0	0	-			SRR2984811	BY	chrVIII	188266	188497	316885	317078	0	587	0.00456	219	128812	0.00457	219	128389	0	0	0	0	0	0	int
A151R12	SK1	chrXIII	248735	249241	258880	260069	1	33	0.002912	343	11334	0.00342	292	9640	0	0	0	0	0	0	-			SRR2984811	BY	chrVIII	317079	317273	317447	317796	1	2	0.00279	358	717	0.01143	88	175	0	0	0	0	0	0	-
A151R12	SK1	chrXIII	260070	261260	271567	271909	0	55	0.004646	215	11839	0.00534	187	10308	0	0	0	0	0	0	int			SRR2984811	BY	chrVIII	317797	318148	440338	440634	0	637	0.00519	193	122837	0.00521	192	122191	0	0	0	0	0	0	int
A151R12	SK1	chrXIII	271910	272254	272254	272325	1	1	0.00241	415	415	1	1	1	0	0	0	0	0	0	-			SRR2984811	BY	chrVIII	440635	440932	441490	441928	1	6	0.00464	216	1293	0.01073	93	559	0	0	0	0	0	0	-
A151R12	SK1	chrXIII	272326	272399	275549	275653	0	18	0.00541	185	3327	0.00571	175	3151	0	0	0	0	0	0	int			SRR2984811	BY	chrVIII	441929	442368	535279	535289	0	633	0.00678	147	93360	0.00681	147	92912	0	0	0	0	0	0	int
A151R12	SK1	chrXIII	275654	275760	315122	315484	1	208	0.005222	191	39830	0.00528	189	39363	0	0	0	0	0	0	-			SRR2984811	BY	chrVIII	535290	535302	535308	535355	1	2	0.03077	32	65	0.28571	4	7	0	0	0	0	0	0	-
A151R12	SK1	chrXIII	319467	319723	386499	386855	1	503	0.007464	134	67388	0.00753	133	66777	0	0	0	0	0	0	-			SRR2984811	BY	chrVIII	535356	535405	540633	581049	0	50	0.00109	914	45693	0.00956	105	5229	0	0	0	0	0	0	ter
A151R12	SK1	chrXIII	386856	387213	391498	391626	0	22	0.004612	217	4770	0.00513	195	4286	0	0	0	0	0	0	int			SRR2984811	BY	chrIX	1	30677	195355	195477	1	1046	0.00535	187	195476	0.00635	157	164679	0	0	0	0	0	0	-
A151R12	SK1	chrXIII	391627	391756	392346	392959	1	8	0.006006	166	1332	0.01354	74	591	0	0	0	0	0	0	-			SRR2984811	BY	chrIX	197628	199314	424953	440036	1	1279	0.00528	190	242408	0.00567	176	225640	0	0	0	0	0	0	-
A151R12	SK1	chrXIII	392960	393574	401596	401899	0	34	0.003804	263	8939	0.00424	236	8023	0	0	0	0	0	0	int			SRR2984811	BY	chrX	1	31893	193145	193335	1	993	0.00514	195	193334	0.00616	162	161253	0	0	0	0	0	0	-
A151R12	SK1	chrXIII	401900	402204	514642	514669	1	621	0.005507	182	112769	0.00552	181	112439	0	0	0	0	0	0	-			SRR2984811	BY	chrX	197461	197529	471734	472052	1	1571	0.00572	175	274591	0.00573	175	274206	0	0	0	0	0	0	-
A151R12	SK1	chrXIII	514670	514698	514698	514802	0	1	0.007576	132	132	1	1	1	0	0	0	0	0	0	int			SRR2984811	BY	chrX	476034	476448	576737	577793	1	313	0.00308	325	101759	0.00312	320	100290	0	0	0	0	0	0	-
A151R12	SK1	chrXIII	514803	514909	800769	800972	1	1862	0.006507	154	286169	0.00651	154	285861	0	0	0	0	0	0	-			SRR2984811	BY	chrX	577794	578851	579050	579456	0	3	0.00181	554	1662	0.015	67	200	0	0	0	0	0	0	int
A151R12	SK1	chrXIV	1	19894	150994	151068	1	737	0.00488	205	151067	0.00562	178	131101	379	0.0028909	6	4.58e-05	379	6	-			SRR2984811	BY	chrX	579457	579865	580327	580394	1	6	0.0064	156	937	0.01296	77	463	0	0	0	0	0	0	-
A151R12	SK1	chrXIV	151069	151144	151144	151290	0	1	0.00452	221	221	1	1	1	0	0	0	0	0	0	int			SRR2984811	BY	chrX	580588	580714	732779	751611	1	751	0.00439	228	171023	0.00494	202	152066	0	0	0	0	0	0	-
A151R12	SK1	chrXIV	151291	151439	490413	490483	1	1837	0.00542	185	339192	0.00542	185	338975	0	0	0	0	0	0	-			SRR2984811	BY	chrXI	1	3397	14415	15328	1	35	0.002284	438	15327	0.00318	315	11019	0	0	0	0	0	0	-
A151R12	SK1	chrXIV	492306	492484	770267	770329	1	1271	0.00457	219	278023	0.00458	219	277784	0	0	0	0	0	0	-			SRR2984811	BY	chrXI	15329	16243	16252	17637	1	2	0.000867	1154	2308	0.2	5	10	0	0	0	0	0	0	sub
A151R12	SK1	chrXIV	770330	770394	770974	771234	0	7	0.00774	129	904	0.01205	83	581	0	0	0	0	0	0	int			SRR2984811	BY	chrXI	17638	19024	36398	36427	1	57	0.003034	330	18789	0.00328	305	17375	0	0	0	0	0	0	-
A151R12	SK1	chrXIV	771235	771496	779825	791982	1	64	0.00308	324	20747	0.00768	130	8330	0	0	0	0	0	0	-			SRR2984811	BY	chrXI	36428	36459	36905	37027	0	5	0.008347	120	599	0.01119	89	447	0	0	0	0	0	0	int
[truncated: 4,622 more rows]

## Sheet: Fig.1d-1e
ScS288C/ScSK1 ndt80 mutant hybrid						ScS288C/ScSK1 WT
[truncated: 49 more rows]

## Sheet: Fig.2b
Strain	n non-colinear markers	n colinear markers	Cross Type
[truncated: 14 more rows]

[truncated: 26 more sheets: Fig.2d-2e, Fig.3a, Fig.3b-3d, Fig.3c, Fig.4a, Fig.4b, Fig.4d, Fig.4e, Sfig.1a-1c, SFig.1b-1c, Sfig.2a, Sfig.2b, Sfig.2c, Sfig.3a-3b, Sfig.5a, Sfig.5b, Sfig4c-d, Sfig.6a, Sfig.6d, Sfig.7b …]
